# Supplementary material for: Variation in temperature of peak trait performance constrains adaptation of arthropod populations to climatic warming
Source: Nat Ecol Evol. 2024 Jan 25;8(3):500–10. doi: 10.1038/s41559-023-02301-8 (PMC10927549; doi:10.1038/s41559-023-02301-8)
Supplement: Supplementary file 5 — Database that authors created containing all arthropod trait data used in this analysis. [file 41559_2023_2301_MOESM5_ESM.csv]

originalid	originaltraitname	originaltraitdef	standardisedtraitname	standardisedtraitdef	originaltraitvalue	originaltraitunit	originalerrorpos	originalerrorneg	originalerrorunit	standardisedtraitvalue	standardisedtraitunit	interactor1	interactor1stage	interactor1sex	interactor1temp	interactor1tempunit	interactor1growthtemp	interactor1growthtempunit	coordinatetype	latitude	longitude	figuretable	citation	doi	notes
PHX80	fecundity	mean lifetime offspring	bmax	per capita daily rate of reproduction	51.5	offspring individual-1	3.93	3.93	se	1.366047745	eggs individual-1 day-1	Acyrthosiphon pisum	adult	female	10	Celsius	25	Celsius	decimal	36.5	126.75	table 1	Ahn et al. 2020. Thermal effects on the population parameters and growth of Acyrthosiphon pisum (Harris) (Hemiptera: Aphididae). Insects 11:8	10.3390/insects11080481
PHX80	fecundity	mean lifetime offspring	bmax	per capita daily rate of reproduction	74.9	offspring individual-1	4.24	4.24	se	2.869731801	eggs individual-1 day-1	Acyrthosiphon pisum	adult	female	15	Celsius	25	Celsius	decimal	36.5	126.75	table 1	Ahn et al. 2020. Thermal effects on the population parameters and growth of Acyrthosiphon pisum (Harris) (Hemiptera: Aphididae). Insects 11:8	10.3390/insects11080481
PHX80	fecundity	mean lifetime offspring	bmax	per capita daily rate of reproduction	62.5	offspring individual-1	4.22	4.22	se	3.955696203	eggs individual-1 day-1	Acyrthosiphon pisum	adult	female	20	Celsius	25	Celsius	decimal	36.5	126.75	table 1	Ahn et al. 2020. Thermal effects on the population parameters and growth of Acyrthosiphon pisum (Harris) (Hemiptera: Aphididae). Insects 11:8	10.3390/insects11080481
PHX80	fecundity	mean lifetime offspring	bmax	per capita daily rate of reproduction	56.2	offspring individual-1	4.11	4.11	se	5.155963303	eggs individual-1 day-1	Acyrthosiphon pisum	adult	female	25	Celsius	25	Celsius	decimal	36.5	126.75	table 1	Ahn et al. 2020. Thermal effects on the population parameters and growth of Acyrthosiphon pisum (Harris) (Hemiptera: Aphididae). Insects 11:8	10.3390/insects11080481
PHX80	fecundity	mean lifetime offspring	bmax	per capita daily rate of reproduction	4.5	offspring individual-1	110	110	se	0.542168675	eggs individual-1 day-1	Acyrthosiphon pisum	adult	female	30	Celsius	25	Celsius	decimal	36.5	126.75	table 1	Ahn et al. 2020. Thermal effects on the population parameters and growth of Acyrthosiphon pisum (Harris) (Hemiptera: Aphididae). Insects 11:8	10.3390/insects11080481
PHX80	survival	proportion surviving life stage	zj	per capita daily rate of mortality	0.78	proportion	0.05	0.05		0.01	individual-1 day-1	Acyrthosiphon pisum	juvenile (not inc egg stage)		10	Celsius	25	Celsius	decimal	36.5	126.75	table 1	Ahn et al. 2020. Thermal effects on the population parameters and growth of Acyrthosiphon pisum (Harris) (Hemiptera: Aphididae). Insects 11:8	10.3390/insects11080481
PHX80	survival	proportion surviving life stage	zj	per capita daily rate of mortality	0.95	proportion	0.03	0.03		0.004	individual-1 day-1	Acyrthosiphon pisum	juvenile (not inc egg stage)		15	Celsius	25	Celsius	decimal	36.5	126.75	table 1	Ahn et al. 2020. Thermal effects on the population parameters and growth of Acyrthosiphon pisum (Harris) (Hemiptera: Aphididae). Insects 11:8	10.3390/insects11080481
PHX80	survival	proportion surviving life stage	zj	per capita daily rate of mortality	0.82	proportion	0.05	0.05		0.022	individual-1 day-1	Acyrthosiphon pisum	juvenile (not inc egg stage)		20	Celsius	25	Celsius	decimal	36.5	126.75	table 1	Ahn et al. 2020. Thermal effects on the population parameters and growth of Acyrthosiphon pisum (Harris) (Hemiptera: Aphididae). Insects 11:8	10.3390/insects11080481
PHX13	development time	mean duration of life stage	1/alpha	per capita daily rate of development	NA	days				0.001	individual-1 day-1	Paracoccus marginatus	juvenile (not inc egg stage)	female	15	Celsius	25	Celsius	decimal	25.468722	-80.477557	table 1	Amarasekare et al. 2008. Effect of Temperature on the Life History of the Mealybug Paracoccus marginatus (Hemiptera: Pseudococcidae). J. Econ. Entomol. 101: 1798-1804.	10.1603/0022-0493-101.6.1798	low temperature threshold for development. standardised trait value set to 0.001 for TPC fitting
PHX13	development time	mean duration of life stage	1/alpha	per capita daily rate of development	51.3	days				0.019493177	individual-1 day-1	Paracoccus marginatus	juvenile (not inc egg stage)	female	18	Celsius	25	Celsius	decimal	25.468722	-80.477557	table 1	Amarasekare et al. 2008. Effect of Temperature on the Life History of the Mealybug Paracoccus marginatus (Hemiptera: Pseudococcidae). J. Econ. Entomol. 101: 1798-1804.	10.1603/0022-0493-101.6.1798
PHX13	development time	mean duration of life stage	1/alpha	per capita daily rate of development	31.5	days				0.031746032	individual-1 day-1	Paracoccus marginatus	juvenile (not inc egg stage)	female	20	Celsius	25	Celsius	decimal	25.468722	-80.477557	table 1	Amarasekare et al. 2008. Effect of Temperature on the Life History of the Mealybug Paracoccus marginatus (Hemiptera: Pseudococcidae). J. Econ. Entomol. 101: 1798-1804.	10.1603/0022-0493-101.6.1798
PHX13	development time	mean duration of life stage	1/alpha	per capita daily rate of development	17.2	days				0.058139535	individual-1 day-1	Paracoccus marginatus	juvenile (not inc egg stage)	female	25	Celsius	25	Celsius	decimal	25.468722	-80.477557	table 1	Amarasekare et al. 2008. Effect of Temperature on the Life History of the Mealybug Paracoccus marginatus (Hemiptera: Pseudococcidae). J. Econ. Entomol. 101: 1798-1804.	10.1603/0022-0493-101.6.1798
PHX13	development time	mean duration of life stage	1/alpha	per capita daily rate of development	15.9	days				0.062893082	individual-1 day-1	Paracoccus marginatus	juvenile (not inc egg stage)	female	30	Celsius	25	Celsius	decimal	25.468722	-80.477557	table 1	Amarasekare et al. 2008. Effect of Temperature on the Life History of the Mealybug Paracoccus marginatus (Hemiptera: Pseudococcidae). J. Econ. Entomol. 101: 1798-1804.	10.1603/0022-0493-101.6.1798
PHX13	development time	mean duration of life stage	1/alpha	per capita daily rate of development	NA	days				0.001	individual-1 day-1	Paracoccus marginatus	juvenile (not inc egg stage)	female	34	Celsius	25	Celsius	decimal	25.468722	-80.477557	table 1	Amarasekare et al. 2008. Effect of Temperature on the Life History of the Mealybug Paracoccus marginatus (Hemiptera: Pseudococcidae). J. Econ. Entomol. 101: 1798-1804.	10.1603/0022-0493-101.6.1798	high temperature threshold for development. standardised trait value set to 0.001 for TPC fitting
PHX13	development time	mean duration of life stage	1/alpha	per capita daily rate of development	NA	days				0.001	individual-1 day-1	Paracoccus marginatus	juvenile (not inc egg stage)	female	35	Celsius	25	Celsius	decimal	25.468722	-80.477557	table 1	Amarasekare et al. 2008. Effect of Temperature on the Life History of the Mealybug Paracoccus marginatus (Hemiptera: Pseudococcidae). J. Econ. Entomol. 101: 1798-1804.	10.1603/0022-0493-101.6.1798
PHX13	survival	percent surviving life stage	zj	per capita daily rate of mortality	0	percent	NA	NA	se	0.02	individual-1 day-1	Paracoccus marginatus	juvenile		15	Celsius	25	Celsius	decimal	25.468722	-80.477557	table 2	Amarasekare et al. 2008. Effect of Temperature on the Life History of the Mealybug Paracoccus marginatus (Hemiptera: Pseudococcidae). J. Econ. Entomol. 101: 1798-1804.	10.1603/0022-0493-101.6.1798	low temperature threshold. standardised trait value set to 0.02 for TPC fitting
PHX13	survival	percent surviving life stage	zj	per capita daily rate of mortality	30.5	percent	4.4	4.4	se	0.009	individual-1 day-1	Paracoccus marginatus	juvenile		18	Celsius	25	Celsius	decimal	25.468722	-80.477557	table 2	Amarasekare et al. 2008. Effect of Temperature on the Life History of the Mealybug Paracoccus marginatus (Hemiptera: Pseudococcidae). J. Econ. Entomol. 101: 1798-1804.	10.1603/0022-0493-101.6.1798
PHX13	fecundity	mean lifetime offspring	bmax	per capita daily rate of reproduction	0	offspring individual-1	NA	NA	se	0.001	eggs individual-1 day-1	Paracoccus marginatus	adult	female	15	Celsius	25	Celsius	decimal	25.468722	-80.477557	table 3	Amarasekare et al. 2008. Effect of Temperature on the Life History of the Mealybug Paracoccus marginatus (Hemiptera: Pseudococcidae). J. Econ. Entomol. 101: 1798-1804.	10.1603/0022-0493-101.6.1798
PHX13	fecundity	mean lifetime offspring	bmax	per capita daily rate of reproduction	160.6	offspring individual-1	13.8	13.8	se	8.193877551	eggs individual-1 day-1	Paracoccus marginatus	adult	female	18	Celsius	25	Celsius	decimal	25.468722	-80.477557	table 3	Amarasekare et al. 2008. Effect of Temperature on the Life History of the Mealybug Paracoccus marginatus (Hemiptera: Pseudococcidae). J. Econ. Entomol. 101: 1798-1804.	10.1603/0022-0493-101.6.1798
PHX13	fecundity	mean lifetime offspring	bmax	per capita daily rate of reproduction	231.6	offspring individual-1	12.8	12.8	se	10.82242991	eggs individual-1 day-1	Paracoccus marginatus	adult	female	20	Celsius	25	Celsius	decimal	25.468722	-80.477557	table 3	Amarasekare et al. 2008. Effect of Temperature on the Life History of the Mealybug Paracoccus marginatus (Hemiptera: Pseudococcidae). J. Econ. Entomol. 101: 1798-1804.	10.1603/0022-0493-101.6.1798
PHX13	fecundity	mean lifetime offspring	bmax	per capita daily rate of reproduction	300.2	offspring individual-1	40.4	40.4	se	26.33333333	eggs individual-1 day-1	Paracoccus marginatus	adult	female	25	Celsius	25	Celsius	decimal	25.468722	-80.477557	table 3	Amarasekare et al. 2008. Effect of Temperature on the Life History of the Mealybug Paracoccus marginatus (Hemiptera: Pseudococcidae). J. Econ. Entomol. 101: 1798-1804.	10.1603/0022-0493-101.6.1798
PHX13	fecundity	mean lifetime offspring	bmax	per capita daily rate of reproduction	82.2	offspring individual-1	11.7	11.7	se	7.086206897	eggs individual-1 day-1	Paracoccus marginatus	adult	female	30	Celsius	25	Celsius	decimal	25.468722	-80.477557	table 3	Amarasekare et al. 2008. Effect of Temperature on the Life History of the Mealybug Paracoccus marginatus (Hemiptera: Pseudococcidae). J. Econ. Entomol. 101: 1798-1804.	10.1603/0022-0493-101.6.1798
PHX13	fecundity	mean lifetime offspring	bmax	per capita daily rate of reproduction	0	offspring individual-1	NA	NA	se	0.001	eggs individual-1 day-1	Paracoccus marginatus	adult	female	34	Celsius	25	Celsius	decimal	25.468722	-80.477557	table 3	Amarasekare et al. 2008. Effect of Temperature on the Life History of the Mealybug Paracoccus marginatus (Hemiptera: Pseudococcidae). J. Econ. Entomol. 101: 1798-1804.	10.1603/0022-0493-101.6.1798
PHX13	survival	percent surviving life stage	zj	per capita daily rate of mortality	41.5	percent	3.5	3.5	se	0.013	individual-1 day-1	Paracoccus marginatus	juvenile		20	Celsius	25	Celsius	decimal	25.468722	-80.477557	table 2	Amarasekare et al. 2008. Effect of Temperature on the Life History of the Mealybug Paracoccus marginatus (Hemiptera: Pseudococcidae). J. Econ. Entomol. 101: 1798-1804.	10.1603/0022-0493-101.6.1798
PHX13	survival	percent surviving life stage	zj	per capita daily rate of mortality	51.4	percent	4	4	se	0.019	individual-1 day-1	Paracoccus marginatus	juvenile		25	Celsius	25	Celsius	decimal	25.468722	-80.477557	table 2	Amarasekare et al. 2008. Effect of Temperature on the Life History of the Mealybug Paracoccus marginatus (Hemiptera: Pseudococcidae). J. Econ. Entomol. 101: 1798-1804.	10.1603/0022-0493-101.6.1798
PHX13	survival	percent surviving life stage	zj	per capita daily rate of mortality	70.8	percent	4.9	4.9	se	0.013	individual-1 day-1	Paracoccus marginatus	juvenile		30	Celsius	25	Celsius	decimal	25.468722	-80.477557	table 2	Amarasekare et al. 2008. Effect of Temperature on the Life History of the Mealybug Paracoccus marginatus (Hemiptera: Pseudococcidae). J. Econ. Entomol. 101: 1798-1804.	10.1603/0022-0493-101.6.1798
PHX13	survival	percent surviving life stage	zj	per capita daily rate of mortality	0	percent	NA	NA	se	0.02	individual-1 day-1	Paracoccus marginatus	juvenile		34	Celsius	25	Celsius	decimal	25.468722	-80.477557	table 2	Amarasekare et al. 2008. Effect of Temperature on the Life History of the Mealybug Paracoccus marginatus (Hemiptera: Pseudococcidae). J. Econ. Entomol. 101: 1798-1804.	10.1603/0022-0493-101.6.1798	high temperature threshold for development. standardised trait value set to 0.02 for TPC fitting
PHX13	survival	percent surviving life stage	zj	per capita daily rate of mortality	0	percent	NA	NA	se	NA	individual-1 day-1	Paracoccus marginatus	juvenile		35	Celsius	25	Celsius	decimal	25.468722	-80.477557	table 2	Amarasekare et al. 2008. Effect of Temperature on the Life History of the Mealybug Paracoccus marginatus (Hemiptera: Pseudococcidae). J. Econ. Entomol. 101: 1798-1804.	10.1603/0022-0493-101.6.1798
PHX13	longevity	mean duration of life stage	z	per capita daily rate of mortality	NA	days	NA	NA	se	0.03	individual-1 day-1	Paracoccus marginatus	adult	female	15	Celsius	25	Celsius	decimal	25.468722	-80.477557	table 3	Amarasekare et al. 2008. Effect of Temperature on the Life History of the Mealybug Paracoccus marginatus (Hemiptera: Pseudococcidae). J. Econ. Entomol. 101: 1798-1804.	10.1603/0022-0493-101.6.1798	low temperature threshold. standardised trait value set to 0.03 for TPC fitting
PHX13	longevity	mean duration of life stage	z	per capita daily rate of mortality	40.2	days	1.1	1.1	se	0.024875622	individual-1 day-1	Paracoccus marginatus	adult	female	18	Celsius	25	Celsius	decimal	25.468722	-80.477557	table 3	Amarasekare et al. 2008. Effect of Temperature on the Life History of the Mealybug Paracoccus marginatus (Hemiptera: Pseudococcidae). J. Econ. Entomol. 101: 1798-1804.	10.1603/0022-0493-101.6.1798
PHX13	longevity	mean duration of life stage	z	per capita daily rate of mortality	35.7	days	1	1	se	0.028011204	individual-1 day-1	Paracoccus marginatus	adult	female	20	Celsius	25	Celsius	decimal	25.468722	-80.477557	table 3	Amarasekare et al. 2008. Effect of Temperature on the Life History of the Mealybug Paracoccus marginatus (Hemiptera: Pseudococcidae). J. Econ. Entomol. 101: 1798-1804.	10.1603/0022-0493-101.6.1798
PHX13	longevity	mean duration of life stage	z	per capita daily rate of mortality	21.1	days	0.7	0.7	se	0.047393365	individual-1 day-1	Paracoccus marginatus	adult	female	25	Celsius	25	Celsius	decimal	25.468722	-80.477557	table 3	Amarasekare et al. 2008. Effect of Temperature on the Life History of the Mealybug Paracoccus marginatus (Hemiptera: Pseudococcidae). J. Econ. Entomol. 101: 1798-1804.	10.1603/0022-0493-101.6.1798
PHX13	longevity	mean duration of life stage	z	per capita daily rate of mortality	19.2	days	1.4	1.4	se	0.052083333	individual-1 day-1	Paracoccus marginatus	adult	female	30	Celsius	25	Celsius	decimal	25.468722	-80.477557	table 3	Amarasekare et al. 2008. Effect of Temperature on the Life History of the Mealybug Paracoccus marginatus (Hemiptera: Pseudococcidae). J. Econ. Entomol. 101: 1798-1804.	10.1603/0022-0493-101.6.1798
PHX13	ovipositional period	mean duration of life stage	NA	NA	0	days	NA	NA	se	NA	NA	Paracoccus marginatus	adult	female	15	Celsius	25	Celsius	decimal	25.468722	-80.477557	table 3	Amarasekare et al. 2008. Effect of Temperature on the Life History of the Mealybug Paracoccus marginatus (Hemiptera: Pseudococcidae). J. Econ. Entomol. 101: 1798-1804.	10.1603/0022-0493-101.6.1798
PHX13	ovipositional period	mean duration of life stage	NA	NA	19.6	days	1	1.1	se	NA	NA	Paracoccus marginatus	adult	female	18	Celsius	25	Celsius	decimal	25.468722	-80.477557	table 3	Amarasekare et al. 2008. Effect of Temperature on the Life History of the Mealybug Paracoccus marginatus (Hemiptera: Pseudococcidae). J. Econ. Entomol. 101: 1798-1804.	10.1603/0022-0493-101.6.1798
PHX13	ovipositional period	mean duration of life stage	NA	NA	21.4	days	1.1	1	se	NA	NA	Paracoccus marginatus	adult	female	20	Celsius	25	Celsius	decimal	25.468722	-80.477557	table 3	Amarasekare et al. 2008. Effect of Temperature on the Life History of the Mealybug Paracoccus marginatus (Hemiptera: Pseudococcidae). J. Econ. Entomol. 101: 1798-1804.	10.1603/0022-0493-101.6.1798
PHX13	ovipositional period	mean duration of life stage	NA	NA	11.4	days	0.8	0.7	se	NA	NA	Paracoccus marginatus	adult	female	25	Celsius	25	Celsius	decimal	25.468722	-80.477557	table 3	Amarasekare et al. 2008. Effect of Temperature on the Life History of the Mealybug Paracoccus marginatus (Hemiptera: Pseudococcidae). J. Econ. Entomol. 101: 1798-1804.	10.1603/0022-0493-101.6.1798
PHX13	ovipositional period	mean duration of life stage	NA	NA	11.6	days	1.4	1.4	se	NA	NA	Paracoccus marginatus	adult	female	30	Celsius	25	Celsius	decimal	25.468722	-80.477557	table 3	Amarasekare et al. 2008. Effect of Temperature on the Life History of the Mealybug Paracoccus marginatus (Hemiptera: Pseudococcidae). J. Econ. Entomol. 101: 1798-1804.	10.1603/0022-0493-101.6.1798
PHX13	ovipositional period	mean duration of life stage	NA	NA	0	days	NA	NA	se	NA	NA	Paracoccus marginatus	adult	female	34	Celsius	25	Celsius	decimal	25.468722	-80.477557	table 3	Amarasekare et al. 2008. Effect of Temperature on the Life History of the Mealybug Paracoccus marginatus (Hemiptera: Pseudococcidae). J. Econ. Entomol. 101: 1798-1804.	10.1603/0022-0493-101.6.1798
PHX11	survival	percent surviving life stage	zj	per capita daily rate of mortality	0	percent	NA	NA	NA	0.1	individual-1 day-1	Bemisia tabaci	juvenile		9	Celsius	not stated		decimal	-6.8	39.283333	figure 1	Aregbesola et al. 2020. Life history and temperature dependence of cassava colonising populations of Bemisia tabaci. J. Pest. Sci 93: 1225�1241	10.1007/s10340-020-01249-z	low temperature threshold. standardised trait value set to 0.1 for TPC fitting
PHX11	survival	percent surviving life stage	zj	per capita daily rate of mortality	14.9	percent	5.3	5.3	95% CI	0.014353179	individual-1 day-1	Bemisia tabaci	juvenile		16	Celsius	not stated		decimal	-6.8	39.283333	SM1	Aregbesola et al. 2020. Life history and temperature dependence of cassava colonising populations of Bemisia tabaci. J. Pest. Sci 93: 1225�1241	10.1007/s10340-020-01249-z
PHX11	survival	percent surviving life stage	zj	per capita daily rate of mortality	43.3	percent	11.1	11.1	95% CI	0.014572089	individual-1 day-1	Bemisia tabaci	juvenile		20	Celsius	not stated		decimal	-6.8	39.283333	SM1	Aregbesola et al. 2020. Life history and temperature dependence of cassava colonising populations of Bemisia tabaci. J. Pest. Sci 93: 1225�1241	10.1007/s10340-020-01249-z
PHX11	survival	percent surviving life stage	zj	per capita daily rate of mortality	62.5	percent	3.5	3.5	95% CI	0.013293158	individual-1 day-1	Bemisia tabaci	juvenile		24	Celsius	not stated		decimal	-6.8	39.283333	SM1	Aregbesola et al. 2020. Life history and temperature dependence of cassava colonising populations of Bemisia tabaci. J. Pest. Sci 93: 1225�1241	10.1007/s10340-020-01249-z
PHX11	survival	percent surviving life stage	zj	per capita daily rate of mortality	48.4	percent	2.6	2.6	95% CI	0.031637032	individual-1 day-1	Bemisia tabaci	juvenile		28	Celsius	not stated		decimal	-6.8	39.283333	SM1	Aregbesola et al. 2020. Life history and temperature dependence of cassava colonising populations of Bemisia tabaci. J. Pest. Sci 93: 1225�1241	10.1007/s10340-020-01249-z
PHX11	survival	percent surviving life stage	zj	per capita daily rate of mortality	20.3	percent	3.5	3.5	95% CI	0.031816367	individual-1 day-1	Bemisia tabaci	juvenile		32	Celsius	not stated		decimal	-6.8	39.283333	SM1	Aregbesola et al. 2020. Life history and temperature dependence of cassava colonising populations of Bemisia tabaci. J. Pest. Sci 93: 1225�1241	10.1007/s10340-020-01249-z
PHX11	survival	percent surviving life stage	zj	per capita daily rate of mortality	0	percent	NA	NA	NA	0.03992016	individual-1 day-1	Bemisia tabaci	juvenile		36	Celsius	not stated		decimal	-6.8	39.283333	SM1	Aregbesola et al. 2020. Life history and temperature dependence of cassava colonising populations of Bemisia tabaci. J. Pest. Sci 93: 1225�1241	10.1007/s10340-020-01249-z
PHX11	development time	median duration of life stage	1/alpha	per capita daily rate of development	43.5	days				0.022988506	individual-1 day-1	Bemisia tabaci	juvenile (not inc egg stage)		16	Celsius	not stated		decimal	-6.8	39.283333	tables 1 and 2	Aregbesola et al. 2020. Life history and temperature dependence of cassava colonising populations of Bemisia tabaci. J. Pest. Sci 93: 1225�1241	10.1007/s10340-020-01249-z
PHX11	development time	median duration of life stage	1/alpha	per capita daily rate of development	25.8	days				0.03875969	individual-1 day-1	Bemisia tabaci	juvenile (not inc egg stage)		20	Celsius	not stated		decimal	-6.8	39.283333	tables 1 and 2	Aregbesola et al. 2020. Life history and temperature dependence of cassava colonising populations of Bemisia tabaci. J. Pest. Sci 93: 1225�1241	10.1007/s10340-020-01249-z
PHX11	development time	median duration of life stage	1/alpha	per capita daily rate of development	18.4	days				0.054347826	individual-1 day-1	Bemisia tabaci	juvenile (not inc egg stage)		24	Celsius	not stated		decimal	-6.8	39.283333	tables 1 and 2	Aregbesola et al. 2020. Life history and temperature dependence of cassava colonising populations of Bemisia tabaci. J. Pest. Sci 93: 1225�1241	10.1007/s10340-020-01249-z
PHX11	development time	median duration of life stage	1/alpha	per capita daily rate of development	13.3	days				0.07518797	individual-1 day-1	Bemisia tabaci	juvenile (not inc egg stage)		28	Celsius	not stated		decimal	-6.8	39.283333	tables 1 and 2	Aregbesola et al. 2020. Life history and temperature dependence of cassava colonising populations of Bemisia tabaci. J. Pest. Sci 93: 1225�1241	10.1007/s10340-020-01249-z
PHX11	development time	median duration of life stage	1/alpha	per capita daily rate of development	19.4	days				0.051546392	individual-1 day-1	Bemisia tabaci	juvenile (not inc egg stage)		32	Celsius	not stated		decimal	-6.8	39.283333	tables 1 and 2	Aregbesola et al. 2020. Life history and temperature dependence of cassava colonising populations of Bemisia tabaci. J. Pest. Sci 93: 1225�1241	10.1007/s10340-020-01249-z
PHX11	development time	median duration of life stage	1/alpha	per capita daily rate of development	NA	days				0.001	individual-1 day-1	Bemisia tabaci	juvenile (not inc egg stage)		36	Celsius	not stated		decimal	-6.8	39.283333	tables 1 and 2	Aregbesola et al. 2020. Life history and temperature dependence of cassava colonising populations of Bemisia tabaci. J. Pest. Sci 93: 1225�1241	10.1007/s10340-020-01249-z	high temperature threshold for development. standardised trait value set to 0.001 for TPC fitting
PHX11	longevity	median duration of life stage	z	per capita daily rate of mortality	15.7	days	1.52	1.52	95% CI	0.063694268	individual-1 day-1	Bemisia tabaci	adult	female	16	Celsius	not stated		decimal	-6.8	39.283333	table 4	Aregbesola et al. 2020. Life history and temperature dependence of cassava colonising populations of Bemisia tabaci. J. Pest. Sci 93: 1225�1241	10.1007/s10340-020-01249-z
PHX11	longevity	median duration of life stage	z	per capita daily rate of mortality	24.2	days	3.19	3.19	95% CI	0.041322314	individual-1 day-1	Bemisia tabaci	adult	female	20	Celsius	not stated		decimal	-6.8	39.283333	table 4	Aregbesola et al. 2020. Life history and temperature dependence of cassava colonising populations of Bemisia tabaci. J. Pest. Sci 93: 1225�1241	10.1007/s10340-020-01249-z
PHX11	longevity	median duration of life stage	z	per capita daily rate of mortality	24.8	days	3.61	3.61	95% CI	0.040322581	individual-1 day-1	Bemisia tabaci	adult	female	24	Celsius	not stated		decimal	-6.8	39.283333	table 4	Aregbesola et al. 2020. Life history and temperature dependence of cassava colonising populations of Bemisia tabaci. J. Pest. Sci 93: 1225�1241	10.1007/s10340-020-01249-z
PHX11	longevity	median duration of life stage	z	per capita daily rate of mortality	16.1	days	2.41	2.41	95% CI	0.062111801	individual-1 day-1	Bemisia tabaci	adult	female	28	Celsius	not stated		decimal	-6.8	39.283333	table 4	Aregbesola et al. 2020. Life history and temperature dependence of cassava colonising populations of Bemisia tabaci. J. Pest. Sci 93: 1225�1241	10.1007/s10340-020-01249-z
PHX11	longevity	median duration of life stage	z	per capita daily rate of mortality	11.4	days	1.59	1.59	95% CI	0.087719298	individual-1 day-1	Bemisia tabaci	adult	female	32	Celsius	not stated		decimal	-6.8	39.283333	table 4	Aregbesola et al. 2020. Life history and temperature dependence of cassava colonising populations of Bemisia tabaci. J. Pest. Sci 93: 1225�1241	10.1007/s10340-020-01249-z
PHX11	longevity	median duration of life stage	z	per capita daily rate of mortality	10.7	days	1.62	1.62	95% CI	0.093457944	individual-1 day-1	Bemisia tabaci	adult	female	36	Celsius	not stated		decimal	-6.8	39.283333	table 4	Aregbesola et al. 2020. Life history and temperature dependence of cassava colonising populations of Bemisia tabaci. J. Pest. Sci 93: 1225�1241	10.1007/s10340-020-01249-z
PHX11	fecundity	mean lifetime offspring	bmax	per capita daily rate of reproduction	8.4	eggs individual-1	12.53	12.53	sd	0.57	eggs individual-1 day-1	Bemisia tabaci	adult	female	16	Celsius	not stated		decimal	-6.8	39.283333	table 4	Aregbesola et al. 2020. Life history and temperature dependence of cassava colonising populations of Bemisia tabaci. J. Pest. Sci 93: 1225�1241	10.1007/s10340-020-01249-z
PHX11	fecundity	mean lifetime offspring	bmax	per capita daily rate of reproduction	114.9	eggs individual-1	88.22	88.22	sd	6.42	eggs individual-1 day-1	Bemisia tabaci	adult	female	20	Celsius	not stated		decimal	-6.8	39.283333	table 4	Aregbesola et al. 2020. Life history and temperature dependence of cassava colonising populations of Bemisia tabaci. J. Pest. Sci 93: 1225�1241	10.1007/s10340-020-01249-z
PHX11	fecundity	mean lifetime offspring	bmax	per capita daily rate of reproduction	100.9	eggs individual-1	65.03	65.03	sd	5.7	eggs individual-1 day-1	Bemisia tabaci	adult	female	24	Celsius	not stated		decimal	-6.8	39.283333	table 4	Aregbesola et al. 2020. Life history and temperature dependence of cassava colonising populations of Bemisia tabaci. J. Pest. Sci 93: 1225�1241	10.1007/s10340-020-01249-z
PHX11	fecundity	mean lifetime offspring	bmax	per capita daily rate of reproduction	109.6	eggs individual-1	50.52	50.52	sd	11.07	eggs individual-1 day-1	Bemisia tabaci	adult	female	28	Celsius	not stated		decimal	-6.8	39.283333	table 4	Aregbesola et al. 2020. Life history and temperature dependence of cassava colonising populations of Bemisia tabaci. J. Pest. Sci 93: 1225�1241	10.1007/s10340-020-01249-z
PHX11	fecundity	mean lifetime offspring	bmax	per capita daily rate of reproduction	64.6	eggs individual-1	52.3	52.3	sd	9.5	eggs individual-1 day-1	Bemisia tabaci	adult	female	32	Celsius	not stated		decimal	-6.8	39.283333	table 4	Aregbesola et al. 2020. Life history and temperature dependence of cassava colonising populations of Bemisia tabaci. J. Pest. Sci 93: 1225�1241	10.1007/s10340-020-01249-z
PHX11	fecundity	mean lifetime offspring	bmax	per capita daily rate of reproduction	52.3	eggs individual-1	34.52	34.52	sd	8.86	eggs individual-1 day-1	Bemisia tabaci	adult	female	36	Celsius	not stated		decimal	-6.8	39.283333	table 4	Aregbesola et al. 2020. Life history and temperature dependence of cassava colonising populations of Bemisia tabaci. J. Pest. Sci 93: 1225�1241	10.1007/s10340-020-01249-z
PHX11	ovipositional period	mean duration of life stage	NA	NA	14.8	days	1.63	1.63	95% CI	NA	NA	Bemisia tabaci	adult	female	16	Celsius	not stated		decimal	-6.8	39.283333	table 4	Aregbesola et al. 2020. Life history and temperature dependence of cassava colonising populations of Bemisia tabaci. J. Pest. Sci 93: 1225�1241	10.1007/s10340-020-01249-z
PHX11	ovipositional period	mean duration of life stage	NA	NA	17.9	days	2.03	2.03	95% CI	NA	NA	Bemisia tabaci	adult	female	20	Celsius	not stated		decimal	-6.8	39.283333	table 4	Aregbesola et al. 2020. Life history and temperature dependence of cassava colonising populations of Bemisia tabaci. J. Pest. Sci 93: 1225�1241	10.1007/s10340-020-01249-z
PHX11	ovipositional period	mean duration of life stage	NA	NA	17.7	days	2.05	2.05	95% CI	NA	NA	Bemisia tabaci	adult	female	24	Celsius	not stated		decimal	-6.8	39.283333	table 4	Aregbesola et al. 2020. Life history and temperature dependence of cassava colonising populations of Bemisia tabaci. J. Pest. Sci 93: 1225�1241	10.1007/s10340-020-01249-z
PHX11	ovipositional period	mean duration of life stage	NA	NA	9.9	days	1.15	1.15	95% CI	NA	NA	Bemisia tabaci	adult	female	28	Celsius	not stated		decimal	-6.8	39.283333	table 4	Aregbesola et al. 2020. Life history and temperature dependence of cassava colonising populations of Bemisia tabaci. J. Pest. Sci 93: 1225�1241	10.1007/s10340-020-01249-z
PHX11	ovipositional period	mean duration of life stage	NA	NA	6.8	days	0.8	0.8	95% CI	NA	NA	Bemisia tabaci	adult	female	32	Celsius	not stated		decimal	-6.8	39.283333	table 4	Aregbesola et al. 2020. Life history and temperature dependence of cassava colonising populations of Bemisia tabaci. J. Pest. Sci 93: 1225�1241	10.1007/s10340-020-01249-z
PHX11	ovipositional period	mean duration of life stage	NA	NA	5.9	days	0.72	0.72	95% CI	NA	NA	Bemisia tabaci	adult	female	36	Celsius	not stated		decimal	-6.8	39.283333	table 4	Aregbesola et al. 2020. Life history and temperature dependence of cassava colonising populations of Bemisia tabaci. J. Pest. Sci 93: 1225�1241	10.1007/s10340-020-01249-z
PHX24	development time	mean duration of life stage	1/alpha	per capita daily rate of development	115.28	days	0.35	0.35	se	0.008674532	individual-1 day-1	Antestiopsis thunbergii	juvenile (not inc egg stage)		18	Celsius	25	Celsius	decimal	-3.334883	37.340381	table 1	Azrag 2017. Temperature-dependent models of development and survival of an insect pest of African tropical highlands the coffee antestia bug Antestiopsis thunbergii (Hemiptera: Pentatomidae). J Therm. Biol. 70: 27-36	10.1016/j.jtherbio.2017.10.009
PHX24	development time	mean duration of life stage	1/alpha	per capita daily rate of development	77.95	days	0.65	0.65	se	0.012828736	individual-1 day-1	Antestiopsis thunbergii	juvenile (not inc egg stage)		20	Celsius	25	Celsius	decimal	-3.334883	37.340381	table 1	Azrag 2017. Temperature-dependent models of development and survival of an insect pest of African tropical highlands the coffee antestia bug Antestiopsis thunbergii (Hemiptera: Pentatomidae). J Therm. Biol. 70: 27-36	10.1016/j.jtherbio.2017.10.009
PHX24	development time	mean duration of life stage	1/alpha	per capita daily rate of development	59.31	days	0.4	0.4	se	0.016860563	individual-1 day-1	Antestiopsis thunbergii	juvenile (not inc egg stage)		23	Celsius	25	Celsius	decimal	-3.334883	37.340381	table 1	Azrag 2017. Temperature-dependent models of development and survival of an insect pest of African tropical highlands the coffee antestia bug Antestiopsis thunbergii (Hemiptera: Pentatomidae). J Therm. Biol. 70: 27-36	10.1016/j.jtherbio.2017.10.009
PHX24	development time	mean duration of life stage	1/alpha	per capita daily rate of development	52.06	days	0.36	0.36	se	0.019208605	individual-1 day-1	Antestiopsis thunbergii	juvenile (not inc egg stage)		25	Celsius	25	Celsius	decimal	-3.334883	37.340381	table 1	Azrag 2017. Temperature-dependent models of development and survival of an insect pest of African tropical highlands the coffee antestia bug Antestiopsis thunbergii (Hemiptera: Pentatomidae). J Therm. Biol. 70: 27-36	10.1016/j.jtherbio.2017.10.009
PHX24	development time	mean duration of life stage	1/alpha	per capita daily rate of development	50.83	days	0.34	0.34	se	0.019673421	individual-1 day-1	Antestiopsis thunbergii	juvenile (not inc egg stage)		28	Celsius	25	Celsius	decimal	-3.334883	37.340381	table 1	Azrag 2017. Temperature-dependent models of development and survival of an insect pest of African tropical highlands the coffee antestia bug Antestiopsis thunbergii (Hemiptera: Pentatomidae). J Therm. Biol. 70: 27-36	10.1016/j.jtherbio.2017.10.009
PHX24	development time	mean duration of life stage	1/alpha	per capita daily rate of development	49.88	days	0.34	0.34	se	0.020048115	individual-1 day-1	Antestiopsis thunbergii	juvenile (not inc egg stage)		30	Celsius	25	Celsius	decimal	-3.334883	37.340381	table 1	Azrag 2017. Temperature-dependent models of development and survival of an insect pest of African tropical highlands the coffee antestia bug Antestiopsis thunbergii (Hemiptera: Pentatomidae). J Therm. Biol. 70: 27-36	10.1016/j.jtherbio.2017.10.009
PHX24	development time	mean duration of life stage	1/alpha	per capita daily rate of development	NA	days	NA	NA	se	0.001	individual-1 day-1	Antestiopsis thunbergii	juvenile (not inc egg stage)		32	Celsius	25	Celsius	decimal	-3.334883	37.340381	table 1	Azrag 2017. Temperature-dependent models of development and survival of an insect pest of African tropical highlands the coffee antestia bug Antestiopsis thunbergii (Hemiptera: Pentatomidae). J Therm. Biol. 70: 27-36	10.1016/j.jtherbio.2017.10.009
PHX24	longevity	mean duration of life stage	z	per capita daily rate of mortality	49.58	days	0.81	0.81	se	0.020169423	individual-1 day-1	Antestiopsis thunbergii	adult	female	18	Celsius	25	Celsius	decimal	-3.334883	37.340381	table 1	Azrag 2017. Temperature-dependent models of development and survival of an insect pest of African tropical highlands the coffee antestia bug Antestiopsis thunbergii (Hemiptera: Pentatomidae). J Therm. Biol. 70: 27-36	10.1016/j.jtherbio.2017.10.009
PHX24	longevity	mean duration of life stage	z	per capita daily rate of mortality	76.98	days	3.28	3.28	se	0.012990387	individual-1 day-1	Antestiopsis thunbergii	adult	female	20	Celsius	25	Celsius	decimal	-3.334883	37.340381	table 1	Azrag 2017. Temperature-dependent models of development and survival of an insect pest of African tropical highlands the coffee antestia bug Antestiopsis thunbergii (Hemiptera: Pentatomidae). J Therm. Biol. 70: 27-36	10.1016/j.jtherbio.2017.10.009
PHX24	longevity	mean duration of life stage	z	per capita daily rate of mortality	67.25	days	2.75	2.75	se	0.014869888	individual-1 day-1	Antestiopsis thunbergii	adult	female	23	Celsius	25	Celsius	decimal	-3.334883	37.340381	table 1	Azrag 2017. Temperature-dependent models of development and survival of an insect pest of African tropical highlands the coffee antestia bug Antestiopsis thunbergii (Hemiptera: Pentatomidae). J Therm. Biol. 70: 27-36	10.1016/j.jtherbio.2017.10.009
PHX24	longevity	mean duration of life stage	z	per capita daily rate of mortality	35.99	days	1.95	1.95	se	0.027785496	individual-1 day-1	Antestiopsis thunbergii	adult	female	25	Celsius	25	Celsius	decimal	-3.334883	37.340381	table 1	Azrag 2017. Temperature-dependent models of development and survival of an insect pest of African tropical highlands the coffee antestia bug Antestiopsis thunbergii (Hemiptera: Pentatomidae). J Therm. Biol. 70: 27-36	10.1016/j.jtherbio.2017.10.009
PHX24	longevity	mean duration of life stage	z	per capita daily rate of mortality	38.56	days	1.66	1.66	se	0.02593361	individual-1 day-1	Antestiopsis thunbergii	adult	female	28	Celsius	25	Celsius	decimal	-3.334883	37.340381	table 1	Azrag 2017. Temperature-dependent models of development and survival of an insect pest of African tropical highlands the coffee antestia bug Antestiopsis thunbergii (Hemiptera: Pentatomidae). J Therm. Biol. 70: 27-36	10.1016/j.jtherbio.2017.10.009
PHX24	longevity	mean duration of life stage	z	per capita daily rate of mortality	26.53	days	0.93	0.93	se	0.037693178	individual-1 day-1	Antestiopsis thunbergii	adult	female	30	Celsius	25	Celsius	decimal	-3.334883	37.340381	table 1	Azrag 2017. Temperature-dependent models of development and survival of an insect pest of African tropical highlands the coffee antestia bug Antestiopsis thunbergii (Hemiptera: Pentatomidae). J Therm. Biol. 70: 27-36	10.1016/j.jtherbio.2017.10.009
PHX24	longevity	mean duration of life stage	z	per capita daily rate of mortality	NA	days	NA	NA	se	NA	individual-1 day-1	Antestiopsis thunbergii	adult	female	32	Celsius	25	Celsius	decimal	-3.334883	37.340381	table 1	Azrag 2017. Temperature-dependent models of development and survival of an insect pest of African tropical highlands the coffee antestia bug Antestiopsis thunbergii (Hemiptera: Pentatomidae). J Therm. Biol. 70: 27-36	10.1016/j.jtherbio.2017.10.009
PHX24	fecundity	mean lifetime offspring	bmax	per capita daily rate of reproduction	58.71	eggs individual-1				1.184146833	eggs individual-1 day-1	Antestiopsis thunbergii	adult	female	18	Celsius	25	Celsius	decimal	-3.334883	37.340381	figure 3	Azrag 2017. Temperature-dependent models of development and survival of an insect pest of African tropical highlands the coffee antestia bug Antestiopsis thunbergii (Hemiptera: Pentatomidae). J Therm. Biol. 70: 27-36	10.1016/j.jtherbio.2017.10.009
PHX24	fecundity	mean lifetime offspring	bmax	per capita daily rate of reproduction	133.02	eggs individual-1				1.727981294	eggs individual-1 day-1	Antestiopsis thunbergii	adult	female	20	Celsius	25	Celsius	decimal	-3.334883	37.340381	figure 3	Azrag 2017. Temperature-dependent models of development and survival of an insect pest of African tropical highlands the coffee antestia bug Antestiopsis thunbergii (Hemiptera: Pentatomidae). J Therm. Biol. 70: 27-36	10.1016/j.jtherbio.2017.10.009
PHX24	fecundity	mean lifetime offspring	bmax	per capita daily rate of reproduction	127.68	eggs individual-1				1.898587361	eggs individual-1 day-1	Antestiopsis thunbergii	adult	female	23	Celsius	25	Celsius	decimal	-3.334883	37.340381	figure 3	Azrag 2017. Temperature-dependent models of development and survival of an insect pest of African tropical highlands the coffee antestia bug Antestiopsis thunbergii (Hemiptera: Pentatomidae). J Therm. Biol. 70: 27-36	10.1016/j.jtherbio.2017.10.009
PHX24	fecundity	mean lifetime offspring	bmax	per capita daily rate of reproduction	28.74	eggs individual-1				0.798555154	eggs individual-1 day-1	Antestiopsis thunbergii	adult	female	25	Celsius	25	Celsius	decimal	-3.334883	37.340381	figure 3	Azrag 2017. Temperature-dependent models of development and survival of an insect pest of African tropical highlands the coffee antestia bug Antestiopsis thunbergii (Hemiptera: Pentatomidae). J Therm. Biol. 70: 27-36	10.1016/j.jtherbio.2017.10.009
PHX24	fecundity	mean lifetime offspring	bmax	per capita daily rate of reproduction	2	eggs individual-1				0.05186722	eggs individual-1 day-1	Antestiopsis thunbergii	adult	female	30	Celsius	25	Celsius	decimal	-3.334883	37.340381	figure 3	Azrag 2017. Temperature-dependent models of development and survival of an insect pest of African tropical highlands the coffee antestia bug Antestiopsis thunbergii (Hemiptera: Pentatomidae). J Therm. Biol. 70: 27-36	10.1016/j.jtherbio.2017.10.009
PHX31	development time	mean duration of life stage	1/alpha	per capita daily rate of development	NA	days				0.001	individual-1 day-1	Monochamus leuconotus	juvenile (not inc egg stage)		15	Celsius	25	Celsius	decimal	-3.334883	37.340381	table 1	Azrag et al. 2020. Modelling the effect of temperature on the biology and demographic parameters of the African coffee white stem borer Monochamus leuconotus (Pascoe) (Coleoptera: Cerambycidae). J. Therm. Biol. 89: 102534	10.1016/j.jtherbio.2020.102534
PHX31	development time	mean duration of life stage	1/alpha	per capita daily rate of development	591.64	days				0.001690217	individual-1 day-1	Monochamus leuconotus	juvenile (not inc egg stage)		18	Celsius	25	Celsius	decimal	-3.334883	37.340381	table 1	Azrag et al. 2020. Modelling the effect of temperature on the biology and demographic parameters of the African coffee white stem borer Monochamus leuconotus (Pascoe) (Coleoptera: Cerambycidae). J. Therm. Biol. 89: 102534	10.1016/j.jtherbio.2020.102534
PHX31	development time	mean duration of life stage	1/alpha	per capita daily rate of development	449.98	days				0.002222321	individual-1 day-1	Monochamus leuconotus	juvenile (not inc egg stage)		20	Celsius	25	Celsius	decimal	-3.334883	37.340381	table 1	Azrag et al. 2020. Modelling the effect of temperature on the biology and demographic parameters of the African coffee white stem borer Monochamus leuconotus (Pascoe) (Coleoptera: Cerambycidae). J. Therm. Biol. 89: 102534	10.1016/j.jtherbio.2020.102534
PHX31	development time	mean duration of life stage	1/alpha	per capita daily rate of development	321.97	days				0.003105879	individual-1 day-1	Monochamus leuconotus	juvenile (not inc egg stage)		23	Celsius	25	Celsius	decimal	-3.334883	37.340381	table 1	Azrag et al. 2020. Modelling the effect of temperature on the biology and demographic parameters of the African coffee white stem borer Monochamus leuconotus (Pascoe) (Coleoptera: Cerambycidae). J. Therm. Biol. 89: 102534	10.1016/j.jtherbio.2020.102534
PHX31	development time	mean duration of life stage	1/alpha	per capita daily rate of development	311.89	days				0.003206259	individual-1 day-1	Monochamus leuconotus	juvenile (not inc egg stage)		25	Celsius	25	Celsius	decimal	-3.334883	37.340381	table 1	Azrag et al. 2020. Modelling the effect of temperature on the biology and demographic parameters of the African coffee white stem borer Monochamus leuconotus (Pascoe) (Coleoptera: Cerambycidae). J. Therm. Biol. 89: 102534	10.1016/j.jtherbio.2020.102534
PHX31	development time	mean duration of life stage	1/alpha	per capita daily rate of development	211.83	days				0.004720767	individual-1 day-1	Monochamus leuconotus	juvenile (not inc egg stage)		30	Celsius	25	Celsius	decimal	-3.334883	37.340381	table 1	Azrag et al. 2020. Modelling the effect of temperature on the biology and demographic parameters of the African coffee white stem borer Monochamus leuconotus (Pascoe) (Coleoptera: Cerambycidae). J. Therm. Biol. 89: 102534	10.1016/j.jtherbio.2020.102534
PHX31	development time	mean duration of life stage	1/alpha	per capita daily rate of development	NA	days				0.001	individual-1 day-1	Monochamus leuconotus	juvenile (not inc egg stage)		35	Celsius	25	Celsius	decimal	-3.334883	37.340381	table 1	Azrag et al. 2020. Modelling the effect of temperature on the biology and demographic parameters of the African coffee white stem borer Monochamus leuconotus (Pascoe) (Coleoptera: Cerambycidae). J. Therm. Biol. 89: 102534	10.1016/j.jtherbio.2020.102534
PHX31	longevity	mean duration of life stage	z	per capita daily rate of mortality	NA	days				0.008	individual-1 day-1	Monochamus leuconotus	adult	female	15	Celsius	25	Celsius	decimal	-3.334883	37.340381	table 1	Azrag et al. 2020. Modelling the effect of temperature on the biology and demographic parameters of the African coffee white stem borer Monochamus leuconotus (Pascoe) (Coleoptera: Cerambycidae). J. Therm. Biol. 89: 102534	10.1016/j.jtherbio.2020.102534
PHX31	longevity	mean duration of life stage	z	per capita daily rate of mortality	154	days				0.006493506	individual-1 day-1	Monochamus leuconotus	adult	female	18	Celsius	25	Celsius	decimal	-3.334883	37.340381	table 1	Azrag et al. 2020. Modelling the effect of temperature on the biology and demographic parameters of the African coffee white stem borer Monochamus leuconotus (Pascoe) (Coleoptera: Cerambycidae). J. Therm. Biol. 89: 102534	10.1016/j.jtherbio.2020.102534
PHX31	longevity	mean duration of life stage	z	per capita daily rate of mortality	168.28	days				0.005942477	individual-1 day-1	Monochamus leuconotus	adult	female	20	Celsius	25	Celsius	decimal	-3.334883	37.340381	table 1	Azrag et al. 2020. Modelling the effect of temperature on the biology and demographic parameters of the African coffee white stem borer Monochamus leuconotus (Pascoe) (Coleoptera: Cerambycidae). J. Therm. Biol. 89: 102534	10.1016/j.jtherbio.2020.102534
PHX31	longevity	mean duration of life stage	z	per capita daily rate of mortality	135.63	days				0.007373	individual-1 day-1	Monochamus leuconotus	adult	female	23	Celsius	25	Celsius	decimal	-3.334883	37.340381	table 1	Azrag et al. 2020. Modelling the effect of temperature on the biology and demographic parameters of the African coffee white stem borer Monochamus leuconotus (Pascoe) (Coleoptera: Cerambycidae). J. Therm. Biol. 89: 102534	10.1016/j.jtherbio.2020.102534
PHX31	longevity	mean duration of life stage	z	per capita daily rate of mortality	113.53	days				0.008808245	individual-1 day-1	Monochamus leuconotus	adult	female	25	Celsius	25	Celsius	decimal	-3.334883	37.340381	table 1	Azrag et al. 2020. Modelling the effect of temperature on the biology and demographic parameters of the African coffee white stem borer Monochamus leuconotus (Pascoe) (Coleoptera: Cerambycidae). J. Therm. Biol. 89: 102534	10.1016/j.jtherbio.2020.102534
PHX31	longevity	mean duration of life stage	z	per capita daily rate of mortality	79	days				0.012658228	individual-1 day-1	Monochamus leuconotus	adult	female	30	Celsius	25	Celsius	decimal	-3.334883	37.340381	table 1	Azrag et al. 2020. Modelling the effect of temperature on the biology and demographic parameters of the African coffee white stem borer Monochamus leuconotus (Pascoe) (Coleoptera: Cerambycidae). J. Therm. Biol. 89: 102534	10.1016/j.jtherbio.2020.102534
PHX31	longevity	mean duration of life stage	z	per capita daily rate of mortality	NA	days				NA	individual-1 day-1	Monochamus leuconotus	adult	female	35	Celsius	25	Celsius	decimal	-3.334883	37.340381	table 1	Azrag et al. 2020. Modelling the effect of temperature on the biology and demographic parameters of the African coffee white stem borer Monochamus leuconotus (Pascoe) (Coleoptera: Cerambycidae). J. Therm. Biol. 89: 102534	10.1016/j.jtherbio.2020.102534
PHX31	fecundity	mean lifetime offspring	bmax	per capita daily rate of reproduction	NA	offspring individual-1				0.001	individual-1 day-1	Monochamus leuconotus	adult	female	15	Celsius	25	Celsius	decimal	-3.334883	37.340381	figure 3b	Azrag et al. 2020. Modelling the effect of temperature on the biology and demographic parameters of the African coffee white stem borer Monochamus leuconotus (Pascoe) (Coleoptera: Cerambycidae). J. Therm. Biol. 89: 102534	10.1016/j.jtherbio.2020.102534	low temperature threshold. standardised trait value set to 0.001 for TPC fitting
PHX31	fecundity	mean lifetime offspring	bmax	per capita daily rate of reproduction	51	offspring individual-1				0.331168831	individual-1 day-1	Monochamus leuconotus	adult	female	18	Celsius	25	Celsius	decimal	-3.334883	37.340381	figure 3b	Azrag et al. 2020. Modelling the effect of temperature on the biology and demographic parameters of the African coffee white stem borer Monochamus leuconotus (Pascoe) (Coleoptera: Cerambycidae). J. Therm. Biol. 89: 102534	10.1016/j.jtherbio.2020.102534
PHX31	fecundity	mean lifetime offspring	bmax	per capita daily rate of reproduction	83	offspring individual-1				0.493225576	individual-1 day-1	Monochamus leuconotus	adult	female	20	Celsius	25	Celsius	decimal	-3.334883	37.340381	figure 3b	Azrag et al. 2020. Modelling the effect of temperature on the biology and demographic parameters of the African coffee white stem borer Monochamus leuconotus (Pascoe) (Coleoptera: Cerambycidae). J. Therm. Biol. 89: 102534	10.1016/j.jtherbio.2020.102534
PHX31	fecundity	mean lifetime offspring	bmax	per capita daily rate of reproduction	98	offspring individual-1				0.722554007	individual-1 day-1	Monochamus leuconotus	adult	female	23	Celsius	25	Celsius	decimal	-3.334883	37.340381	figure 3b	Azrag et al. 2020. Modelling the effect of temperature on the biology and demographic parameters of the African coffee white stem borer Monochamus leuconotus (Pascoe) (Coleoptera: Cerambycidae). J. Therm. Biol. 89: 102534	10.1016/j.jtherbio.2020.102534
PHX31	fecundity	mean lifetime offspring	bmax	per capita daily rate of reproduction	78	offspring individual-1				0.687043072	individual-1 day-1	Monochamus leuconotus	adult	female	25	Celsius	25	Celsius	decimal	-3.334883	37.340381	figure 3b	Azrag et al. 2020. Modelling the effect of temperature on the biology and demographic parameters of the African coffee white stem borer Monochamus leuconotus (Pascoe) (Coleoptera: Cerambycidae). J. Therm. Biol. 89: 102534	10.1016/j.jtherbio.2020.102534
PHX31	fecundity	mean lifetime offspring	bmax	per capita daily rate of reproduction	38	offspring individual-1				0.481012658	individual-1 day-1	Monochamus leuconotus	adult	female	30	Celsius	25	Celsius	decimal	-3.334883	37.340381	figure 3b	Azrag et al. 2020. Modelling the effect of temperature on the biology and demographic parameters of the African coffee white stem borer Monochamus leuconotus (Pascoe) (Coleoptera: Cerambycidae). J. Therm. Biol. 89: 102534	10.1016/j.jtherbio.2020.102534
PHX31	fecundity	mean lifetime offspring	bmax	per capita daily rate of reproduction	NA	offspring individual-1				0.001	individual-1 day-1	Monochamus leuconotus	adult	female	35	Celsius	25	Celsius	decimal	-3.334883	37.340381	figure 3b	Azrag et al. 2020. Modelling the effect of temperature on the biology and demographic parameters of the African coffee white stem borer Monochamus leuconotus (Pascoe) (Coleoptera: Cerambycidae). J. Therm. Biol. 89: 102534	10.1016/j.jtherbio.2020.102534	high temperature threshold. standardised trait value set to 0.001 for TPC fitting
PHXmp1	development time	mean duration of life stage	1/alpha	per capita daily rate of development	41.3	days				0.024213075	individual-1 day-1	Macrosiphum euphorbia	juvenile (not inc egg stage)		5	Celsius	21	Celsius	NA	NA	NA	table 1	Barlow 1962. The influence of temperatures on the growth of experimental populations of Myzus persicae (Sulzer) and Macrosiphum euphorbia (Thomas) (Aphididae). Canadian Journal of Zoology 40:2	10.1139/z62-019
PHXmp1	development time	mean duration of life stage	1/alpha	per capita daily rate of development	16.1	days				0.062111801	individual-1 day-1	Macrosiphum euphorbia	juvenile (not inc egg stage)		10	Celsius	21	Celsius	NA	NA	NA	table 1	Barlow 1962. The influence of temperatures on the growth of experimental populations of Myzus persicae (Sulzer) and Macrosiphum euphorbia (Thomas) (Aphididae). Canadian Journal of Zoology 40:2	10.1139/z62-019
PHXmp1	development time	mean duration of life stage	1/alpha	per capita daily rate of development	14	days				0.071428571	individual-1 day-1	Macrosiphum euphorbia	juvenile (not inc egg stage)		15	Celsius	21	Celsius	NA	NA	NA	table 1	Barlow 1962. The influence of temperatures on the growth of experimental populations of Myzus persicae (Sulzer) and Macrosiphum euphorbia (Thomas) (Aphididae). Canadian Journal of Zoology 40:2	10.1139/z62-019
PHXmp1	development time	mean duration of life stage	1/alpha	per capita daily rate of development	9.1	days				0.10989011	individual-1 day-1	Macrosiphum euphorbia	juvenile (not inc egg stage)		20	Celsius	21	Celsius	NA	NA	NA	table 1	Barlow 1962. The influence of temperatures on the growth of experimental populations of Myzus persicae (Sulzer) and Macrosiphum euphorbia (Thomas) (Aphididae). Canadian Journal of Zoology 40:2	10.1139/z62-019
PHXmp1	development time	mean duration of life stage	1/alpha	per capita daily rate of development	7.7	days				0.12987013	individual-1 day-1	Macrosiphum euphorbia	juvenile (not inc egg stage)		25	Celsius	21	Celsius	NA	NA	NA	table 1	Barlow 1962. The influence of temperatures on the growth of experimental populations of Myzus persicae (Sulzer) and Macrosiphum euphorbia (Thomas) (Aphididae). Canadian Journal of Zoology 40:2	10.1139/z62-019
PHXmp1	development time	mean duration of life stage	1/alpha	per capita daily rate of development	NA	days				0.001	individual-1 day-1	Macrosiphum euphorbia	juvenile (not inc egg stage)		30	Celsius	21	Celsius	NA	NA	NA	table 1	Barlow 1962. The influence of temperatures on the growth of experimental populations of Myzus persicae (Sulzer) and Macrosiphum euphorbia (Thomas) (Aphididae). Canadian Journal of Zoology 40:2	10.1139/z62-019
PHXmp1	development time	mean duration of life stage	1/alpha	per capita daily rate of development	31.5	days				0.031746032	individual-1 day-1	Myzus persicae	juvenile (not inc egg stage)		5	Celsius	21	Celsius	NA	NA	NA	table 1	Barlow 1962. The influence of temperatures on the growth of experimental populations of Myzus persicae (Sulzer) and Macrosiphum euphorbia (Thomas) (Aphididae). Canadian Journal of Zoology 40:2	10.1139/z62-019
PHXmp1	development time	mean duration of life stage	1/alpha	per capita daily rate of development	16.8	days				0.05952381	individual-1 day-1	Myzus persicae	juvenile (not inc egg stage)		10	Celsius	21	Celsius	NA	NA	NA	table 1	Barlow 1962. The influence of temperatures on the growth of experimental populations of Myzus persicae (Sulzer) and Macrosiphum euphorbia (Thomas) (Aphididae). Canadian Journal of Zoology 40:2	10.1139/z62-019
PHXmp1	development time	mean duration of life stage	1/alpha	per capita daily rate of development	6.3	days				0.158730159	individual-1 day-1	Myzus persicae	juvenile (not inc egg stage)		15	Celsius	21	Celsius	NA	NA	NA	table 1	Barlow 1962. The influence of temperatures on the growth of experimental populations of Myzus persicae (Sulzer) and Macrosiphum euphorbia (Thomas) (Aphididae). Canadian Journal of Zoology 40:2	10.1139/z62-019
PHXmp1	development time	mean duration of life stage	1/alpha	per capita daily rate of development	4.9	days				0.204081633	individual-1 day-1	Myzus persicae	juvenile (not inc egg stage)		20	Celsius	21	Celsius	NA	NA	NA	table 1	Barlow 1962. The influence of temperatures on the growth of experimental populations of Myzus persicae (Sulzer) and Macrosiphum euphorbia (Thomas) (Aphididae). Canadian Journal of Zoology 40:2	10.1139/z62-019
PHXmp1	development time	mean duration of life stage	1/alpha	per capita daily rate of development	4.2	days				0.238095238	individual-1 day-1	Myzus persicae	juvenile (not inc egg stage)		25	Celsius	21	Celsius	NA	NA	NA	table 1	Barlow 1962. The influence of temperatures on the growth of experimental populations of Myzus persicae (Sulzer) and Macrosiphum euphorbia (Thomas) (Aphididae). Canadian Journal of Zoology 40:2	10.1139/z62-019
PHXmp1	development time	mean duration of life stage	1/alpha	per capita daily rate of development	NA	days				0.001	individual-1 day-1	Myzus persicae	juvenile (not inc egg stage)		30	Celsius	21	Celsius	NA	NA	NA	table 1	Barlow 1962. The influence of temperatures on the growth of experimental populations of Myzus persicae (Sulzer) and Macrosiphum euphorbia (Thomas) (Aphididae). Canadian Journal of Zoology 40:2	10.1139/z62-019
PHX7	longevity	mean duration of life stage	z	per capita daily rate of mortality	2.41	days	0.06	0.06	se	0.414937759	individual-1 day-1	Anopheles gambiae	adult	female	5	Celsius	26	Celsius	decimal	6.455027	3.384082	table 6.1	Bayoh 2003. Studies on the development and survival of Anopheles gambiae sensu stricto at various temperatures and relative humidities. Durham theses. 1-134.	NA
PHX7	longevity	mean duration of life stage	z	per capita daily rate of mortality	3.76	days	0.09	0.09	se	0.265957447	individual-1 day-1	Anopheles gambiae	adult	female	5	Celsius	26	Celsius	decimal	6.455027	3.384082	table 6.1	Bayoh 2003. Studies on the development and survival of Anopheles gambiae sensu stricto at various temperatures and relative humidities. Durham theses. 1-134.	NA
PHX7	longevity	mean duration of life stage	z	per capita daily rate of mortality	5.04	days	0.13	0.13	se	0.198412698	individual-1 day-1	Anopheles gambiae	adult	female	5	Celsius	26	Celsius	decimal	6.455027	3.384082	table 6.1	Bayoh 2003. Studies on the development and survival of Anopheles gambiae sensu stricto at various temperatures and relative humidities. Durham theses. 1-134.	NA
PHX7	longevity	mean duration of life stage	z	per capita daily rate of mortality	5.06	days	0.15	0.15	se	0.197628458	individual-1 day-1	Anopheles gambiae	adult	female	5	Celsius	26	Celsius	decimal	6.455027	3.384082	table 6.1	Bayoh 2003. Studies on the development and survival of Anopheles gambiae sensu stricto at various temperatures and relative humidities. Durham theses. 1-134.	NA
PHX7	longevity	mean duration of life stage	z	per capita daily rate of mortality	7.82	days	0.24	0.24	se	0.127877238	individual-1 day-1	Anopheles gambiae	adult	female	10	Celsius	26	Celsius	decimal	6.455027	3.384082	table 6.1	Bayoh 2003. Studies on the development and survival of Anopheles gambiae sensu stricto at various temperatures and relative humidities. Durham theses. 1-134.	NA
PHX7	longevity	mean duration of life stage	z	per capita daily rate of mortality	8.8	days	0.32	0.32	se	0.113636364	individual-1 day-1	Anopheles gambiae	adult	female	10	Celsius	26	Celsius	decimal	6.455027	3.384082	table 6.1	Bayoh 2003. Studies on the development and survival of Anopheles gambiae sensu stricto at various temperatures and relative humidities. Durham theses. 1-134.	NA
PHX7	longevity	mean duration of life stage	z	per capita daily rate of mortality	10.87	days	0.32	0.32	se	0.09199632	individual-1 day-1	Anopheles gambiae	adult	female	10	Celsius	26	Celsius	decimal	6.455027	3.384082	table 6.1	Bayoh 2003. Studies on the development and survival of Anopheles gambiae sensu stricto at various temperatures and relative humidities. Durham theses. 1-134.	NA
PHX7	longevity	mean duration of life stage	z	per capita daily rate of mortality	1.12	days	0.03	0.03	se	NA	individual-1 day-1	Anopheles gambiae	adult	female	40	Celsius	26	Celsius	decimal	6.455027	3.384082	table 6.1	Bayoh 2003. Studies on the development and survival of Anopheles gambiae sensu stricto at various temperatures and relative humidities. Durham theses. 1-134.	NA
PHX7	longevity	mean duration of life stage	z	per capita daily rate of mortality	9.78	days	0.32	0.32	se	0.102249489	individual-1 day-1	Anopheles gambiae	adult	female	10	Celsius	26	Celsius	decimal	6.455027	3.384082	table 6.1	Bayoh 2003. Studies on the development and survival of Anopheles gambiae sensu stricto at various temperatures and relative humidities. Durham theses. 1-134.	NA
PHX7	longevity	mean duration of life stage	z	per capita daily rate of mortality	12.89	days	0.6	0.6	se	0.077579519	individual-1 day-1	Anopheles gambiae	adult	female	15	Celsius	26	Celsius	decimal	6.455027	3.384082	table 6.1	Bayoh 2003. Studies on the development and survival of Anopheles gambiae sensu stricto at various temperatures and relative humidities. Durham theses. 1-134.	NA
PHX7	longevity	mean duration of life stage	z	per capita daily rate of mortality	25.77	days	1.04	1.04	se	0.038804812	individual-1 day-1	Anopheles gambiae	adult	female	15	Celsius	26	Celsius	decimal	6.455027	3.384082	table 6.1	Bayoh 2003. Studies on the development and survival of Anopheles gambiae sensu stricto at various temperatures and relative humidities. Durham theses. 1-134.	NA
PHX7	longevity	mean duration of life stage	z	per capita daily rate of mortality	26.66	days	0.98	0.98	se	0.037509377	individual-1 day-1	Anopheles gambiae	adult	female	15	Celsius	26	Celsius	decimal	6.455027	3.384082	table 6.1	Bayoh 2003. Studies on the development and survival of Anopheles gambiae sensu stricto at various temperatures and relative humidities. Durham theses. 1-134.	NA
PHX7	longevity	mean duration of life stage	z	per capita daily rate of mortality	39.92	days	1.12	1.12	se	0.0250501	individual-1 day-1	Anopheles gambiae	adult	female	15	Celsius	26	Celsius	decimal	6.455027	3.384082	table 6.1	Bayoh 2003. Studies on the development and survival of Anopheles gambiae sensu stricto at various temperatures and relative humidities. Durham theses. 1-134.	NA
PHX7	longevity	mean duration of life stage	z	per capita daily rate of mortality	23.15	days	0.97	0.97	se	0.043196544	individual-1 day-1	Anopheles gambiae	adult	female	20	Celsius	26	Celsius	decimal	6.455027	3.384082	table 6.1	Bayoh 2003. Studies on the development and survival of Anopheles gambiae sensu stricto at various temperatures and relative humidities. Durham theses. 1-134.	NA
PHX7	longevity	mean duration of life stage	z	per capita daily rate of mortality	24.52	days	0.84	0.84	se	0.040783034	individual-1 day-1	Anopheles gambiae	adult	female	20	Celsius	26	Celsius	decimal	6.455027	3.384082	table 6.1	Bayoh 2003. Studies on the development and survival of Anopheles gambiae sensu stricto at various temperatures and relative humidities. Durham theses. 1-134.	NA
PHX7	longevity	mean duration of life stage	z	per capita daily rate of mortality	1.06	days	0.02	0.02	se	NA	individual-1 day-1	Anopheles gambiae	adult	female	40	Celsius	26	Celsius	decimal	6.455027	3.384082	table 6.1	Bayoh 2003. Studies on the development and survival of Anopheles gambiae sensu stricto at various temperatures and relative humidities. Durham theses. 1-134.	NA
PHX7	longevity	mean duration of life stage	z	per capita daily rate of mortality	31.77	days	1.1	1.1	se	0.031476235	individual-1 day-1	Anopheles gambiae	adult	female	20	Celsius	26	Celsius	decimal	6.455027	3.384082	table 6.1	Bayoh 2003. Studies on the development and survival of Anopheles gambiae sensu stricto at various temperatures and relative humidities. Durham theses. 1-134.	NA
PHX7	longevity	mean duration of life stage	z	per capita daily rate of mortality	35.61	days	1.18	1.18	se	0.028081999	individual-1 day-1	Anopheles gambiae	adult	female	20	Celsius	26	Celsius	decimal	6.455027	3.384082	table 6.1	Bayoh 2003. Studies on the development and survival of Anopheles gambiae sensu stricto at various temperatures and relative humidities. Durham theses. 1-134.	NA
PHX7	longevity	mean duration of life stage	z	per capita daily rate of mortality	21.23	days	0.89	0.89	se	0.047103156	individual-1 day-1	Anopheles gambiae	adult	female	25	Celsius	26	Celsius	decimal	6.455027	3.384082	table 6.1	Bayoh 2003. Studies on the development and survival of Anopheles gambiae sensu stricto at various temperatures and relative humidities. Durham theses. 1-134.	NA
PHX7	longevity	mean duration of life stage	z	per capita daily rate of mortality	25.22	days	0.84	0.84	se	0.039651071	individual-1 day-1	Anopheles gambiae	adult	female	25	Celsius	26	Celsius	decimal	6.455027	3.384082	table 6.1	Bayoh 2003. Studies on the development and survival of Anopheles gambiae sensu stricto at various temperatures and relative humidities. Durham theses. 1-134.	NA
PHX7	longevity	mean duration of life stage	z	per capita daily rate of mortality	27.52	days	1.05	1.05	se	0.036337209	individual-1 day-1	Anopheles gambiae	adult	female	25	Celsius	26	Celsius	decimal	6.455027	3.384082	table 6.1	Bayoh 2003. Studies on the development and survival of Anopheles gambiae sensu stricto at various temperatures and relative humidities. Durham theses. 1-134.	NA
PHX7	longevity	mean duration of life stage	z	per capita daily rate of mortality	23.89	days	0.64	0.64	se	0.041858518	individual-1 day-1	Anopheles gambiae	adult	female	25	Celsius	26	Celsius	decimal	6.455027	3.384082	table 6.1	Bayoh 2003. Studies on the development and survival of Anopheles gambiae sensu stricto at various temperatures and relative humidities. Durham theses. 1-134.	NA
PHX7	longevity	mean duration of life stage	z	per capita daily rate of mortality	12.83	days	0.45	0.45	se	0.077942323	individual-1 day-1	Anopheles gambiae	adult	female	30	Celsius	26	Celsius	decimal	6.455027	3.384082	table 6.1	Bayoh 2003. Studies on the development and survival of Anopheles gambiae sensu stricto at various temperatures and relative humidities. Durham theses. 1-134.	NA
PHX7	longevity	mean duration of life stage	z	per capita daily rate of mortality	1.2	days	0.04	0.04	se	NA	individual-1 day-1	Anopheles gambiae	adult	female	40	Celsius	26	Celsius	decimal	6.455027	3.384082	table 6.1	Bayoh 2003. Studies on the development and survival of Anopheles gambiae sensu stricto at various temperatures and relative humidities. Durham theses. 1-134.	NA
PHX7	longevity	mean duration of life stage	z	per capita daily rate of mortality	15.68	days	0.54	0.54	se	0.06377551	individual-1 day-1	Anopheles gambiae	adult	female	30	Celsius	26	Celsius	decimal	6.455027	3.384082	table 6.1	Bayoh 2003. Studies on the development and survival of Anopheles gambiae sensu stricto at various temperatures and relative humidities. Durham theses. 1-134.	NA
PHX7	longevity	mean duration of life stage	z	per capita daily rate of mortality	15.61	days	0.55	0.55	se	0.064061499	individual-1 day-1	Anopheles gambiae	adult	female	30	Celsius	26	Celsius	decimal	6.455027	3.384082	table 6.1	Bayoh 2003. Studies on the development and survival of Anopheles gambiae sensu stricto at various temperatures and relative humidities. Durham theses. 1-134.	NA
PHX7	longevity	mean duration of life stage	z	per capita daily rate of mortality	12.57	days	0.42	0.42	se	0.079554495	individual-1 day-1	Anopheles gambiae	adult	female	30	Celsius	26	Celsius	decimal	6.455027	3.384082	table 6.1	Bayoh 2003. Studies on the development and survival of Anopheles gambiae sensu stricto at various temperatures and relative humidities. Durham theses. 1-134.	NA
PHX7	longevity	mean duration of life stage	z	per capita daily rate of mortality	4.7	days	0.11	0.11	se	0.212765957	individual-1 day-1	Anopheles gambiae	adult	female	35	Celsius	26	Celsius	decimal	6.455027	3.384082	table 6.1	Bayoh 2003. Studies on the development and survival of Anopheles gambiae sensu stricto at various temperatures and relative humidities. Durham theses. 1-134.	NA
PHX7	longevity	mean duration of life stage	z	per capita daily rate of mortality	6.89	days	0.19	0.19	se	0.145137881	individual-1 day-1	Anopheles gambiae	adult	female	35	Celsius	26	Celsius	decimal	6.455027	3.384082	table 6.1	Bayoh 2003. Studies on the development and survival of Anopheles gambiae sensu stricto at various temperatures and relative humidities. Durham theses. 1-134.	NA
PHX7	longevity	mean duration of life stage	z	per capita daily rate of mortality	8.88	days	0.25	0.25	se	0.112612613	individual-1 day-1	Anopheles gambiae	adult	female	35	Celsius	26	Celsius	decimal	6.455027	3.384082	table 6.1	Bayoh 2003. Studies on the development and survival of Anopheles gambiae sensu stricto at various temperatures and relative humidities. Durham theses. 1-134.	NA
PHX7	longevity	mean duration of life stage	z	per capita daily rate of mortality	6.73	days	0.21	0.21	se	0.14858841	individual-1 day-1	Anopheles gambiae	adult	female	35	Celsius	26	Celsius	decimal	6.455027	3.384082	table 6.1	Bayoh 2003. Studies on the development and survival of Anopheles gambiae sensu stricto at various temperatures and relative humidities. Durham theses. 1-134.	NA
PHX7	longevity	mean duration of life stage	z	per capita daily rate of mortality	1.15	days	0.03	0.03	se	NA	individual-1 day-1	Anopheles gambiae	adult	female	40	Celsius	26	Celsius	decimal	6.455027	3.384082	table 6.1	Bayoh 2003. Studies on the development and survival of Anopheles gambiae sensu stricto at various temperatures and relative humidities. Durham theses. 1-134.	NA
PHX6	survival	percent surviving life stage	zj	per capita daily rate of mortality	0	percent				0.042918455	individual-1 day-1	Anopheles gambiae	juvenile		16	Celsius	26	Celsius	decimal	6.455027	3.384082	table 1	Bayoh and Lindsay 2003. Effect of temperature on the development of the aquatic stages of Anopheles gambiae sensu stricto (Diptera: Culicidae). Bull. Entomol. Res. 93: 375-381.	10.1079/BER2003259
PHX6	survival	percent surviving life stage	zj	per capita daily rate of mortality	42	percent				0.024892704	individual-1 day-1	Anopheles gambiae	juvenile		18	Celsius	26	Celsius	decimal	6.455027	3.384082	table 1	Bayoh and Lindsay 2003. Effect of temperature on the development of the aquatic stages of Anopheles gambiae sensu stricto (Diptera: Culicidae). Bull. Entomol. Res. 93: 375-381.	10.1079/BER2003259
PHX6	survival	percent surviving life stage	zj	per capita daily rate of mortality	70	percent				0.014705882	individual-1 day-1	Anopheles gambiae	juvenile		20	Celsius	26	Celsius	decimal	6.455027	3.384082	table 1	Bayoh and Lindsay 2003. Effect of temperature on the development of the aquatic stages of Anopheles gambiae sensu stricto (Diptera: Culicidae). Bull. Entomol. Res. 93: 375-381.	10.1079/BER2003259
PHX6	survival	percent surviving life stage	zj	per capita daily rate of mortality	76	percent				0.013714286	individual-1 day-1	Anopheles gambiae	juvenile		22	Celsius	26	Celsius	decimal	6.455027	3.384082	table 1	Bayoh and Lindsay 2003. Effect of temperature on the development of the aquatic stages of Anopheles gambiae sensu stricto (Diptera: Culicidae). Bull. Entomol. Res. 93: 375-381.	10.1079/BER2003259
PHX6	survival	percent surviving life stage	zj	per capita daily rate of mortality	78.7	percent				0.015777778	individual-1 day-1	Anopheles gambiae	juvenile		24	Celsius	26	Celsius	decimal	6.455027	3.384082	table 1	Bayoh and Lindsay 2003. Effect of temperature on the development of the aquatic stages of Anopheles gambiae sensu stricto (Diptera: Culicidae). Bull. Entomol. Res. 93: 375-381.	10.1079/BER2003259
PHX6	survival	percent surviving life stage	zj	per capita daily rate of mortality	72.7	percent				0.02373913	individual-1 day-1	Anopheles gambiae	juvenile		26	Celsius	26	Celsius	decimal	6.455027	3.384082	table 1	Bayoh and Lindsay 2003. Effect of temperature on the development of the aquatic stages of Anopheles gambiae sensu stricto (Diptera: Culicidae). Bull. Entomol. Res. 93: 375-381.	10.1079/BER2003259
PHX6	survival	percent surviving life stage	zj	per capita daily rate of mortality	66	percent				0.034693878	individual-1 day-1	Anopheles gambiae	juvenile		28	Celsius	26	Celsius	decimal	6.455027	3.384082	table 1	Bayoh and Lindsay 2003. Effect of temperature on the development of the aquatic stages of Anopheles gambiae sensu stricto (Diptera: Culicidae). Bull. Entomol. Res. 93: 375-381.	10.1079/BER2003259
PHX6	survival	percent surviving life stage	zj	per capita daily rate of mortality	27.3	percent				0.0727	individual-1 day-1	Anopheles gambiae	juvenile		30	Celsius	26	Celsius	decimal	6.455027	3.384082	table 1	Bayoh and Lindsay 2003. Effect of temperature on the development of the aquatic stages of Anopheles gambiae sensu stricto (Diptera: Culicidae). Bull. Entomol. Res. 93: 375-381.	10.1079/BER2003259
PHX6	survival	percent surviving life stage	zj	per capita daily rate of mortality	34.7	percent				0.064019608	individual-1 day-1	Anopheles gambiae	juvenile		32	Celsius	26	Celsius	decimal	6.455027	3.384082	table 1	Bayoh and Lindsay 2003. Effect of temperature on the development of the aquatic stages of Anopheles gambiae sensu stricto (Diptera: Culicidae). Bull. Entomol. Res. 93: 375-381.	10.1079/BER2003259
PHX6	survival	percent surviving life stage	zj	per capita daily rate of mortality	0	percent				0.098039216	individual-1 day-1	Anopheles gambiae	juvenile		34	Celsius	26	Celsius	decimal	6.455027	3.384082	table 1	Bayoh and Lindsay 2003. Effect of temperature on the development of the aquatic stages of Anopheles gambiae sensu stricto (Diptera: Culicidae). Bull. Entomol. Res. 93: 375-381.	10.1079/BER2003259
PHX6	development time	mean duration of life stage	1/alpha	per capita daily rate of development	NA	days	NA	NA	95% CI	0.001	individual-1 day-1	Anopheles gambiae	juvenile		16	Celsius	26	Celsius	decimal	6.455027	3.384082	table 1	Bayoh and Lindsay 2003. Effect of temperature on the development of the aquatic stages of Anopheles gambiae sensu stricto (Diptera: Culicidae). Bull. Entomol. Res. 93: 375-381.	10.1079/BER2003259
PHX6	development time	mean duration of life stage	1/alpha	per capita daily rate of development	23.3	days	1.1	0.2	95% CI	0.042918455	individual-1 day-1	Anopheles gambiae	juvenile		18	Celsius	26	Celsius	decimal	6.455027	3.384082	table 1	Bayoh and Lindsay 2003. Effect of temperature on the development of the aquatic stages of Anopheles gambiae sensu stricto (Diptera: Culicidae). Bull. Entomol. Res. 93: 375-381.	10.1079/BER2003259
PHX6	development time	mean duration of life stage	1/alpha	per capita daily rate of development	20.4	days	0.9	0.2	95% CI	0.049019608	individual-1 day-1	Anopheles gambiae	juvenile		20	Celsius	26	Celsius	decimal	6.455027	3.384082	table 1	Bayoh and Lindsay 2003. Effect of temperature on the development of the aquatic stages of Anopheles gambiae sensu stricto (Diptera: Culicidae). Bull. Entomol. Res. 93: 375-381.	10.1079/BER2003259
PHX6	development time	mean duration of life stage	1/alpha	per capita daily rate of development	17.5	days	0.8	0.1	95% CI	0.057142857	individual-1 day-1	Anopheles gambiae	juvenile		22	Celsius	26	Celsius	decimal	6.455027	3.384082	table 1	Bayoh and Lindsay 2003. Effect of temperature on the development of the aquatic stages of Anopheles gambiae sensu stricto (Diptera: Culicidae). Bull. Entomol. Res. 93: 375-381.	10.1079/BER2003259
PHX6	development time	mean duration of life stage	1/alpha	per capita daily rate of development	13.5	days	0.1	0.8	95% CI	0.074074074	individual-1 day-1	Anopheles gambiae	juvenile		24	Celsius	26	Celsius	decimal	6.455027	3.384082	table 1	Bayoh and Lindsay 2003. Effect of temperature on the development of the aquatic stages of Anopheles gambiae sensu stricto (Diptera: Culicidae). Bull. Entomol. Res. 93: 375-381.	10.1079/BER2003259
PHX6	development time	mean duration of life stage	1/alpha	per capita daily rate of development	11.5	days	0.3	0.4	95% CI	0.086956522	individual-1 day-1	Anopheles gambiae	juvenile		26	Celsius	26	Celsius	decimal	6.455027	3.384082	table 1	Bayoh and Lindsay 2003. Effect of temperature on the development of the aquatic stages of Anopheles gambiae sensu stricto (Diptera: Culicidae). Bull. Entomol. Res. 93: 375-381.	10.1079/BER2003259
PHX6	development time	mean duration of life stage	1/alpha	per capita daily rate of development	9.8	days	0.4	0.2	95% CI	0.102040816	individual-1 day-1	Anopheles gambiae	juvenile		28	Celsius	26	Celsius	decimal	6.455027	3.384082	table 1	Bayoh and Lindsay 2003. Effect of temperature on the development of the aquatic stages of Anopheles gambiae sensu stricto (Diptera: Culicidae). Bull. Entomol. Res. 93: 375-381.	10.1079/BER2003259
PHX6	development time	mean duration of life stage	1/alpha	per capita daily rate of development	10	days	0.2	0.5	95% CI	0.1	individual-1 day-1	Anopheles gambiae	juvenile		30	Celsius	26	Celsius	decimal	6.455027	3.384082	table 1	Bayoh and Lindsay 2003. Effect of temperature on the development of the aquatic stages of Anopheles gambiae sensu stricto (Diptera: Culicidae). Bull. Entomol. Res. 93: 375-381.	10.1079/BER2003259
PHX6	development time	mean duration of life stage	1/alpha	per capita daily rate of development	10.2	days	0.2	0.2	95% CI	0.098039216	individual-1 day-1	Anopheles gambiae	juvenile		32	Celsius	26	Celsius	decimal	6.455027	3.384082	table 1	Bayoh and Lindsay 2003. Effect of temperature on the development of the aquatic stages of Anopheles gambiae sensu stricto (Diptera: Culicidae). Bull. Entomol. Res. 93: 375-381.	10.1079/BER2003259
PHX6	development time	mean duration of life stage	1/alpha	per capita daily rate of development	NA	days	NA	NA	95% CI	0.001	individual-1 day-1	Anopheles gambiae	juvenile		34	Celsius	26	Celsius	decimal	6.455027	3.384082	table 1	Bayoh and Lindsay 2003. Effect of temperature on the development of the aquatic stages of Anopheles gambiae sensu stricto (Diptera: Culicidae). Bull. Entomol. Res. 93: 375-381.	10.1079/BER2003259
PHXht1	body size	mean wet mass	NA	NA	91.28	mg				NA	NA	Hylobius transversovittatus	adult	female	25	Celsius	not stated		decimal	42.453611	-76.473889	figure 1b	Blossey et al. 2000. Mass rearing the weevil Hylobius transversovittatus (Coleoptera: Curculionidae) biological control agent of Lythrum salicaria on semi-artificial diet. J Econ. Entomol. 93:6	10.1603/0022-0493-93.6.1644
PHXht1	body size	mean wet mass	NA	NA	92.43	mg				NA	NA	Hylobius transversovittatus	adult	female	25	Celsius	not stated		decimal	42.453611	-76.473889	figure 1b	Blossey et al. 2000. Mass rearing the weevil Hylobius transversovittatus (Coleoptera: Curculionidae) biological control agent of Lythrum salicaria on semi-artificial diet. J Econ. Entomol. 93:6	10.1603/0022-0493-93.6.1644
PHX36	fecundity rate	mean eggs per unit time	bmax	per capita daily rate of reproduction	5.4	eggs individual-1 day-1	1.3	1.3	sd	5.4	eggs individual-1 day-1	Tetranychus evansi	adult	female	21	Celsius	not stated		decimal	-1.44	15.556	table 2	Bonato 1999. The effect of temperature on life history parameters of Tetranychus evansi (Acari: Tetranychidae). Exp. Appl. Acarol. 23: 11-19.	10.1023/A:1006144610009
PHX36	fecundity rate	mean eggs per unit time	bmax	per capita daily rate of reproduction	8.2	eggs individual-1 day-1	2.2	2.2	sd	8.2	eggs individual-1 day-1	Tetranychus evansi	adult	female	26	Celsius	not stated		decimal	-1.44	15.556	table 2	Bonato 1999. The effect of temperature on life history parameters of Tetranychus evansi (Acari: Tetranychidae). Exp. Appl. Acarol. 23: 11-19.	10.1023/A:1006144610009
PHX36	fecundity rate	mean eggs per unit time	bmax	per capita daily rate of reproduction	13.4	eggs individual-1 day-1	2.3	2.3	sd	13.4	eggs individual-1 day-1	Tetranychus evansi	adult	female	31	Celsius	not stated		decimal	-1.44	15.556	table 2	Bonato 1999. The effect of temperature on life history parameters of Tetranychus evansi (Acari: Tetranychidae). Exp. Appl. Acarol. 23: 11-19.	10.1023/A:1006144610009
PHX36	fecundity rate	mean eggs per unit time	bmax	per capita daily rate of reproduction	10.6	eggs individual-1 day-1	3.9	3.9	sd	10.6	eggs individual-1 day-1	Tetranychus evansi	adult	female	36	Celsius	not stated		decimal	-1.44	15.556	table 2	Bonato 1999. The effect of temperature on life history parameters of Tetranychus evansi (Acari: Tetranychidae). Exp. Appl. Acarol. 23: 11-19.	10.1023/A:1006144610009
PHX36	development time	mean duration of life stage	1/alpha	per capita daily rate of development	7.6	days	0.8	0.8	sd	0.131578947	individual-1 day-1	Tetranychus evansi	juvenile (not inc egg stage)		21	Celsius	not stated		decimal	-1.44	15.556	table 1	Bonato 1999. The effect of temperature on life history parameters of Tetranychus evansi (Acari: Tetranychidae). Exp. Appl. Acarol. 23: 11-19.	10.1023/A:1006144610009
PHX36	development time	mean duration of life stage	1/alpha	per capita daily rate of development	5.7	days	0.8	0.8	sd	0.175438596	individual-1 day-1	Tetranychus evansi	juvenile (not inc egg stage)		26	Celsius	not stated		decimal	-1.44	15.556	table 1	Bonato 1999. The effect of temperature on life history parameters of Tetranychus evansi (Acari: Tetranychidae). Exp. Appl. Acarol. 23: 11-19.	10.1023/A:1006144610009
PHX36	development time	mean duration of life stage	1/alpha	per capita daily rate of development	4.5	days	0.6	0.6	sd	0.222222222	individual-1 day-1	Tetranychus evansi	juvenile (not inc egg stage)		31	Celsius	not stated		decimal	-1.44	15.556	table 1	Bonato 1999. The effect of temperature on life history parameters of Tetranychus evansi (Acari: Tetranychidae). Exp. Appl. Acarol. 23: 11-19.	10.1023/A:1006144610009
PHX36	development time	mean duration of life stage	1/alpha	per capita daily rate of development	3.3	days	0.2	0.2	sd	0.303030303	individual-1 day-1	Tetranychus evansi	juvenile (not inc egg stage)		36	Celsius	not stated		decimal	-1.44	15.556	table 1	Bonato 1999. The effect of temperature on life history parameters of Tetranychus evansi (Acari: Tetranychidae). Exp. Appl. Acarol. 23: 11-19.	10.1023/A:1006144610009
PHX36	development time	mean duration of life stage	1/alpha	per capita daily rate of development	NA	days				0.001	individual-1 day-1	Tetranychus evansi	juvenile (not inc egg stage)		38	Celsius	not stated		decimal	-1.44	15.556	text	Bonato 1999. The effect of temperature on life history parameters of Tetranychus evansi (Acari: Tetranychidae). Exp. Appl. Acarol. 23: 11-19.	10.1023/A:1006144610009	high temperature threshold. standardised trait value set to 0.001 for TPC fitting
PHX282	fecundity	mean lifetime offspring	bmax	per capita daily rate of reproduction	20.34	eggs individual-1	1.29	1.29	se	0.24096671	eggs individual-1 day-1	Kampimodromus aberrans	adult	female	15	Celsius	25	Celsius	decimal	40.37	22.57	table 1	Broufas et al. 2007. Development survival and reproduction of the predatory mite Kampimodromus aberrans (Acari: Phytoseiidae) at different constant temperatures. Environ. Entomol. 36: 657-665	10.1093/ee/36.4.657
PHX282	fecundity	mean lifetime offspring	bmax	per capita daily rate of reproduction	26.44	eggs individual-1	1.81	1.81	se	0.415657915	eggs individual-1 day-1	Kampimodromus aberrans	adult	female	20	Celsius	25	Celsius	decimal	40.37	22.57	table 1	Broufas et al. 2007. Development survival and reproduction of the predatory mite Kampimodromus aberrans (Acari: Phytoseiidae) at different constant temperatures. Environ. Entomol. 36: 657-665	10.1093/ee/36.4.657
PHX282	fecundity	mean lifetime offspring	bmax	per capita daily rate of reproduction	29.76	eggs individual-1	2	2	se	0.630508475	eggs individual-1 day-1	Kampimodromus aberrans	adult	female	25	Celsius	25	Celsius	decimal	40.37	22.57	table 1	Broufas et al. 2007. Development survival and reproduction of the predatory mite Kampimodromus aberrans (Acari: Phytoseiidae) at different constant temperatures. Environ. Entomol. 36: 657-665	10.1093/ee/36.4.657
PHX282	fecundity	mean lifetime offspring	bmax	per capita daily rate of reproduction	27.5	eggs individual-1	1.21	1.21	se	0.683569476	eggs individual-1 day-1	Kampimodromus aberrans	adult	female	27	Celsius	25	Celsius	decimal	40.37	22.57	table 1	Broufas et al. 2007. Development survival and reproduction of the predatory mite Kampimodromus aberrans (Acari: Phytoseiidae) at different constant temperatures. Environ. Entomol. 36: 657-665	10.1093/ee/36.4.657
PHX282	fecundity	mean lifetime offspring	bmax	per capita daily rate of reproduction	16.19	eggs individual-1	1.65	1.65	se	0.490012107	eggs individual-1 day-1	Kampimodromus aberrans	adult	female	30	Celsius	25	Celsius	decimal	40.37	22.57	table 1	Broufas et al. 2007. Development survival and reproduction of the predatory mite Kampimodromus aberrans (Acari: Phytoseiidae) at different constant temperatures. Environ. Entomol. 36: 657-665	10.1093/ee/36.4.657
PHX282	fecundity	mean lifetime offspring	bmax	per capita daily rate of reproduction	0.87	eggs individual-1	0.18	0.18	se	0.061965812	eggs individual-1 day-1	Kampimodromus aberrans	adult	female	33	Celsius	25	Celsius	decimal	40.37	22.57	table 1	Broufas et al. 2007. Development survival and reproduction of the predatory mite Kampimodromus aberrans (Acari: Phytoseiidae) at different constant temperatures. Environ. Entomol. 36: 657-665	10.1093/ee/36.4.657
PHX282	fecundity	mean lifetime offspring	bmax	per capita daily rate of reproduction	0	eggs individual-1	NA	NA	se	0.001	eggs individual-1 day-1	Kampimodromus aberrans	adult	female	35	Celsius	25	Celsius	decimal	40.37	22.57	table 1	Broufas et al. 2007. Development survival and reproduction of the predatory mite Kampimodromus aberrans (Acari: Phytoseiidae) at different constant temperatures. Environ. Entomol. 36: 657-665	10.1093/ee/36.4.657
PHX283	development time	mean duration of life stage	1/alpha	per capita daily rate of development	18.0375	days				0.055440055	individual-1 day-1	Kampimodromus aberrans	juvenile (not inc egg stage)		15		25	Celsius	decimal	40.37	22.57	table 3	Broufas et al. 2007. Development survival and reproduction of the predatory mite Kampimodromus aberrans (Acari: Phytoseiidae) at different constant temperatures. Environ. Entomol. 36: 657-665	10.1093/ee/36.4.657
PHX283	development time	mean duration of life stage	1/alpha	per capita daily rate of development	13.45	days				0.074349442	individual-1 day-1	Kampimodromus aberrans	juvenile (not inc egg stage)		17		25	Celsius	decimal	40.37	22.57	table 3	Broufas et al. 2007. Development survival and reproduction of the predatory mite Kampimodromus aberrans (Acari: Phytoseiidae) at different constant temperatures. Environ. Entomol. 36: 657-665	10.1093/ee/36.4.657
PHX283	development time	mean duration of life stage	1/alpha	per capita daily rate of development	7.891666667	days				0.126715945	individual-1 day-1	Kampimodromus aberrans	juvenile (not inc egg stage)		20		25	Celsius	decimal	40.37	22.57	table 3	Broufas et al. 2007. Development survival and reproduction of the predatory mite Kampimodromus aberrans (Acari: Phytoseiidae) at different constant temperatures. Environ. Entomol. 36: 657-665	10.1093/ee/36.4.657
PHX283	development time	mean duration of life stage	1/alpha	per capita daily rate of development	6.720833333	days				0.148791073	individual-1 day-1	Kampimodromus aberrans	juvenile (not inc egg stage)		22		25	Celsius	decimal	40.37	22.57	table 3	Broufas et al. 2007. Development survival and reproduction of the predatory mite Kampimodromus aberrans (Acari: Phytoseiidae) at different constant temperatures. Environ. Entomol. 36: 657-665	10.1093/ee/36.4.657
PHX283	development time	mean duration of life stage	1/alpha	per capita daily rate of development	5.075	days				0.197044335	individual-1 day-1	Kampimodromus aberrans	juvenile (not inc egg stage)		25		25	Celsius	decimal	40.37	22.57	table 3	Broufas et al. 2007. Development survival and reproduction of the predatory mite Kampimodromus aberrans (Acari: Phytoseiidae) at different constant temperatures. Environ. Entomol. 36: 657-665	10.1093/ee/36.4.657
PHX283	development time	mean duration of life stage	1/alpha	per capita daily rate of development	4.8375	days				0.206718346	individual-1 day-1	Kampimodromus aberrans	juvenile (not inc egg stage)		27		25	Celsius	decimal	40.37	22.57	table 3	Broufas et al. 2007. Development survival and reproduction of the predatory mite Kampimodromus aberrans (Acari: Phytoseiidae) at different constant temperatures. Environ. Entomol. 36: 657-665	10.1093/ee/36.4.657
PHX283	development time	mean duration of life stage	1/alpha	per capita daily rate of development	4.354166667	days				0.229665072	individual-1 day-1	Kampimodromus aberrans	juvenile (not inc egg stage)		30		25	Celsius	decimal	40.37	22.57	table 3	Broufas et al. 2007. Development survival and reproduction of the predatory mite Kampimodromus aberrans (Acari: Phytoseiidae) at different constant temperatures. Environ. Entomol. 36: 657-665	10.1093/ee/36.4.657
PHX283	development time	mean duration of life stage	1/alpha	per capita daily rate of development	4.733333333	days				0.211267606	individual-1 day-1	Kampimodromus aberrans	juvenile (not inc egg stage)		33		25	Celsius	decimal	40.37	22.57	table 3	Broufas et al. 2007. Development survival and reproduction of the predatory mite Kampimodromus aberrans (Acari: Phytoseiidae) at different constant temperatures. Environ. Entomol. 36: 657-665	10.1093/ee/36.4.657
PHX283	development time	mean duration of life stage	1/alpha	per capita daily rate of development	5.620833333	days				0.177909563	individual-1 day-1	Kampimodromus aberrans	juvenile (not inc egg stage)		35		25	Celsius	decimal	40.37	22.57	table 3	Broufas et al. 2007. Development survival and reproduction of the predatory mite Kampimodromus aberrans (Acari: Phytoseiidae) at different constant temperatures. Environ. Entomol. 36: 657-665	10.1093/ee/36.4.657
PXHbta	fecundity rate	mean lifetime eggs	bmax	per capita daily rate of reproduction	0	eggs individual-1 day-1	NA	NA	NA	0.001	eggs individual-1 day-1	Bemisia tabaci	adult	female	38	Celsius	not stated		NA	NA	NA	table 1	Chandi et al. 2021. Effect of temperature on biological parameters of cotton whitefly, Bemisia tabaci (Gennadius) (Hemiptera: Aleyrodidae). International Journal of Tropical Insect Science 41:2	10.1007/s42690-020-00397-0	high temperature threshold. standardised trait value set to 0.001 for TPC fitting
PHX203	development time	mean duration of life stage	1/alpha	per capita daily rate of development	92.8	days	1	1	se	0.010775862	individual-1 day-1	Phenacoccus solenopsis	juvenile (not inc egg stage)		15	Celsius	25	Celsius	decimal	22.8167	108.3275	table 4	Chen et al. 2015. Temperature- and relative humidity-dependent life history traits of Phenacoccus solenopsis (Hemiptera: Pseudococcidae) on Hibiscus rosa-sinensis (Malvales: Malvaceae). Environ. Entomol. 44: 1230-1239	10.1093/ee/nvv085
PHX203	development time	mean duration of life stage	1/alpha	per capita daily rate of development	32.4	days	0.9	0.9	se	0.030864198	individual-1 day-1	Phenacoccus solenopsis	juvenile (not inc egg stage)		20	Celsius	25	Celsius	decimal	22.8167	108.3275	table 4	Chen et al. 2015. Temperature- and relative humidity-dependent life history traits of Phenacoccus solenopsis (Hemiptera: Pseudococcidae) on Hibiscus rosa-sinensis (Malvales: Malvaceae). Environ. Entomol. 44: 1230-1239	10.1093/ee/nvv085
PHX203	development time	mean duration of life stage	1/alpha	per capita daily rate of development	17.2	days	0.5	0.5	se	0.058139535	individual-1 day-1	Phenacoccus solenopsis	juvenile (not inc egg stage)		25	Celsius	25	Celsius	decimal	22.8167	108.3275	table 4	Chen et al. 2015. Temperature- and relative humidity-dependent life history traits of Phenacoccus solenopsis (Hemiptera: Pseudococcidae) on Hibiscus rosa-sinensis (Malvales: Malvaceae). Environ. Entomol. 44: 1230-1239	10.1093/ee/nvv085
PHX203	development time	mean duration of life stage	1/alpha	per capita daily rate of development	13.3	days	0.3	0.3	se	0.07518797	individual-1 day-1	Phenacoccus solenopsis	juvenile (not inc egg stage)		27.5	Celsius	25	Celsius	decimal	22.8167	108.3275	table 4	Chen et al. 2015. Temperature- and relative humidity-dependent life history traits of Phenacoccus solenopsis (Hemiptera: Pseudococcidae) on Hibiscus rosa-sinensis (Malvales: Malvaceae). Environ. Entomol. 44: 1230-1239	10.1093/ee/nvv085
PHX203	development time	mean duration of life stage	1/alpha	per capita daily rate of development	12.5	days	0.2	0.2	se	0.08	individual-1 day-1	Phenacoccus solenopsis	juvenile (not inc egg stage)		30	Celsius	25	Celsius	decimal	22.8167	108.3275	table 4	Chen et al. 2015. Temperature- and relative humidity-dependent life history traits of Phenacoccus solenopsis (Hemiptera: Pseudococcidae) on Hibiscus rosa-sinensis (Malvales: Malvaceae). Environ. Entomol. 44: 1230-1239	10.1093/ee/nvv085
PHX203	development time	mean duration of life stage	1/alpha	per capita daily rate of development	13.3	days	0.4	0.4	se	0.07518797	individual-1 day-1	Phenacoccus solenopsis	juvenile (not inc egg stage)		32.5	Celsius	25	Celsius	decimal	22.8167	108.3275	table 4	Chen et al. 2015. Temperature- and relative humidity-dependent life history traits of Phenacoccus solenopsis (Hemiptera: Pseudococcidae) on Hibiscus rosa-sinensis (Malvales: Malvaceae). Environ. Entomol. 44: 1230-1239	10.1093/ee/nvv085
PHX203	development time	mean duration of life stage	1/alpha	per capita daily rate of development	16.1	days	0.5	0.5	se	0.062111801	individual-1 day-1	Phenacoccus solenopsis	juvenile (not inc egg stage)		35	Celsius	25	Celsius	decimal	22.8167	108.3275	table 4	Chen et al. 2015. Temperature- and relative humidity-dependent life history traits of Phenacoccus solenopsis (Hemiptera: Pseudococcidae) on Hibiscus rosa-sinensis (Malvales: Malvaceae). Environ. Entomol. 44: 1230-1239	10.1093/ee/nvv085
PHX206	longevity	mean duration of life stage	z	per capita daily rate of mortality	45	days	0.8	0.8	se	0.022222222	individual-1 day-1	Phenacoccus solenopsis	adult	female	15	Celsius	25	Celsius	decimal	22.8167	108.3275	table 7	Chen et al. 2015. Temperature- and relative humidity-dependent life history traits of Phenacoccus solenopsis (Hemiptera: Pseudococcidae) on Hibiscus rosa-sinensis (Malvales: Malvaceae). Environ. Entomol. 44: 1230-1239	10.1093/ee/nvv085
PHX206	longevity	mean duration of life stage	z	per capita daily rate of mortality	74	days	1.3	1.3	se	0.013513514	individual-1 day-1	Phenacoccus solenopsis	adult	female	20	Celsius	25	Celsius	decimal	22.8167	108.3275	table 7	Chen et al. 2015. Temperature- and relative humidity-dependent life history traits of Phenacoccus solenopsis (Hemiptera: Pseudococcidae) on Hibiscus rosa-sinensis (Malvales: Malvaceae). Environ. Entomol. 44: 1230-1239	10.1093/ee/nvv085
PHX206	longevity	mean duration of life stage	z	per capita daily rate of mortality	42.3	days	1.2	1.2	se	0.023640662	individual-1 day-1	Phenacoccus solenopsis	adult	female	25	Celsius	25	Celsius	decimal	22.8167	108.3275	table 7	Chen et al. 2015. Temperature- and relative humidity-dependent life history traits of Phenacoccus solenopsis (Hemiptera: Pseudococcidae) on Hibiscus rosa-sinensis (Malvales: Malvaceae). Environ. Entomol. 44: 1230-1239	10.1093/ee/nvv085
PHX206	longevity	mean duration of life stage	z	per capita daily rate of mortality	42.8	days	1.6	1.6	se	0.023364486	individual-1 day-1	Phenacoccus solenopsis	adult	female	27.5	Celsius	25	Celsius	decimal	22.8167	108.3275	table 7	Chen et al. 2015. Temperature- and relative humidity-dependent life history traits of Phenacoccus solenopsis (Hemiptera: Pseudococcidae) on Hibiscus rosa-sinensis (Malvales: Malvaceae). Environ. Entomol. 44: 1230-1239	10.1093/ee/nvv085
PHX206	longevity	mean duration of life stage	z	per capita daily rate of mortality	42	days	1.1	1.1	se	0.023809524	individual-1 day-1	Phenacoccus solenopsis	adult	female	30	Celsius	25	Celsius	decimal	22.8167	108.3275	table 7	Chen et al. 2015. Temperature- and relative humidity-dependent life history traits of Phenacoccus solenopsis (Hemiptera: Pseudococcidae) on Hibiscus rosa-sinensis (Malvales: Malvaceae). Environ. Entomol. 44: 1230-1239	10.1093/ee/nvv085
PHX206	longevity	mean duration of life stage	z	per capita daily rate of mortality	35.2	days	1.8	1.8	se	0.028409091	individual-1 day-1	Phenacoccus solenopsis	adult	female	32.5	Celsius	25	Celsius	decimal	22.8167	108.3275	table 7	Chen et al. 2015. Temperature- and relative humidity-dependent life history traits of Phenacoccus solenopsis (Hemiptera: Pseudococcidae) on Hibiscus rosa-sinensis (Malvales: Malvaceae). Environ. Entomol. 44: 1230-1239	10.1093/ee/nvv085
PHX206	longevity	mean duration of life stage	z	per capita daily rate of mortality	37.6	days	0.8	0.8	se	0.026595745	individual-1 day-1	Phenacoccus solenopsis	adult	female	35	Celsius	25	Celsius	decimal	22.8167	108.3275	table 7	Chen et al. 2015. Temperature- and relative humidity-dependent life history traits of Phenacoccus solenopsis (Hemiptera: Pseudococcidae) on Hibiscus rosa-sinensis (Malvales: Malvaceae). Environ. Entomol. 44: 1230-1239	10.1093/ee/nvv085
PHX20	fecundity	mean lifetime offspring	bmax	per capita daily rate of reproduction	NA	offspring individual-1	NA	NA	se	0.001	eggs individual-1 day-1	Phenacoccus solenopsis	adult	female	15	Celsius	25	Celsius	decimal	22.8167	108.3275	table 9	Chen et al. 2015. Temperature- and relative humidity-dependent life history traits of Phenacoccus solenopsis (Hemiptera: Pseudococcidae) on Hibiscus rosa-sinensis (Malvales: Malvaceae). Environ. Entomol. 44: 1230-1239	10.1093/ee/nvv085
PHX20	fecundity	mean lifetime offspring	bmax	per capita daily rate of reproduction	152.1	offspring individual-1	4.1	4.1	se	2.055405405	eggs individual-1 day-1	Phenacoccus solenopsis	adult	female	20	Celsius	25	Celsius	decimal	22.8167	108.3275	table 9	Chen et al. 2015. Temperature- and relative humidity-dependent life history traits of Phenacoccus solenopsis (Hemiptera: Pseudococcidae) on Hibiscus rosa-sinensis (Malvales: Malvaceae). Environ. Entomol. 44: 1230-1239	10.1093/ee/nvv085
PHX20	fecundity	mean lifetime offspring	bmax	per capita daily rate of reproduction	384.3	offspring individual-1	5.2	5.2	se	9.085106383	eggs individual-1 day-1	Phenacoccus solenopsis	adult	female	25	Celsius	25	Celsius	decimal	22.8167	108.3275	table 9	Chen et al. 2015. Temperature- and relative humidity-dependent life history traits of Phenacoccus solenopsis (Hemiptera: Pseudococcidae) on Hibiscus rosa-sinensis (Malvales: Malvaceae). Environ. Entomol. 44: 1230-1239	10.1093/ee/nvv085
PHX20	fecundity	mean lifetime offspring	bmax	per capita daily rate of reproduction	468.8	offspring individual-1	10.7	10.7	se	10.95327103	eggs individual-1 day-1	Phenacoccus solenopsis	adult	female	27.5	Celsius	25	Celsius	decimal	22.8167	108.3275	table 9	Chen et al. 2015. Temperature- and relative humidity-dependent life history traits of Phenacoccus solenopsis (Hemiptera: Pseudococcidae) on Hibiscus rosa-sinensis (Malvales: Malvaceae). Environ. Entomol. 44: 1230-1239	10.1093/ee/nvv085
PHX20	fecundity	mean lifetime offspring	bmax	per capita daily rate of reproduction	464	offspring individual-1	11.1	11.1	se	11.04761905	eggs individual-1 day-1	Phenacoccus solenopsis	adult	female	30	Celsius	25	Celsius	decimal	22.8167	108.3275	table 9	Chen et al. 2015. Temperature- and relative humidity-dependent life history traits of Phenacoccus solenopsis (Hemiptera: Pseudococcidae) on Hibiscus rosa-sinensis (Malvales: Malvaceae). Environ. Entomol. 44: 1230-1239	10.1093/ee/nvv085
PHX20	fecundity	mean lifetime offspring	bmax	per capita daily rate of reproduction	290	offspring individual-1	12.6	12.6	se	8.238636364	eggs individual-1 day-1	Phenacoccus solenopsis	adult	female	32.5	Celsius	25	Celsius	decimal	22.8167	108.3275	table 9	Chen et al. 2015. Temperature- and relative humidity-dependent life history traits of Phenacoccus solenopsis (Hemiptera: Pseudococcidae) on Hibiscus rosa-sinensis (Malvales: Malvaceae). Environ. Entomol. 44: 1230-1239	10.1093/ee/nvv085
PHX20	fecundity	mean lifetime offspring	bmax	per capita daily rate of reproduction	NA	offspring individual-1	NA	NA	se	0.001	eggs individual-1 day-1	Phenacoccus solenopsis	adult	female	35	Celsius	25	Celsius	decimal	22.8167	108.3275	table 9	Chen et al. 2015. Temperature- and relative humidity-dependent life history traits of Phenacoccus solenopsis (Hemiptera: Pseudococcidae) on Hibiscus rosa-sinensis (Malvales: Malvaceae). Environ. Entomol. 44: 1230-1239	10.1093/ee/nvv085
PHX62	body size	mean wet mass	NA	NA	0.5	mg				NA	NA	Rhopalosiphum maidis	adult		23	Celsius	23	Celsius	decimal	22.8167	108.3275	table 3	Chen et al. 2019. Reduction of plant suitability for Corn Leaf aphid (Hemiptera: Aphididae) under elevated carbon dioxide condition. Environ. Entomol. 48:4	10.1093/ee/nvz045
PHX62	body size	mean wet mass	NA	NA	0.4	mg				NA	NA	Rhopalosiphum maidis	adult		23	Celsius	23	Celsius	decimal	22.8167	108.3275	table 3	Chen et al. 2019. Reduction of plant suitability for Corn Leaf aphid (Hemiptera: Aphididae) under elevated carbon dioxide condition. Environ. Entomol. 48:4	10.1093/ee/nvz045
PHXtha1	body size	mean wet mass	NA	NA	0.04	mg				NA	NA	Thrips hawaiiensis	adult		not stated	Celsius			NA	NA	NA	text	Chisholm and Lewis 1984. A new look at thrips (Thysanoptera) mouthparts their action and effects of feeding on plant tissue. Bull. Entomol. Res. 74:4	10.1017/S0007485300014048	assumed have the same mass as a similar-sized related species (Limothrips cerealium)
CLIV118	longevity	median adult lifespan	z	per capita daily rate of mortality	57.76	days				0.017313019	individual-1 day-1	Culex quinquefasciatus	adult		16	Celsius	27	Celsius	decimal	40.501667	-74.448056	figure 4	Ciota et al 2014. The effect of temperature on life history traits of Culex mosquitoes. J Med Entomol 51: 55�62	10.1603/ME13003
CLIV118	longevity	median adult lifespan	z	per capita daily rate of mortality	61.65	days				0.0162206	individual-1 day-1	Culex quinquefasciatus	adult		20	Celsius	27	Celsius	decimal	40.501667	-74.448056	figure 4	Ciota et al 2014. The effect of temperature on life history traits of Culex mosquitoes. J Med Entomol 51: 55�62	10.1603/ME13003
CLIV118	longevity	median adult lifespan	z	per capita daily rate of mortality	27.66	days				0.03615329	individual-1 day-1	Culex quinquefasciatus	adult		24	Celsius	27	Celsius	decimal	40.501667	-74.448056	figure 4	Ciota et al 2014. The effect of temperature on life history traits of Culex mosquitoes. J Med Entomol 51: 55�62	10.1603/ME13003
CLIV118	longevity	median adult lifespan	z	per capita daily rate of mortality	24.75	days				0.04040404	individual-1 day-1	Culex quinquefasciatus	adult		28	Celsius	27	Celsius	decimal	40.501667	-74.448056	figure 4	Ciota et al 2014. The effect of temperature on life history traits of Culex mosquitoes. J Med Entomol 51: 55�62	10.1603/ME13003
CLIV118	longevity	median adult lifespan	z	per capita daily rate of mortality	8.73	days				0.114547537	individual-1 day-1	Culex quinquefasciatus	adult		32	Celsius	27	Celsius	decimal	40.501667	-74.448056	figure 4	Ciota et al 2014. The effect of temperature on life history traits of Culex mosquitoes. J Med Entomol 51: 55�62	10.1603/ME13003
CLIV1117	longevity	median adult lifespan	z	per capita daily rate of mortality	86.89	days				0.011508804	individual-1 day-1	Culex pipiens	adult		16	Celsius	27	Celsius	decimal	39	-77	figure 4	Ciota et al 2014. The effect of temperature on life history traits of Culex mosquitoes. J Med Entomol 51: 55�62	10.1603/ME13003
CLIV1117	longevity	median adult lifespan	z	per capita daily rate of mortality	111.16	days				0.008996042	individual-1 day-1	Culex pipiens	adult		20	Celsius	27	Celsius	decimal	39	-77	figure 4	Ciota et al 2014. The effect of temperature on life history traits of Culex mosquitoes. J Med Entomol 51: 55�62	10.1603/ME13003
CLIV1117	longevity	median adult lifespan	z	per capita daily rate of mortality	42.71	days				0.02341372	individual-1 day-1	Culex pipiens	adult		24	Celsius	27	Celsius	decimal	39	-77	figure 4	Ciota et al 2014. The effect of temperature on life history traits of Culex mosquitoes. J Med Entomol 51: 55�62	10.1603/ME13003
CLIV1117	longevity	median adult lifespan	z	per capita daily rate of mortality	34.46	days				0.029019153	individual-1 day-1	Culex pipiens	adult		28	Celsius	27	Celsius	decimal	39	-77	figure 4	Ciota et al 2014. The effect of temperature on life history traits of Culex mosquitoes. J Med Entomol 51: 55�62	10.1603/ME13003
CLIV1117	longevity	median adult lifespan	z	per capita daily rate of mortality	23.78	days				0.042052145	individual-1 day-1	Culex pipiens	adult		32	Celsius	27	Celsius	decimal	39	-77	figure 4	Ciota et al 2014. The effect of temperature on life history traits of Culex mosquitoes. J Med Entomol 51: 55�62	10.1603/ME13003
PHX69	body size	mean wet mass	NA	NA	1.68	mg	NA	NA	NA	NA	NA	Aedes aegypti	adult	female	27	Celsius	27	Celsius	decimal	3.120833	101.656389	table 1	Colless and Chellapah 1960. Effects of body weight and size of blood-meal upon egg production in Aedes aegypti (Linnaeus) (Diptera: Culicidae). Ann. Trop. Med. Parasit 54:4	10.1080/00034983.1960.11686010
PHX69ab	body size	mean wet mass	NA	NA	1.68	mg	NA	NA	NA	NA	NA	Aedes albopictus	adult	female	27	Celsius	27	Celsius	decimal	3.120833	101.656389	table 1	Colless and Chellapah 1960. Effects of body weight and size of blood-meal upon egg production in Aedes aegypti (Linnaeus) (Diptera: Culicidae). Ann. Trop. Med. Parasit 54:4	10.1080/00034983.1960.11686010	assumed to be similar in size to A. aegypti
PHX69ak	body size	mean wet mass	NA	NA	1.68	mg	NA	NA	NA	NA	NA	Aedes krombeini	adult	female	27	Celsius	27	Celsius	decimal	3.120833	101.656389	table 1	Colless and Chellapah 1960. Effects of body weight and size of blood-meal upon egg production in Aedes aegypti (Linnaeus) (Diptera: Culicidae). Ann. Trop. Med. Parasit 54:4	10.1080/00034983.1960.11686010	assumed to be similar in size to A. aegypti
PHX241	body size	mean wet mass	NA	NA	30	mg				NA	NA	Antestiopsis thunbergii	adult		not stated	NA			NA	NA	NA	text	Crowe et al. 1961. The use of pyrethrum formulations to control Antestiopsis on coffee in East Africa. Bull. Entomol. Res. 52:1	10.1017/S0007485300055267
PHX72	body size	mean wet mass	NA	NA	15.6	mg				NA	NA	Anthonomus grandis	adult	female	25	Celsius	25	Celsius	NA	NA	NA	figure 2a	Cruz et al. 2021. Lufenuron indirectly downregulates Vitellogenin in the boll weevil females reducing egg viability. Physiological Entomology 46:1	10.1111/phen.12337
PHX2	development time	mean duration of life stage	1/alpha	per capita daily rate of development	12.3	days	0.7	0.7	se	0.081300813	individual-1 day-1	Aedes albopictus	juvenile (not inc egg stage)		35	Celsius	27.5	Celsius	NA	NA	NA	table 2	Delatte et al. 2009. Influence of temperature on immature development survival longevity fecundity and gonotrophic cycles of Aedes albopictus vector of chikungunya and dengue in the Indian Ocean. J Med Entomol. 46: 33-41.	10.1603/033.046.0105
PHX2	development time	mean duration of life stage	1/alpha	per capita daily rate of development	NA	days	NA	NA	NA	0.001	individual-1 day-1	Aedes albopictus	juvenile (not inc egg stage)		40	Celsius	27.5	Celsius	NA	NA	NA	table 2	Delatte et al. 2009. Influence of temperature on immature development survival longevity fecundity and gonotrophic cycles of Aedes albopictus vector of chikungunya and dengue in the Indian Ocean. J Med Entomol. 46: 33-41.	10.1603/033.046.0105
PHX2	longevity	mean duration of life stage	z	per capita daily rate of mortality	16.55	days				0.060422961	individual-1 day-1	Aedes albopictus	adult	female	35	Celsius	27.5	Celsius	NA	NA	NA	tables 4 and 5	Delatte et al. 2009. Influence of temperature on immature development survival longevity fecundity and gonotrophic cycles of Aedes albopictus vector of chikungunya and dengue in the Indian Ocean. J Med Entomol. 46: 33-41.	10.1603/033.046.0105
PHXmi1	body size	mean wet mass	NA	NA	10.32334	mg				NA	NA	Macrocentrus iridescens	adult		not stated	Celsius	not stated		NA	NA	NA	table S1	Dillon and Frazier 2013. Thermodynamics constrains allometric scaling of optimal development time in insects. PLoS ONE 8:12	10.1371/journal.pone.0084308	Wet mass estimated from dry mass using eqn 2 in Danforth (1989)
PHXtn2	body size	mean wet mass	NA	NA	1.3	mg				NA	NA	Tetraneura nigriabdominalis	adult						NA	NA	NA	figure 4	Dixon and Kindlemann 1994. Optimum body size in aphids. Ecological Entomology 19:2	10.1111/j.1365-2311.1994.tb00401.x	used mean mass for Aphis fabae which is similar size to this species (i.e. 1.5-2 mm in length)
PHXan2	body size	mean wet mass	NA	NA	1.3	mg				NA	NA	Aphis nasturtii	adult						NA	NA	NA	figure 4	Dixon and Kindlemann 1994. Optimum body size in aphids. Ecological Entomology 19:2	10.1111/j.1365-2311.1994.tb00401.x	used mean mass for Aphis fabae which is similar size to this species (i.e. 1.5-2 mm in length)
PHXtn2	body size	mean wet mass	NA	NA	0.6	mg				NA	NA	Tetraneura nigriabdominalis	adult						NA	NA	NA	figure 4	Dixon and Kindlemann 1994. Optimum body size in aphids. Ecological Entomology 19:2	10.1111/j.1365-2311.1994.tb00401.x	used mean mass for Aphis fabae which is similar size to this species (i.e. 1.5-2 mm in length)
PHXan2	body size	mean wet mass	NA	NA	0.6	mg				NA	NA	Aphis nasturtii	adult						NA	NA	NA	figure 4	Dixon and Kindlemann 1994. Optimum body size in aphids. Ecological Entomology 19:2	10.1111/j.1365-2311.1994.tb00401.x	used mean mass for Aphis fabae which is similar size to this species (i.e. 1.5-2 mm in length)
PHXtn2	body size	mean wet mass	NA	NA	0.5	mg				NA	NA	Tetraneura nigriabdominalis	adult						NA	NA	NA	figure 4	Dixon and Kindlemann 1994. Optimum body size in aphids. Ecological Entomology 19:2	10.1111/j.1365-2311.1994.tb00401.x	used mean mass for Aphis fabae which is similar size to this species (i.e. 1.5-2 mm in length)
PHXan2	body size	mean wet mass	NA	NA	0.5	mg				NA	NA	Aphis nasturtii	adult						NA	NA	NA	figure 4	Dixon and Kindlemann 1994. Optimum body size in aphids. Ecological Entomology 19:2	10.1111/j.1365-2311.1994.tb00401.x	used mean mass for Aphis fabae which is similar size to this species (i.e. 1.5-2 mm in length)
PHXtn1	body size	mean wet mass	NA	NA	1.0359	mg				NA	NA	Tetraneura nigriabdominalis	adult						NA	NA	NA	table 1	Dixon et al. 1982. Factors affecting size in aphids with particular reference to the black bean aphid Aphis fabae. Entomologia Experimentalis et Applicata 32:2	10.1111/j.1570-7458.1982.tb03192.x	used mean mass for Aphis fabae which is similar size to this species (i.e. 1.5-2 mm in length)
PHXan1	body size	mean wet mass	NA	NA	1.0359	mg				NA	NA	Aphis nasturtii	adult						NA	NA	NA	table 1	Dixon et al. 1982. Factors affecting size in aphids with particular reference to the black bean aphid Aphis fabae. Entomologia Experimentalis et Applicata 32:2	10.1111/j.1570-7458.1982.tb03192.x	used mean mass for Aphis fabae which is similar size to this species (i.e. 1.5-2 mm in length)
PHXtn1	body size	mean wet mass	NA	NA	0.9006	mg				NA	NA	Tetraneura nigriabdominalis	adult						NA	NA	NA	table 1	Dixon et al. 1982. Factors affecting size in aphids with particular reference to the black bean aphid Aphis fabae. Entomologia Experimentalis et Applicata 32:2	10.1111/j.1570-7458.1982.tb03192.x	used mean mass for Aphis fabae which is similar size to this species (i.e. 1.5-2 mm in length)
PHXan1	body size	mean wet mass	NA	NA	0.9006	mg				NA	NA	Aphis nasturtii	adult						NA	NA	NA	table 1	Dixon et al. 1982. Factors affecting size in aphids with particular reference to the black bean aphid Aphis fabae. Entomologia Experimentalis et Applicata 32:2	10.1111/j.1570-7458.1982.tb03192.x	used mean mass for Aphis fabae which is similar size to this species (i.e. 1.5-2 mm in length)
PHX209	body size	mean wet mass	NA	NA	1.78	mg				NA	NA	Phenacoccus solenopsis	adult	female	27	Celsius	27	Celsius	NA	NA	NA	table 1	Dogar et al. 2018. Effect of host plants on life history traits of Phenacoccus solenopsis (Homoptera: Pseudococcidae). International Journal of Tropical Insect Science 38:4	10.1017/S174275841800019X
PHX209	body size	mean wet mass	NA	NA	1.92	mg				NA	NA	Phenacoccus solenopsis	adult	female	27	Celsius	27	Celsius	NA	NA	NA	table 1	Dogar et al. 2018. Effect of host plants on life history traits of Phenacoccus solenopsis (Homoptera: Pseudococcidae). International Journal of Tropical Insect Science 38:4	10.1017/S174275841800019X
PHX209	body size	mean wet mass	NA	NA	2.02	mg				NA	NA	Phenacoccus solenopsis	adult	female	27	Celsius	27	Celsius	NA	NA	NA	table 1	Dogar et al. 2018. Effect of host plants on life history traits of Phenacoccus solenopsis (Homoptera: Pseudococcidae). International Journal of Tropical Insect Science 38:4	10.1017/S174275841800019X
PHX209	body size	mean wet mass	NA	NA	2.43	mg				NA	NA	Phenacoccus solenopsis	adult	female	27	Celsius	27	Celsius	NA	NA	NA	table 1	Dogar et al. 2018. Effect of host plants on life history traits of Phenacoccus solenopsis (Homoptera: Pseudococcidae). International Journal of Tropical Insect Science 38:4	10.1017/S174275841800019X
PHX209	body size	mean wet mass	NA	NA	1.99	mg				NA	NA	Phenacoccus solenopsis	adult	female	27	Celsius	27	Celsius	NA	NA	NA	table 1	Dogar et al. 2018. Effect of host plants on life history traits of Phenacoccus solenopsis (Homoptera: Pseudococcidae). International Journal of Tropical Insect Science 38:4	10.1017/S174275841800019X
OV3	fecundity	mean lifetime eggs	bmax	per capita daily rate of reproduction	0	eggs individual-1	4.15	4.15	se	0.001	eggs individual-1 day-1	Clavigralla tomentosicollis	adult	female	18	Celsius	not stated		decimal	6.4503	2.3468	text	Dreyer and Baumgartner 1996. Temperature influence on cohort parameters and demographic characteristics of the two Cowpea coreids Clavigralla tomentosicollis and C. shadabi.�Entomol Exp Appl�78:2	10.1111/j.1570-7458.1996.tb00783.x	low temperature threshold. standardised trait value set to 0.001 for TPC fitting
OV3	fecundity	mean lifetime eggs	bmax	per capita daily rate of reproduction	9.3	eggs individual-1	4.15	4.15	se	0.794871795	eggs individual-1 day-1	Clavigralla tomentosicollis	adult	female	20	Celsius	not stated		decimal	6.4503	2.3468	table 5	Dreyer and Baumgartner 1996. Temperature influence on cohort parameters and demographic characteristics of the two Cowpea coreids Clavigralla tomentosicollis and C. shadabi.�Entomol Exp Appl�78:2	10.1111/j.1570-7458.1996.tb00783.x
OV3	fecundity	mean lifetime eggs	bmax	per capita daily rate of reproduction	47.7	eggs individual-1	9.18	9.18	se	3.507352941	eggs individual-1 day-1	Clavigralla tomentosicollis	adult	female	25	Celsius	not stated		decimal	6.4503	2.3468	table 5	Dreyer and Baumgartner 1996. Temperature influence on cohort parameters and demographic characteristics of the two Cowpea coreids Clavigralla tomentosicollis and C. shadabi.�Entomol Exp Appl�78:2	10.1111/j.1570-7458.1996.tb00783.x
OV3	fecundity	mean lifetime eggs	bmax	per capita daily rate of reproduction	132.2	eggs individual-1	22.71	22.71	se	6.81443299	eggs individual-1 day-1	Clavigralla tomentosicollis	adult	female	30	Celsius	not stated		decimal	6.4503	2.3468	table 5	Dreyer and Baumgartner 1996. Temperature influence on cohort parameters and demographic characteristics of the two Cowpea coreids Clavigralla tomentosicollis and C. shadabi.�Entomol Exp Appl�78:2	10.1111/j.1570-7458.1996.tb00783.x
OV3	fecundity	mean lifetime eggs	bmax	per capita daily rate of reproduction	24.3	eggs individual-1	8.95	8.95	se	3.155844156	eggs individual-1 day-1	Clavigralla tomentosicollis	adult	female	34	Celsius	not stated		decimal	6.4503	2.3468	table 5	Dreyer and Baumgartner 1996. Temperature influence on cohort parameters and demographic characteristics of the two Cowpea coreids Clavigralla tomentosicollis and C. shadabi.�Entomol Exp Appl�78:2	10.1111/j.1570-7458.1996.tb00783.x
OV3	fecundity	mean lifetime eggs	bmax	per capita daily rate of reproduction	0	eggs individual-1	8.95	8.95	se	0.001	eggs individual-1 day-1	Clavigralla tomentosicollis	adult	female	39	Celsius	not stated		decimal	6.4503	2.3468	text	Dreyer and Baumgartner 1996. Temperature influence on cohort parameters and demographic characteristics of the two Cowpea coreids Clavigralla tomentosicollis and C. shadabi.�Entomol Exp Appl�78:2	10.1111/j.1570-7458.1996.tb00783.x	high temperature threshold. standardised trait value set to 0.001 for TPC fitting
OV3	development rate	mean rate of life stage completion	1/alpha	per capita daily rate of development	0	days-1				0.001	individual-1 day-1	Clavigralla tomentosicollis	juvenile (not inc egg stage)		7	Celsius	not stated		decimal	6.4503	2.3468	figure 1	Dreyer and Baumgartner 1996. Temperature influence on cohort parameters and demographic characteristics of the two Cowpea coreids Clavigralla tomentosicollis and C. shadabi.�Entomol Exp Appl�78:2	10.1111/j.1570-7458.1996.tb00783.x	low temperature threshold for development. standardised trait value set to 0.001 for TPC fitting
OV3	development rate	mean rate of life stage completion	1/alpha	per capita daily rate of development	0.028070175	days-1				0.028070175	individual-1 day-1	Clavigralla tomentosicollis	juvenile (not inc egg stage)		11	Celsius	not stated		decimal	6.4503	2.3468	figure 1	Dreyer and Baumgartner 1996. Temperature influence on cohort parameters and demographic characteristics of the two Cowpea coreids Clavigralla tomentosicollis and C. shadabi.�Entomol Exp Appl�78:2	10.1111/j.1570-7458.1996.tb00783.x
OV3	development rate	mean rate of life stage completion	1/alpha	per capita daily rate of development	0.042105263	days-1				0.042105263	individual-1 day-1	Clavigralla tomentosicollis	juvenile (not inc egg stage)		14	Celsius	not stated		decimal	6.4503	2.3468	figure 1	Dreyer and Baumgartner 1996. Temperature influence on cohort parameters and demographic characteristics of the two Cowpea coreids Clavigralla tomentosicollis and C. shadabi.�Entomol Exp Appl�78:2	10.1111/j.1570-7458.1996.tb00783.x
OV3	development rate	mean rate of life stage completion	1/alpha	per capita daily rate of development	0.049122807	days-1				0.049122807	individual-1 day-1	Clavigralla tomentosicollis	juvenile (not inc egg stage)		17	Celsius	not stated		decimal	6.4503	2.3468	figure 1	Dreyer and Baumgartner 1996. Temperature influence on cohort parameters and demographic characteristics of the two Cowpea coreids Clavigralla tomentosicollis and C. shadabi.�Entomol Exp Appl�78:2	10.1111/j.1570-7458.1996.tb00783.x
OV3	development rate	mean rate of life stage completion	1/alpha	per capita daily rate of development	0.061754386	days-1				0.061754386	individual-1 day-1	Clavigralla tomentosicollis	juvenile (not inc egg stage)		20	Celsius	not stated		decimal	6.4503	2.3468	figure 1	Dreyer and Baumgartner 1996. Temperature influence on cohort parameters and demographic characteristics of the two Cowpea coreids Clavigralla tomentosicollis and C. shadabi.�Entomol Exp Appl�78:2	10.1111/j.1570-7458.1996.tb00783.x
OV3	development rate	mean rate of life stage completion	1/alpha	per capita daily rate of development	0.095438596	days-1				0.095438596	individual-1 day-1	Clavigralla tomentosicollis	juvenile (not inc egg stage)		27	Celsius	not stated		decimal	6.4503	2.3468	figure 1	Dreyer and Baumgartner 1996. Temperature influence on cohort parameters and demographic characteristics of the two Cowpea coreids Clavigralla tomentosicollis and C. shadabi.�Entomol Exp Appl�78:2	10.1111/j.1570-7458.1996.tb00783.x
OV3	development rate	mean rate of life stage completion	1/alpha	per capita daily rate of development	0.123508772	days-1				0.123508772	individual-1 day-1	Clavigralla tomentosicollis	juvenile (not inc egg stage)		32	Celsius	not stated		decimal	6.4503	2.3468	figure 1	Dreyer and Baumgartner 1996. Temperature influence on cohort parameters and demographic characteristics of the two Cowpea coreids Clavigralla tomentosicollis and C. shadabi.�Entomol Exp Appl�78:2	10.1111/j.1570-7458.1996.tb00783.x
OV3	development rate	mean rate of life stage completion	1/alpha	per capita daily rate of development	0.122105263	days-1				0.122105263	individual-1 day-1	Clavigralla tomentosicollis	juvenile (not inc egg stage)		35	Celsius	not stated		decimal	6.4503	2.3468	figure 1	Dreyer and Baumgartner 1996. Temperature influence on cohort parameters and demographic characteristics of the two Cowpea coreids Clavigralla tomentosicollis and C. shadabi.�Entomol Exp Appl�78:2	10.1111/j.1570-7458.1996.tb00783.x
OV3	development rate	mean rate of life stage completion	1/alpha	per capita daily rate of development	0	days-1				0.001	individual-1 day-1	Clavigralla tomentosicollis	juvenile (not inc egg stage)		40	Celsius	not stated		decimal	6.4503	2.3468	figure 1	Dreyer and Baumgartner 1996. Temperature influence on cohort parameters and demographic characteristics of the two Cowpea coreids Clavigralla tomentosicollis and C. shadabi.�Entomol Exp Appl�78:2	10.1111/j.1570-7458.1996.tb00783.x	high temperature threshold for development. standardised trait value set to 0.001 for TPC fitting
PHXln2	body size	mean wet mass	NA	NA	0.75	mg				NA	NA	Laricobius nigrinus	adult		11	Celsius	11	Celsius	decimal	37.225	-80.425	text	Eisenback et al. 2010. Lethal and sublethal effects of Imidacloprid on Hemlock Woolly Adelgid (Hemiptera: Adelgidae) and two introduced predator species. J. Econ. Entomol. 103:4	10.1603/EC09270
PHX55	longevity	mean duration of life stage	z	per capita daily rate of mortality	NA	days				0.02	individual-1 day-1	Tribolium castaneum	adult		13.5	Celsius	32	Celsius	NA	NA	NA	table 3	Evans 1983. The influence of relative humidity and thermal acclimation on the survival of adult grain beetles in cooled grain. J. stored Prod. Res. 19:4	10.1016/0022-474X(83)90005-X	low temperature threshold. standardised trait value set to 0.02 for TPC fitting
PHX56	survival	percent surviving life stage	zj	per capita daily rate of mortality	0	percent				0.02	individual-1 day-1	Tribolium castaneum	juvenile (not inc egg stage)		13.5	Celsius	32	Celsius	NA	NA	NA	tables 1 and 2	Evans 1987. The survival of immature grain beetles at low temperatures. J. stored Prod. Res. 23:2	10.1016/0022-474X(87)90020-8	low temperature threshold. standardised trait value set to 0.02 for TPC fitting
PHXa6	development time	mean duration of life stage	1/alpha	per capita daily rate of development	NA	days				0.001	individual-1 day-1	Tetranychus urticae	juvenile (not inc egg stage)		7	Celsius	27	Celsius	decimal	35.709686	51.397644	table 3	Farazmand 2020. Effect of the temperature on development of Tetranychus urticae (Acari: Tetranychidae) feeding on cucumber leaves. International Journal of Acarology 46:6	10.1080/01647954.2020.1805001	predicted low temperature threshold for development. standardised trait value set to 0.001 for TPC fitting
PHXa6	development time	mean duration of life stage	1/alpha	per capita daily rate of development	20.23	days				0.049431537	individual-1 day-1	Tetranychus urticae	juvenile (not inc egg stage)		15	Celsius	27	Celsius	decimal	35.709686	51.397644	table 2	Farazmand 2020. Effect of the temperature on development of Tetranychus urticae (Acari: Tetranychidae) feeding on cucumber leaves. International Journal of Acarology 46:6	10.1080/01647954.2020.1805001
PHXa6	development time	mean duration of life stage	1/alpha	per capita daily rate of development	9.36	days				0.106837607	individual-1 day-1	Tetranychus urticae	juvenile (not inc egg stage)		20	Celsius	27	Celsius	decimal	35.709686	51.397644	table 2	Farazmand 2020. Effect of the temperature on development of Tetranychus urticae (Acari: Tetranychidae) feeding on cucumber leaves. International Journal of Acarology 46:6	10.1080/01647954.2020.1805001
PHXa6	development time	mean duration of life stage	1/alpha	per capita daily rate of development	7.77	days				0.128700129	individual-1 day-1	Tetranychus urticae	juvenile (not inc egg stage)		25	Celsius	27	Celsius	decimal	35.709686	51.397644	table 2	Farazmand 2020. Effect of the temperature on development of Tetranychus urticae (Acari: Tetranychidae) feeding on cucumber leaves. International Journal of Acarology 46:6	10.1080/01647954.2020.1805001
PHXa6	development time	mean duration of life stage	1/alpha	per capita daily rate of development	6.86	days				0.145772595	individual-1 day-1	Tetranychus urticae	juvenile (not inc egg stage)		27.5	Celsius	27	Celsius	decimal	35.709686	51.397644	table 2	Farazmand 2020. Effect of the temperature on development of Tetranychus urticae (Acari: Tetranychidae) feeding on cucumber leaves. International Journal of Acarology 46:6	10.1080/01647954.2020.1805001
PHXa6	development time	mean duration of life stage	1/alpha	per capita daily rate of development	6.21	days				0.161030596	individual-1 day-1	Tetranychus urticae	juvenile (not inc egg stage)		30	Celsius	27	Celsius	decimal	35.709686	51.397644	table 2	Farazmand 2020. Effect of the temperature on development of Tetranychus urticae (Acari: Tetranychidae) feeding on cucumber leaves. International Journal of Acarology 46:6	10.1080/01647954.2020.1805001
PHXa6	development time	mean duration of life stage	1/alpha	per capita daily rate of development	6.71	days				0.149031297	individual-1 day-1	Tetranychus urticae	juvenile (not inc egg stage)		32.5	Celsius	27	Celsius	decimal	35.709686	51.397644	table 2	Farazmand 2020. Effect of the temperature on development of Tetranychus urticae (Acari: Tetranychidae) feeding on cucumber leaves. International Journal of Acarology 46:6	10.1080/01647954.2020.1805001
PHXa6	development time	mean duration of life stage	1/alpha	per capita daily rate of development	7.43	days				0.134589502	individual-1 day-1	Tetranychus urticae	juvenile (not inc egg stage)		35	Celsius	27	Celsius	decimal	35.709686	51.397644	table 2	Farazmand 2020. Effect of the temperature on development of Tetranychus urticae (Acari: Tetranychidae) feeding on cucumber leaves. International Journal of Acarology 46:6	10.1080/01647954.2020.1805001
PHXa6	survival	percent surviving life stage	zj	per capita daily rate of mortality	0	percent				0.049431537	individual-1 day-1	Tetranychus urticae	juvenile (not inc egg stage)		7	Celsius	27	Celsius	decimal	35.709686	51.397644	table 3	Farazmand 2020. Effect of the temperature on development of Tetranychus urticae (Acari: Tetranychidae) feeding on cucumber leaves. International Journal of Acarology 46:6	10.1080/01647954.2020.1805001	predicted low temperature threshold for development. standardised trait value set to 0.001 for TPC fitting
PHXa6	survival	percent surviving life stage	zj	per capita daily rate of mortality	61.53	percent				0.019016312	individual-1 day-1	Tetranychus urticae	juvenile (not inc egg stage)		15	Celsius	27	Celsius	decimal	35.709686	51.397644	table 2	Farazmand 2020. Effect of the temperature on development of Tetranychus urticae (Acari: Tetranychidae) feeding on cucumber leaves. International Journal of Acarology 46:6	10.1080/01647954.2020.1805001	calculated percentages using numbers of survivors from the larval to the adult stage
PHXa6	survival	percent surviving life stage	zj	per capita daily rate of mortality	71.43	percent				0.030523504	individual-1 day-1	Tetranychus urticae	juvenile (not inc egg stage)		20	Celsius	27	Celsius	decimal	35.709686	51.397644	table 2	Farazmand 2020. Effect of the temperature on development of Tetranychus urticae (Acari: Tetranychidae) feeding on cucumber leaves. International Journal of Acarology 46:6	10.1080/01647954.2020.1805001	calculated percentages using numbers of survivors from the larval to the adult stage
PHXa6	survival	percent surviving life stage	zj	per capita daily rate of mortality	73.17	percent				NA	individual-1 day-1	Tetranychus urticae	juvenile (not inc egg stage)		25	Celsius	27	Celsius	decimal	35.709686	51.397644	table 2	Farazmand 2020. Effect of the temperature on development of Tetranychus urticae (Acari: Tetranychidae) feeding on cucumber leaves. International Journal of Acarology 46:6	10.1080/01647954.2020.1805001	calculated percentages using numbers of survivors from the larval to the adult stage
PHXa6	survival	percent surviving life stage	zj	per capita daily rate of mortality	72.31	percent				0.040364431	individual-1 day-1	Tetranychus urticae	juvenile (not inc egg stage)		27.5	Celsius	27	Celsius	decimal	35.709686	51.397644	table 2	Farazmand 2020. Effect of the temperature on development of Tetranychus urticae (Acari: Tetranychidae) feeding on cucumber leaves. International Journal of Acarology 46:6	10.1080/01647954.2020.1805001	calculated percentages using numbers of survivors from the larval to the adult stage
PHXa6	survival	percent surviving life stage	zj	per capita daily rate of mortality	59.1	percent				0.065861514	individual-1 day-1	Tetranychus urticae	juvenile (not inc egg stage)		30	Celsius	27	Celsius	decimal	35.709686	51.397644	table 2	Farazmand 2020. Effect of the temperature on development of Tetranychus urticae (Acari: Tetranychidae) feeding on cucumber leaves. International Journal of Acarology 46:6	10.1080/01647954.2020.1805001	calculated percentages using numbers of survivors from the larval to the adult stage
PHXa6	survival	percent surviving life stage	zj	per capita daily rate of mortality	67.27	percent				NA	individual-1 day-1	Tetranychus urticae	juvenile (not inc egg stage)		32.5	Celsius	27	Celsius	decimal	35.709686	51.397644	table 2	Farazmand 2020. Effect of the temperature on development of Tetranychus urticae (Acari: Tetranychidae) feeding on cucumber leaves. International Journal of Acarology 46:6	10.1080/01647954.2020.1805001	calculated percentages using numbers of survivors from the larval to the adult stage
PHXam2	body size	mean wet mass	NA	NA	6	mg	0.3	0.3	se	NA	NA	Aubeonymus mariaefranciscae	adult		24	Celsius	24	Celsius	NA	NA	NA	table 6	Farinos et al. 1999. Development of an artificial larval diet for a new sugar beet pest Aubeonymus mariaefranciscae (Coleoptera: Curculionidae) and its oviposition behavior. J Econ. Entomol. 92:2	10.1093/jee/92.2.351
PHXam2	body size	mean wet mass	NA	NA	5.4	mg	0.1	0.1	se	NA	NA	Aubeonymus mariaefranciscae	adult		24	Celsius	24	Celsius	NA	NA	NA	table 6	Farinos et al. 1999. Development of an artificial larval diet for a new sugar beet pest Aubeonymus mariaefranciscae (Coleoptera: Curculionidae) and its oviposition behavior. J Econ. Entomol. 92:2	10.1093/jee/92.2.351
PHXam2	body size	mean wet mass	NA	NA	5.6	mg	0.2	0.2	se	NA	NA	Aubeonymus mariaefranciscae	adult		24	Celsius	24	Celsius	NA	NA	NA	table 6	Farinos et al. 1999. Development of an artificial larval diet for a new sugar beet pest Aubeonymus mariaefranciscae (Coleoptera: Curculionidae) and its oviposition behavior. J Econ. Entomol. 92:2	10.1093/jee/92.2.351
PHXam2	body size	mean wet mass	NA	NA	7.2	mg	0.4	0.4	se	NA	NA	Aubeonymus mariaefranciscae	adult		24	Celsius	24	Celsius	NA	NA	NA	table 6	Farinos et al. 1999. Development of an artificial larval diet for a new sugar beet pest Aubeonymus mariaefranciscae (Coleoptera: Curculionidae) and its oviposition behavior. J Econ. Entomol. 92:2	10.1093/jee/92.2.351
ZG16113	development time	mean duration of life stage	1/alpha		NA	days				0.001	individual-1 day-1	Leptinotarsa decemlineata	juvenile (not inc egg stage)		12	Celsius	25	Celsius	decimal	42.466667	-72.579167	table 1	Ferro et al. 1985. Colorado potato beetle (Coleoptera: Chrysomelidae) temperature-dependent growth and feeding rates. Environ. Entomol. 14: 343�348	10.1093/ee/14.3.343	low temperature threshold. standardised trait value set to 0.001 for TPC fitting
ZG16113	development time	mean duration of life stage	1/alpha		45.7	days				0.021881838	individual-1 day-1	Leptinotarsa decemlineata	juvenile (not inc egg stage)		15	Celsius	25	Celsius	decimal	42.466667	-72.579167	table 1	Ferro et al. 1985. Colorado potato beetle (Coleoptera: Chrysomelidae) temperature-dependent growth and feeding rates. Environ. Entomol. 14: 343�348	10.1093/ee/14.3.343
ZG16113	development time	mean duration of life stage	1/alpha		31.5	days				0.031746032	individual-1 day-1	Leptinotarsa decemlineata	juvenile (not inc egg stage)		20	Celsius	25	Celsius	decimal	42.466667	-72.579167	table 1	Ferro et al. 1985. Colorado potato beetle (Coleoptera: Chrysomelidae) temperature-dependent growth and feeding rates. Environ. Entomol. 14: 343�348	10.1093/ee/14.3.343
ZG16113	development time	mean duration of life stage	1/alpha		21.6	days				0.046296296	individual-1 day-1	Leptinotarsa decemlineata	juvenile (not inc egg stage)		24	Celsius	25	Celsius	decimal	42.466667	-72.579167	table 1	Ferro et al. 1985. Colorado potato beetle (Coleoptera: Chrysomelidae) temperature-dependent growth and feeding rates. Environ. Entomol. 14: 343�348	10.1093/ee/14.3.343
ZG16113	development time	mean duration of life stage	1/alpha		15.9	days				0.062893082	individual-1 day-1	Leptinotarsa decemlineata	juvenile (not inc egg stage)		28	Celsius	25	Celsius	decimal	42.466667	-72.579167	table 1	Ferro et al. 1985. Colorado potato beetle (Coleoptera: Chrysomelidae) temperature-dependent growth and feeding rates. Environ. Entomol. 14: 343�348	10.1093/ee/14.3.343
ZG16113	development time	mean duration of life stage	1/alpha		20.7	days				0.048309179	individual-1 day-1	Leptinotarsa decemlineata	juvenile (not inc egg stage)		30	Celsius	25	Celsius	decimal	42.466667	-72.579167	table 1	Ferro et al. 1985. Colorado potato beetle (Coleoptera: Chrysomelidae) temperature-dependent growth and feeding rates. Environ. Entomol. 14: 343�348	10.1093/ee/14.3.343
ZG16113	development time	mean duration of life stage	1/alpha		22.7	days				0.044052863	individual-1 day-1	Leptinotarsa decemlineata	juvenile (not inc egg stage)		33	Celsius	25	Celsius	decimal	42.466667	-72.579167	table 1	Ferro et al. 1985. Colorado potato beetle (Coleoptera: Chrysomelidae) temperature-dependent growth and feeding rates. Environ. Entomol. 14: 343�348	10.1093/ee/14.3.343
PHXpx2	longevity	mean duration of life stage	z	per capita daily rate of mortality	8.86	days	0.3	1.3	not stated	0.112866817	individual-1 day-1	Plutella xylostella	adult		10	Celsius	23	Celsius	decimal	-27.467778	153.028056	table 2	Garrad et al 2016. The effect of rearing temperature on development body size energetics and fecundity of the diamondback moth. Bull. Entomol. Res. 106:2	10.1017/S000748531500098X
PHXpx2	longevity	mean duration of life stage	z	per capita daily rate of mortality	10	days	NA	NA	not stated	0.1	individual-1 day-1	Plutella xylostella	adult		15	Celsius	23	Celsius	decimal	-27.467778	153.028056	table 2	Garrad et al 2016. The effect of rearing temperature on development body size energetics and fecundity of the diamondback moth. Bull. Entomol. Res. 106:2	10.1017/S000748531500098X
PHXpx2	longevity	mean duration of life stage	z	per capita daily rate of mortality	8.12	days	0.37	0.37	not stated	0.123152709	individual-1 day-1	Plutella xylostella	adult		20	Celsius	23	Celsius	decimal	-27.467778	153.028056	table 2	Garrad et al 2016. The effect of rearing temperature on development body size energetics and fecundity of the diamondback moth. Bull. Entomol. Res. 106:2	10.1017/S000748531500098X
PHXpx2	longevity	mean duration of life stage	z	per capita daily rate of mortality	6.35	days	0.25	0.25	not stated	0.157480315	individual-1 day-1	Plutella xylostella	adult		25	Celsius	23	Celsius	decimal	-27.467778	153.028056	table 2	Garrad et al 2016. The effect of rearing temperature on development body size energetics and fecundity of the diamondback moth. Bull. Entomol. Res. 106:2	10.1017/S000748531500098X
PHXpx2	longevity	mean duration of life stage	z	per capita daily rate of mortality	4.06	days	0.23	0.23	not stated	0.246305419	individual-1 day-1	Plutella xylostella	adult		30	Celsius	23	Celsius	decimal	-27.467778	153.028056	table 2	Garrad et al 2016. The effect of rearing temperature on development body size energetics and fecundity of the diamondback moth. Bull. Entomol. Res. 106:2	10.1017/S000748531500098X
PHXpx2	fecundity	mean lifetime eggs	bmax	per capita daily rate of mortality	53.1	eggs individual-1				5.993227991	individual-1 day-1	Plutella xylostella	adult	female	10	Celsius	23	Celsius	decimal	-27.467778	153.028056	table 2	Garrad et al 2016. The effect of rearing temperature on development body size energetics and fecundity of the diamondback moth. Bull. Entomol. Res. 106:2	10.1017/S000748531500098X
PHXpx2	fecundity	mean lifetime eggs	bmax	per capita daily rate of mortality	147.3	eggs individual-1				14.73	individual-1 day-1	Plutella xylostella	adult	female	15	Celsius	23	Celsius	decimal	-27.467778	153.028056	table 2	Garrad et al 2016. The effect of rearing temperature on development body size energetics and fecundity of the diamondback moth. Bull. Entomol. Res. 106:2	10.1017/S000748531500098X
PHXpx2	fecundity	mean lifetime eggs	bmax	per capita daily rate of mortality	84.4	eggs individual-1				10.39408867	individual-1 day-1	Plutella xylostella	adult	female	20	Celsius	23	Celsius	decimal	-27.467778	153.028056	table 2	Garrad et al 2016. The effect of rearing temperature on development body size energetics and fecundity of the diamondback moth. Bull. Entomol. Res. 106:2	10.1017/S000748531500098X
PHXpx2	fecundity	mean lifetime eggs	bmax	per capita daily rate of mortality	104.3	eggs individual-1				16.42519685	individual-1 day-1	Plutella xylostella	adult	female	25	Celsius	23	Celsius	decimal	-27.467778	153.028056	table 2	Garrad et al 2016. The effect of rearing temperature on development body size energetics and fecundity of the diamondback moth. Bull. Entomol. Res. 106:2	10.1017/S000748531500098X
PHXpx2	fecundity	mean lifetime eggs	bmax	per capita daily rate of mortality	102.5	eggs individual-1				25.24630542	individual-1 day-1	Plutella xylostella	adult	female	30	Celsius	23	Celsius	decimal	-27.467778	153.028056	table 2	Garrad et al 2016. The effect of rearing temperature on development body size energetics and fecundity of the diamondback moth. Bull. Entomol. Res. 106:2	10.1017/S000748531500098X
PHX3411	body size	mean wet mass	NA	NA	540	mg				NA	NA	Monochamus leuconotus	adult	female	not stated	NA			NA	NA	NA	text	Gichuhi 2016. Rearing method and life history of laboratory-bred African coffee white stem borer Monochamus leuconotus (Pascoe) (Coleoptera: Cerambycidae). University of Nairobi MSc Thesis	NA
PHXcm2	fecundity rate	mean eggs per unit time	bmax	per capita daily rate of reproduction	10.9	eggs individual-1 day-1				10.9	eggs individual-1 day-1	Callosobruchus maculatus	adult	female	20	Celsius	27	Celsius	decimal	-10	-52	table 7	Giga and Smith 1983. Comparative life history studies of four Callosobruchus species infesting cowpeas with special reference to Callosobruchus rhodesianus (Pic) (Coleoptera: Bruchidae). J Stor. Prod. Res 19:4	10.1016/0022-474X(83)90007-3
PHXcm2	fecundity rate	mean eggs per unit time	bmax	per capita daily rate of reproduction	21.7	eggs individual-1 day-1				21.7	eggs individual-1 day-1	Callosobruchus maculatus	adult	female	25	Celsius	27	Celsius	decimal	-10	-52	table 7	Giga and Smith 1983. Comparative life history studies of four Callosobruchus species infesting cowpeas with special reference to Callosobruchus rhodesianus (Pic) (Coleoptera: Bruchidae). J Stor. Prod. Res 19:4	10.1016/0022-474X(83)90007-3
PHXcm2	fecundity rate	mean eggs per unit time	bmax	per capita daily rate of reproduction	24.4	eggs individual-1 day-1				24.4	eggs individual-1 day-1	Callosobruchus maculatus	adult	female	30	Celsius	27	Celsius	decimal	-10	-52	table 7	Giga and Smith 1983. Comparative life history studies of four Callosobruchus species infesting cowpeas with special reference to Callosobruchus rhodesianus (Pic) (Coleoptera: Bruchidae). J Stor. Prod. Res 19:4	10.1016/0022-474X(83)90007-3
PHXcm2	fecundity rate	mean eggs per unit time	bmax	per capita daily rate of reproduction	27.1	eggs individual-1 day-1				27.1	eggs individual-1 day-1	Callosobruchus maculatus	adult	female	35	Celsius	27	Celsius	decimal	-10	-52	table 7	Giga and Smith 1983. Comparative life history studies of four Callosobruchus species infesting cowpeas with special reference to Callosobruchus rhodesianus (Pic) (Coleoptera: Bruchidae). J Stor. Prod. Res 19:4	10.1016/0022-474X(83)90007-3
PHXcc1	fecundity rate	mean eggs per unit time	bmax	per capita daily rate of reproduction	NA	eggs individual-1 day-1				0.001	eggs individual-1 day-1	Callosobruchus chinensis	adult	female	20	Celsius	27	Celsius	decimal	28.166667	84.25	table 7	Giga and Smith 1983. Comparative life history studies of four Callosobruchus species infesting cowpeas with special reference to Callosobruchus rhodesianus (Pic) (Coleoptera: Bruchidae). J Stor. Prod. Res 19:4	10.1016/0022-474X(83)90007-3
PHXcc1	fecundity rate	mean eggs per unit time	bmax	per capita daily rate of reproduction	21	eggs individual-1 day-1				21	eggs individual-1 day-1	Callosobruchus chinensis	adult	female	25	Celsius	27	Celsius	decimal	28.166667	84.25	table 7	Giga and Smith 1983. Comparative life history studies of four Callosobruchus species infesting cowpeas with special reference to Callosobruchus rhodesianus (Pic) (Coleoptera: Bruchidae). J Stor. Prod. Res 19:4	10.1016/0022-474X(83)90007-3
PHXcc1	fecundity rate	mean eggs per unit time	bmax	per capita daily rate of reproduction	28	eggs individual-1 day-1				28	eggs individual-1 day-1	Callosobruchus chinensis	adult	female	30	Celsius	27	Celsius	decimal	28.166667	84.25	table 7	Giga and Smith 1983. Comparative life history studies of four Callosobruchus species infesting cowpeas with special reference to Callosobruchus rhodesianus (Pic) (Coleoptera: Bruchidae). J Stor. Prod. Res 19:4	10.1016/0022-474X(83)90007-3
PHXcc1	fecundity rate	mean eggs per unit time	bmax	per capita daily rate of reproduction	29.2	eggs individual-1 day-1				29.2	eggs individual-1 day-1	Callosobruchus chinensis	adult	female	35	Celsius	27	Celsius	decimal	28.166667	84.25	table 7	Giga and Smith 1983. Comparative life history studies of four Callosobruchus species infesting cowpeas with special reference to Callosobruchus rhodesianus (Pic) (Coleoptera: Bruchidae). J Stor. Prod. Res 19:4	10.1016/0022-474X(83)90007-3
PHXca2	fecundity rate	mean eggs per unit time	bmax	per capita daily rate of reproduction	NA	eggs individual-1 day-1				0.001	eggs individual-1 day-1	Callosobruchus analis	adult	female	20	Celsius	27	Celsius	NA	NA	NA	table 7	Giga and Smith 1983. Comparative life history studies of four Callosobruchus species infesting cowpeas with special reference to Callosobruchus rhodesianus (Pic) (Coleoptera: Bruchidae). J Stor. Prod. Res 19:4	10.1016/0022-474X(83)90007-3
PHXca2	fecundity rate	mean eggs per unit time	bmax	per capita daily rate of reproduction	8.7	eggs individual-1 day-1				8.7	eggs individual-1 day-1	Callosobruchus analis	adult	female	25	Celsius	27	Celsius	NA	NA	NA	table 7	Giga and Smith 1983. Comparative life history studies of four Callosobruchus species infesting cowpeas with special reference to Callosobruchus rhodesianus (Pic) (Coleoptera: Bruchidae). J Stor. Prod. Res 19:4	10.1016/0022-474X(83)90007-3
PHXca2	fecundity rate	mean eggs per unit time	bmax	per capita daily rate of reproduction	9.5	eggs individual-1 day-1				9.5	eggs individual-1 day-1	Callosobruchus analis	adult	female	30	Celsius	27	Celsius	NA	NA	NA	table 7	Giga and Smith 1983. Comparative life history studies of four Callosobruchus species infesting cowpeas with special reference to Callosobruchus rhodesianus (Pic) (Coleoptera: Bruchidae). J Stor. Prod. Res 19:4	10.1016/0022-474X(83)90007-3
PHXca2	fecundity rate	mean eggs per unit time	bmax	per capita daily rate of reproduction	10.6	eggs individual-1 day-1				10.6	eggs individual-1 day-1	Callosobruchus analis	adult	female	35	Celsius	27	Celsius	NA	NA	NA	table 7	Giga and Smith 1983. Comparative life history studies of four Callosobruchus species infesting cowpeas with special reference to Callosobruchus rhodesianus (Pic) (Coleoptera: Bruchidae). J Stor. Prod. Res 19:4	10.1016/0022-474X(83)90007-3
PHXcr1	fecundity rate	mean eggs per unit time	bmax	per capita daily rate of reproduction	7.9	eggs individual-1 day-1				7.9	eggs individual-1 day-1	Callosobruchus rhodesianus	adult	female	20	Celsius	27	Celsius	decimal	-26.5	31.5	table 7	Giga and Smith 1983. Comparative life history studies of four Callosobruchus species infesting cowpeas with special reference to Callosobruchus rhodesianus (Pic) (Coleoptera: Bruchidae). J Stor. Prod. Res 19:4	10.1016/0022-474X(83)90007-3
PHXcr1	fecundity rate	mean eggs per unit time	bmax	per capita daily rate of reproduction	16	eggs individual-1 day-1				16	eggs individual-1 day-1	Callosobruchus rhodesianus	adult	female	25	Celsius	27	Celsius	decimal	-26.5	31.5	table 7	Giga and Smith 1983. Comparative life history studies of four Callosobruchus species infesting cowpeas with special reference to Callosobruchus rhodesianus (Pic) (Coleoptera: Bruchidae). J Stor. Prod. Res 19:4	10.1016/0022-474X(83)90007-3
PHXcr1	fecundity rate	mean eggs per unit time	bmax	per capita daily rate of reproduction	19	eggs individual-1 day-1				19	eggs individual-1 day-1	Callosobruchus rhodesianus	adult	female	30	Celsius	27	Celsius	decimal	-26.5	31.5	table 7	Giga and Smith 1983. Comparative life history studies of four Callosobruchus species infesting cowpeas with special reference to Callosobruchus rhodesianus (Pic) (Coleoptera: Bruchidae). J Stor. Prod. Res 19:4	10.1016/0022-474X(83)90007-3
PHXcr1	fecundity rate	mean eggs per unit time	bmax	per capita daily rate of reproduction	20.6	eggs individual-1 day-1				20.6	eggs individual-1 day-1	Callosobruchus rhodesianus	adult	female	35	Celsius	27	Celsius	decimal	-26.5	31.5	table 7	Giga and Smith 1983. Comparative life history studies of four Callosobruchus species infesting cowpeas with special reference to Callosobruchus rhodesianus (Pic) (Coleoptera: Bruchidae). J Stor. Prod. Res 19:4	10.1016/0022-474X(83)90007-3
PHX94	mortality	percent not surviving life stage	zj	per capita daily rate of mortality	100	percent				0.005	individual-1 day-1	Planococcus citri	juvenile (not inc egg stage)		12	Celsius	24	Celsius	NA	NA	NA	table 1	Goldasteh et al. 2009. Effect of temperature on life history and population growth parameters of Planococcus citri (Homoptera: Pseudococcidae) on Coleus (Solenostemon scutellarioides (L.) Codd.). Arch. Biol. Sci. 61: 329-336	10.2298/abs0902329g	low temperature threshold. standardised trait value set to 0.005 for TPC fitting
PHXaw1	body size	mean wet mass	NA	NA	0.00592	mg				NA	NA	Amblyseius womersleyi	adult	female	25	Celsius	25	Celsius	NA	NA	NA	table 2	Goleva et al. 2015. Dietary effects on body weight of predatory mites (Acari: Phytoseiidae). Experimental and Applied Acarology 66:4	10.1007/s10493-015-9920-5	assumed to be similar in size to A. cucumedis
PHXaw1	body size	mean wet mass	NA	NA	0.00527	mg				NA	NA	Amblyseius womersleyi	adult	female	25	Celsius	25	Celsius	NA	NA	NA	table 2	Goleva et al. 2015. Dietary effects on body weight of predatory mites (Acari: Phytoseiidae). Experimental and Applied Acarology 66:4	10.1007/s10493-015-9920-5	assumed to be similar in size to A. cucumedis
PHXaw1	body size	mean wet mass	NA	NA	0.00497	mg				NA	NA	Amblyseius womersleyi	adult	female	25	Celsius	25	Celsius	NA	NA	NA	table 2	Goleva et al. 2015. Dietary effects on body weight of predatory mites (Acari: Phytoseiidae). Experimental and Applied Acarology 66:4	10.1007/s10493-015-9920-5	assumed to be similar in size to A. cucumedis
PHXaw1	body size	mean wet mass	NA	NA	0.00478	mg				NA	NA	Amblyseius womersleyi	adult	female	25	Celsius	25	Celsius	NA	NA	NA	table 2	Goleva et al. 2015. Dietary effects on body weight of predatory mites (Acari: Phytoseiidae). Experimental and Applied Acarology 66:4	10.1007/s10493-015-9920-5	assumed to be similar in size to A. cucumedis
PHXaw1	body size	mean wet mass	NA	NA	0.00476	mg				NA	NA	Amblyseius womersleyi	adult	female	25	Celsius	25	Celsius	NA	NA	NA	table 2	Goleva et al. 2015. Dietary effects on body weight of predatory mites (Acari: Phytoseiidae). Experimental and Applied Acarology 66:4	10.1007/s10493-015-9920-5	assumed to be similar in size to A. cucumedis
PHXaw1	body size	mean wet mass	NA	NA	0.00466	mg				NA	NA	Amblyseius womersleyi	adult	female	25	Celsius	25	Celsius	NA	NA	NA	table 2	Goleva et al. 2015. Dietary effects on body weight of predatory mites (Acari: Phytoseiidae). Experimental and Applied Acarology 66:4	10.1007/s10493-015-9920-5	assumed to be similar in size to A. cucumedis
PHXas1	body size	mean wet mass	NA	NA	0.00569	mg				NA	NA	Amblyseius swirskii	adult	female	25	Celsius	25	Celsius	NA	NA	NA	table 2	Goleva et al. 2015. Dietary effects on body weight of predatory mites (Acari: Phytoseiidae). Experimental and Applied Acarology 66:4	10.1007/s10493-015-9920-5
PHXas1	body size	mean wet mass	NA	NA	0.00532	mg				NA	NA	Amblyseius swirskii	adult	female	25	Celsius	25	Celsius	NA	NA	NA	table 2	Goleva et al. 2015. Dietary effects on body weight of predatory mites (Acari: Phytoseiidae). Experimental and Applied Acarology 66:4	10.1007/s10493-015-9920-5
PHXas1	body size	mean wet mass	NA	NA	0.00575	mg				NA	NA	Amblyseius swirskii	adult	female	25	Celsius	25	Celsius	NA	NA	NA	table 2	Goleva et al. 2015. Dietary effects on body weight of predatory mites (Acari: Phytoseiidae). Experimental and Applied Acarology 66:4	10.1007/s10493-015-9920-5
PHXas1	body size	mean wet mass	NA	NA	0.0055	mg				NA	NA	Amblyseius swirskii	adult	female	25	Celsius	25	Celsius	NA	NA	NA	table 2	Goleva et al. 2015. Dietary effects on body weight of predatory mites (Acari: Phytoseiidae). Experimental and Applied Acarology 66:4	10.1007/s10493-015-9920-5
PHXas1	body size	mean wet mass	NA	NA	0.00619	mg				NA	NA	Amblyseius swirskii	adult	female	25	Celsius	25	Celsius	NA	NA	NA	table 2	Goleva et al. 2015. Dietary effects on body weight of predatory mites (Acari: Phytoseiidae). Experimental and Applied Acarology 66:4	10.1007/s10493-015-9920-5
PHXas1	body size	mean wet mass	NA	NA	0.00433	mg				NA	NA	Amblyseius swirskii	adult	female	25	Celsius	25	Celsius	NA	NA	NA	table 2	Goleva et al. 2015. Dietary effects on body weight of predatory mites (Acari: Phytoseiidae). Experimental and Applied Acarology 66:4	10.1007/s10493-015-9920-5
PHXas1	body size	mean wet mass	NA	NA	0.0061	mg				NA	NA	Amblyseius swirskii	adult	female	25	Celsius	25	Celsius	NA	NA	NA	table 2	Goleva et al. 2015. Dietary effects on body weight of predatory mites (Acari: Phytoseiidae). Experimental and Applied Acarology 66:4	10.1007/s10493-015-9920-5
PHXas1	body size	mean wet mass	NA	NA	0.00579	mg				NA	NA	Amblyseius swirskii	adult	female	25	Celsius	25	Celsius	NA	NA	NA	table 2	Goleva et al. 2015. Dietary effects on body weight of predatory mites (Acari: Phytoseiidae). Experimental and Applied Acarology 66:4	10.1007/s10493-015-9920-5
PHXas1	body size	mean wet mass	NA	NA	0.00581	mg				NA	NA	Amblyseius swirskii	adult	female	25	Celsius	25	Celsius	NA	NA	NA	table 2	Goleva et al. 2015. Dietary effects on body weight of predatory mites (Acari: Phytoseiidae). Experimental and Applied Acarology 66:4	10.1007/s10493-015-9920-5
PHXas1	body size	mean wet mass	NA	NA	0.00519	mg				NA	NA	Amblyseius swirskii	adult	female	25	Celsius	25	Celsius	NA	NA	NA	table 2	Goleva et al. 2015. Dietary effects on body weight of predatory mites (Acari: Phytoseiidae). Experimental and Applied Acarology 66:4	10.1007/s10493-015-9920-5
PHXas1	body size	mean wet mass	NA	NA	0.00563	mg				NA	NA	Amblyseius swirskii	adult	female	25	Celsius	25	Celsius	NA	NA	NA	table 2	Goleva et al. 2015. Dietary effects on body weight of predatory mites (Acari: Phytoseiidae). Experimental and Applied Acarology 66:4	10.1007/s10493-015-9920-5
PHXas1	body size	mean wet mass	NA	NA	0.00574	mg				NA	NA	Amblyseius swirskii	adult	female	25	Celsius	25	Celsius	NA	NA	NA	table 2	Goleva et al. 2015. Dietary effects on body weight of predatory mites (Acari: Phytoseiidae). Experimental and Applied Acarology 66:4	10.1007/s10493-015-9920-5
PHXas1	body size	mean wet mass	NA	NA	0.00818	mg				NA	NA	Amblyseius swirskii	adult	female	25	Celsius	25	Celsius	NA	NA	NA	table 2	Goleva et al. 2015. Dietary effects on body weight of predatory mites (Acari: Phytoseiidae). Experimental and Applied Acarology 66:4	10.1007/s10493-015-9920-5
PHXas1	body size	mean wet mass	NA	NA	0.00711	mg				NA	NA	Amblyseius swirskii	adult	female	25	Celsius	25	Celsius	NA	NA	NA	table 2	Goleva et al. 2015. Dietary effects on body weight of predatory mites (Acari: Phytoseiidae). Experimental and Applied Acarology 66:4	10.1007/s10493-015-9920-5
PHXas1	body size	mean wet mass	NA	NA	0.00592	mg				NA	NA	Amblyseius swirskii	adult	female	25	Celsius	25	Celsius	NA	NA	NA	table 2	Goleva et al. 2015. Dietary effects on body weight of predatory mites (Acari: Phytoseiidae). Experimental and Applied Acarology 66:4	10.1007/s10493-015-9920-5
PHXas1	body size	mean wet mass	NA	NA	0.00539	mg				NA	NA	Amblyseius swirskii	adult	female	25	Celsius	25	Celsius	NA	NA	NA	table 2	Goleva et al. 2015. Dietary effects on body weight of predatory mites (Acari: Phytoseiidae). Experimental and Applied Acarology 66:4	10.1007/s10493-015-9920-5
PHXas1	body size	mean wet mass	NA	NA	0.00581	mg				NA	NA	Amblyseius swirskii	adult	female	25	Celsius	25	Celsius	NA	NA	NA	table 2	Goleva et al. 2015. Dietary effects on body weight of predatory mites (Acari: Phytoseiidae). Experimental and Applied Acarology 66:4	10.1007/s10493-015-9920-5
PHXas1	body size	mean wet mass	NA	NA	0.00518	mg				NA	NA	Amblyseius swirskii	adult	female	25	Celsius	25	Celsius	NA	NA	NA	table 2	Goleva et al. 2015. Dietary effects on body weight of predatory mites (Acari: Phytoseiidae). Experimental and Applied Acarology 66:4	10.1007/s10493-015-9920-5
PHXas1	body size	mean wet mass	NA	NA	0.00637	mg				NA	NA	Amblyseius swirskii	adult	female	25	Celsius	25	Celsius	NA	NA	NA	table 2	Goleva et al. 2015. Dietary effects on body weight of predatory mites (Acari: Phytoseiidae). Experimental and Applied Acarology 66:4	10.1007/s10493-015-9920-5
OVMP16	development time	mean duration of life stage	1/alpha		NA	days	NA	NA	se	0.001	individual-1 day-1	Halyomorpha halys	juvenile (not inc egg stage)		15	Celsius			decimal	45.336389	-92.997222	table 1	Govindan and Hutchinson. 2020. Influence of temperature on age-stage two-sex life tables for a Minnesota-acclimated population of the Brown marmorated stink bug (Halyomorpha halys). Insects 11: 1-23.	10.3390/insects11020108
OVMP16	development time	mean duration of life stage	1/alpha		92.66	days	4.69	4.69	se	0.010792143	individual-1 day-1	Halyomorpha halys	juvenile (not inc egg stage)		17	Celsius			decimal	45.336389	-92.997222	table 1	Govindan and Hutchinson. 2020. Influence of temperature on age-stage two-sex life tables for a Minnesota-acclimated population of the Brown marmorated stink bug (Halyomorpha halys). Insects 11: 1-23.	10.3390/insects11020108
OVMP16	development time	mean duration of life stage	1/alpha		67.96	days	1.04	1.04	se	0.014714538	individual-1 day-1	Halyomorpha halys	juvenile (not inc egg stage)		20	Celsius			decimal	45.336389	-92.997222	table 1	Govindan and Hutchinson. 2020. Influence of temperature on age-stage two-sex life tables for a Minnesota-acclimated population of the Brown marmorated stink bug (Halyomorpha halys). Insects 11: 1-23.	10.3390/insects11020108
OVMP16	development time	mean duration of life stage	1/alpha		43.46	days	1.06	1.06	se	0.023009664	individual-1 day-1	Halyomorpha halys	juvenile (not inc egg stage)		23	Celsius			decimal	45.336389	-92.997222	table 1	Govindan and Hutchinson. 2020. Influence of temperature on age-stage two-sex life tables for a Minnesota-acclimated population of the Brown marmorated stink bug (Halyomorpha halys). Insects 11: 1-23.	10.3390/insects11020108
OVMP16	development time	mean duration of life stage	1/alpha		37.02	days	0.38	0.38	se	0.027012426	individual-1 day-1	Halyomorpha halys	juvenile (not inc egg stage)		25	Celsius			decimal	45.336389	-92.997222	table 1	Govindan and Hutchinson. 2020. Influence of temperature on age-stage two-sex life tables for a Minnesota-acclimated population of the Brown marmorated stink bug (Halyomorpha halys). Insects 11: 1-23.	10.3390/insects11020108
OVMP16	development time	mean duration of life stage	1/alpha		29.96	days	0.36	0.36	se	0.033377837	individual-1 day-1	Halyomorpha halys	juvenile (not inc egg stage)		27	Celsius			decimal	45.336389	-92.997222	table 1	Govindan and Hutchinson. 2020. Influence of temperature on age-stage two-sex life tables for a Minnesota-acclimated population of the Brown marmorated stink bug (Halyomorpha halys). Insects 11: 1-23.	10.3390/insects11020108
OVMP16	development time	mean duration of life stage	1/alpha		27.95	days	0.45	0.45	se	0.035778175	individual-1 day-1	Halyomorpha halys	juvenile (not inc egg stage)		30	Celsius			decimal	45.336389	-92.997222	table 1	Govindan and Hutchinson. 2020. Influence of temperature on age-stage two-sex life tables for a Minnesota-acclimated population of the Brown marmorated stink bug (Halyomorpha halys). Insects 11: 1-23.	10.3390/insects11020108
OVMP16	development time	mean duration of life stage	1/alpha		27.44	days	0.56	0.56	se	0.036443149	individual-1 day-1	Halyomorpha halys	juvenile (not inc egg stage)		33	Celsius			decimal	45.336389	-92.997222	table 1	Govindan and Hutchinson. 2020. Influence of temperature on age-stage two-sex life tables for a Minnesota-acclimated population of the Brown marmorated stink bug (Halyomorpha halys). Insects 11: 1-23.	10.3390/insects11020108
OVMP16	development time	mean duration of life stage	1/alpha		29.03	days	0.63	0.63	se	0.034447124	individual-1 day-1	Halyomorpha halys	juvenile (not inc egg stage)		36	Celsius			decimal	45.336389	-92.997222	table 1	Govindan and Hutchinson. 2020. Influence of temperature on age-stage two-sex life tables for a Minnesota-acclimated population of the Brown marmorated stink bug (Halyomorpha halys). Insects 11: 1-23.	10.3390/insects11020108
OVMP16	development time	mean duration of life stage	1/alpha		NA	days	NA	NA	se	0.001	individual-1 day-1	Halyomorpha halys	juvenile (not inc egg stage)		39	Celsius			decimal	45.336389	-92.997222	text	Govindan and Hutchinson. 2020. Influence of temperature on age-stage two-sex life tables for a Minnesota-acclimated population of the Brown marmorated stink bug (Halyomorpha halys). Insects 11: 1-23.	10.3390/insects11020108
OVMP17	survival	percent surviving life stage	zj	per capita daily rate of mortality	18	percent				0.008849558	individual-1 day-1	Halyomorpha halys	juvenile		17	Celsius			decimal	45.336389	-92.997222	table 1	Govindan and Hutchinson. 2020. Influence of temperature on age-stage two-sex life tables for a Minnesota-acclimated population of the Brown marmorated stink bug (Halyomorpha halys). Insects 11: 1-23.	10.3390/insects11020108
OVMP17	survival	percent surviving life stage	zj	per capita daily rate of mortality	68	percent				0.004708652	individual-1 day-1	Halyomorpha halys	juvenile		20	Celsius			decimal	45.336389	-92.997222	table 1	Govindan and Hutchinson. 2020. Influence of temperature on age-stage two-sex life tables for a Minnesota-acclimated population of the Brown marmorated stink bug (Halyomorpha halys). Insects 11: 1-23.	10.3390/insects11020108
OVMP17	survival	percent surviving life stage	zj	per capita daily rate of mortality	82	percent				0.00414174	individual-1 day-1	Halyomorpha halys	juvenile		23	Celsius			decimal	45.336389	-92.997222	table 1	Govindan and Hutchinson. 2020. Influence of temperature on age-stage two-sex life tables for a Minnesota-acclimated population of the Brown marmorated stink bug (Halyomorpha halys). Insects 11: 1-23.	10.3390/insects11020108
OVMP17	survival	percent surviving life stage	zj	per capita daily rate of mortality	86	percent				0.00378174	individual-1 day-1	Halyomorpha halys	juvenile		25	Celsius			decimal	45.336389	-92.997222	table 1	Govindan and Hutchinson. 2020. Influence of temperature on age-stage two-sex life tables for a Minnesota-acclimated population of the Brown marmorated stink bug (Halyomorpha halys). Insects 11: 1-23.	10.3390/insects11020108
OVMP17	survival	percent surviving life stage	zj	per capita daily rate of mortality	96	percent				0.0025	individual-1 day-1	Halyomorpha halys	juvenile		27	Celsius			decimal	45.336389	-92.997222	table 1	Govindan and Hutchinson. 2020. Influence of temperature on age-stage two-sex life tables for a Minnesota-acclimated population of the Brown marmorated stink bug (Halyomorpha halys). Insects 11: 1-23.	10.3390/insects11020108
OVMP17	survival	percent surviving life stage	zj	per capita daily rate of mortality	80	percent				0.007155635	individual-1 day-1	Halyomorpha halys	juvenile		30	Celsius			decimal	45.336389	-92.997222	table 1	Govindan and Hutchinson. 2020. Influence of temperature on age-stage two-sex life tables for a Minnesota-acclimated population of the Brown marmorated stink bug (Halyomorpha halys). Insects 11: 1-23.	10.3390/insects11020108
OVMP17	survival	percent surviving life stage	zj	per capita daily rate of mortality	10	percent				0.032798834	individual-1 day-1	Halyomorpha halys	juvenile		33	Celsius			decimal	45.336389	-92.997222	table 1	Govindan and Hutchinson. 2020. Influence of temperature on age-stage two-sex life tables for a Minnesota-acclimated population of the Brown marmorated stink bug (Halyomorpha halys). Insects 11: 1-23.	10.3390/insects11020108
OVMP17	survival	percent surviving life stage	zj	per capita daily rate of mortality	2	percent				0.033758181	individual-1 day-1	Halyomorpha halys	juvenile		36	Celsius			decimal	45.336389	-92.997222	table 1	Govindan and Hutchinson. 2020. Influence of temperature on age-stage two-sex life tables for a Minnesota-acclimated population of the Brown marmorated stink bug (Halyomorpha halys). Insects 11: 1-23.	10.3390/insects11020108
OVMP18	longevity	mean duration of life stage	z	per capita daily rate of mortality	NA	days				0.006	individual-1 day-1	Halyomorpha halys	adult	female	15	Celsius			decimal	45.336389	-92.997222	table 2	Govindan and Hutchinson. 2020. Influence of temperature on age-stage two-sex life tables for a Minnesota-acclimated population of the Brown marmorated stink bug (Halyomorpha halys). Insects 11: 1-23.	10.3390/insects11020108	low temperature threshold. standardised trait value set to 0.006 for TPC fitting
OVMP18	longevity	mean duration of life stage	z	per capita daily rate of mortality	227.88	days				0.004388275	individual-1 day-1	Halyomorpha halys	adult	female	20	Celsius			decimal	45.336389	-92.997222	table 2	Govindan and Hutchinson. 2020. Influence of temperature on age-stage two-sex life tables for a Minnesota-acclimated population of the Brown marmorated stink bug (Halyomorpha halys). Insects 11: 1-23.	10.3390/insects11020108
OVMP18	longevity	mean duration of life stage	z	per capita daily rate of mortality	181.5	days				0.005509642	individual-1 day-1	Halyomorpha halys	adult	female	23	Celsius			decimal	45.336389	-92.997222	table 2	Govindan and Hutchinson. 2020. Influence of temperature on age-stage two-sex life tables for a Minnesota-acclimated population of the Brown marmorated stink bug (Halyomorpha halys). Insects 11: 1-23.	10.3390/insects11020108
OVMP18	longevity	mean duration of life stage	z	per capita daily rate of mortality	130.08	days				0.007687577	individual-1 day-1	Halyomorpha halys	adult	female	25	Celsius			decimal	45.336389	-92.997222	table 2	Govindan and Hutchinson. 2020. Influence of temperature on age-stage two-sex life tables for a Minnesota-acclimated population of the Brown marmorated stink bug (Halyomorpha halys). Insects 11: 1-23.	10.3390/insects11020108
OVMP18	longevity	mean duration of life stage	z	per capita daily rate of mortality	85.96	days				0.011633318	individual-1 day-1	Halyomorpha halys	adult	female	27	Celsius			decimal	45.336389	-92.997222	table 2	Govindan and Hutchinson. 2020. Influence of temperature on age-stage two-sex life tables for a Minnesota-acclimated population of the Brown marmorated stink bug (Halyomorpha halys). Insects 11: 1-23.	10.3390/insects11020108
OVMP18	longevity	mean duration of life stage	z	per capita daily rate of mortality	84.68	days				0.011809164	individual-1 day-1	Halyomorpha halys	adult	female	30	Celsius			decimal	45.336389	-92.997222	table 2	Govindan and Hutchinson. 2020. Influence of temperature on age-stage two-sex life tables for a Minnesota-acclimated population of the Brown marmorated stink bug (Halyomorpha halys). Insects 11: 1-23.	10.3390/insects11020108
OVMP122	fecundity	mean lifetime eggs individual-1	bmax		NA	eggs individual-1	NA	NA	se	0.001	individual-1 day-1	Halyomorpha halys	adult	female	17	Celsius			decimal	45.336389	-92.997222	table 2	Govindan and Hutchinson. 2020. Influence of temperature on age-stage two-sex life tables for a Minnesota-acclimated population of the Brown marmorated stink bug (Halyomorpha halys). Insects 11: 1-23.	10.3390/insects11020108
OVMP122	fecundity	mean lifetime eggs individual-1	bmax		199.8	eggs individual-1	49.57	49.57	se	2.848994724	individual-1 day-1	Halyomorpha halys	adult	female	20	Celsius			decimal	45.336389	-92.997222	table 2	Govindan and Hutchinson. 2020. Influence of temperature on age-stage two-sex life tables for a Minnesota-acclimated population of the Brown marmorated stink bug (Halyomorpha halys). Insects 11: 1-23.	10.3390/insects11020108
OVMP122	fecundity	mean lifetime eggs individual-1	bmax		308.67	eggs individual-1	30.58	30.58	se	5.209620253	individual-1 day-1	Halyomorpha halys	adult	female	23	Celsius			decimal	45.336389	-92.997222	table 2	Govindan and Hutchinson. 2020. Influence of temperature on age-stage two-sex life tables for a Minnesota-acclimated population of the Brown marmorated stink bug (Halyomorpha halys). Insects 11: 1-23.	10.3390/insects11020108
OVMP122	fecundity	mean lifetime eggs individual-1	bmax		278.92	eggs individual-1	57.05	57.05	se	7.205373289	individual-1 day-1	Halyomorpha halys	adult	female	27	Celsius			decimal	45.336389	-92.997222	table 2	Govindan and Hutchinson. 2020. Influence of temperature on age-stage two-sex life tables for a Minnesota-acclimated population of the Brown marmorated stink bug (Halyomorpha halys). Insects 11: 1-23.	10.3390/insects11020108
OVMP122	fecundity	mean lifetime eggs individual-1	bmax		152.84	eggs individual-1	15.98	15.98	se	5.82247619	individual-1 day-1	Halyomorpha halys	adult	female	30	Celsius			decimal	45.336389	-92.997222	table 2	Govindan and Hutchinson. 2020. Influence of temperature on age-stage two-sex life tables for a Minnesota-acclimated population of the Brown marmorated stink bug (Halyomorpha halys). Insects 11: 1-23.	10.3390/insects11020108
OVMP122	fecundity	mean lifetime eggs individual-1	bmax		121	eggs individual-1	33.08	33.08	se	5.006206041	individual-1 day-1	Halyomorpha halys	adult	female	33	Celsius			decimal	45.336389	-92.997222	table 2	Govindan and Hutchinson. 2020. Influence of temperature on age-stage two-sex life tables for a Minnesota-acclimated population of the Brown marmorated stink bug (Halyomorpha halys). Insects 11: 1-23.	10.3390/insects11020108
OVMP122	fecundity	mean lifetime eggs individual-1	bmax		NA	eggs individual-1	NA	NA	se	0.001	individual-1 day-1	Halyomorpha halys	adult	female	36	Celsius			decimal	45.336389	-92.997222	table 2	Govindan and Hutchinson. 2020. Influence of temperature on age-stage two-sex life tables for a Minnesota-acclimated population of the Brown marmorated stink bug (Halyomorpha halys). Insects 11: 1-23.	10.3390/insects11020108
OVMP121	ovipositional period	mean duration of life stage	NA	NA	NA	days				NA	individual-1 day-1	Halyomorpha halys	adult	female	17	Celsius			decimal	45.336389	-92.997222	table 2	Govindan and Hutchinson. 2020. Influence of temperature on age-stage two-sex life tables for a Minnesota-acclimated population of the Brown marmorated stink bug (Halyomorpha halys). Insects 11: 1-23.	10.3390/insects11020108
OVMP121	ovipositional period	mean duration of life stage	NA	NA	70.13	days				NA	individual-1 day-1	Halyomorpha halys	adult	female	20	Celsius			decimal	45.336389	-92.997222	table 2	Govindan and Hutchinson. 2020. Influence of temperature on age-stage two-sex life tables for a Minnesota-acclimated population of the Brown marmorated stink bug (Halyomorpha halys). Insects 11: 1-23.	10.3390/insects11020108
OVMP121	ovipositional period	mean duration of life stage	NA	NA	59.25	days				NA	individual-1 day-1	Halyomorpha halys	adult	female	23	Celsius			decimal	45.336389	-92.997222	table 2	Govindan and Hutchinson. 2020. Influence of temperature on age-stage two-sex life tables for a Minnesota-acclimated population of the Brown marmorated stink bug (Halyomorpha halys). Insects 11: 1-23.	10.3390/insects11020108
OVMP121	ovipositional period	mean duration of life stage	NA	NA	38.71	days				NA	individual-1 day-1	Halyomorpha halys	adult	female	27	Celsius			decimal	45.336389	-92.997222	table 2	Govindan and Hutchinson. 2020. Influence of temperature on age-stage two-sex life tables for a Minnesota-acclimated population of the Brown marmorated stink bug (Halyomorpha halys). Insects 11: 1-23.	10.3390/insects11020108
OVMP121	ovipositional period	mean duration of life stage	NA	NA	26.25	days				NA	individual-1 day-1	Halyomorpha halys	adult	female	30	Celsius			decimal	45.336389	-92.997222	table 2	Govindan and Hutchinson. 2020. Influence of temperature on age-stage two-sex life tables for a Minnesota-acclimated population of the Brown marmorated stink bug (Halyomorpha halys). Insects 11: 1-23.	10.3390/insects11020108
OVMP121	ovipositional period	mean duration of life stage	NA	NA	24.17	days				NA	individual-1 day-1	Halyomorpha halys	adult	female	33	Celsius			decimal	45.336389	-92.997222	table 2	Govindan and Hutchinson. 2020. Influence of temperature on age-stage two-sex life tables for a Minnesota-acclimated population of the Brown marmorated stink bug (Halyomorpha halys). Insects 11: 1-23.	10.3390/insects11020108
OVMP121	ovipositional period	mean duration of life stage	NA	NA	NA	days				NA	individual-1 day-1	Halyomorpha halys	adult	female	36	Celsius			decimal	45.336389	-92.997222	table 2	Govindan and Hutchinson. 2020. Influence of temperature on age-stage two-sex life tables for a Minnesota-acclimated population of the Brown marmorated stink bug (Halyomorpha halys). Insects 11: 1-23.	10.3390/insects11020108
PHXca2	body size	mean wet mass	NA	NA	1.75	mg				NA	NA	Culex annulirostris	adult	female	25	Celsius	not stated		NA	NA	NA	table 3	Gray and Bradley 2003. Metabolic rate in female Culex tarsalis (Diptera: Culicidae): Age size activity and feeding effects. Journal of Medical Entomology 40: 6	10.1603/0022-2585-40.6.903	assumed to be similar in size to Culex tarsalis
PHX8	development time	mean duration of life stage	1/alpha	per capita daily rate of development	NA	days				0.001	individual-1 day-1	Anthonomus grandis	juvenile (not inc egg stage)		12	Celsius	27	Celsius	decimal	26.22	-98.12	table 2	Greenberg et al. 2005. Temperature dependent development and reproduction of the boll weevil (Coleoptera: Curculionidae). Insect Science 12: 449-459.	10.1111/j.1744-7917.2005.00057.x	low temperature threshold for development. standardised trait value set to 0.001 for TPC fitting
PHX8	development time	mean duration of life stage	1/alpha	per capita daily rate of development	35.1	days				0.028490028	individual-1 day-1	Anthonomus grandis	juvenile (not inc egg stage)		15	Celsius	27	Celsius	decimal	26.22	-98.12	table 2	Greenberg et al. 2005. Temperature dependent development and reproduction of the boll weevil (Coleoptera: Curculionidae). Insect Science 12: 449-459.	10.1111/j.1744-7917.2005.00057.x
PHX8	development time	mean duration of life stage	1/alpha	per capita daily rate of development	23.3	days				0.042918455	individual-1 day-1	Anthonomus grandis	juvenile (not inc egg stage)		20	Celsius	27	Celsius	decimal	26.22	-98.12	table 2	Greenberg et al. 2005. Temperature dependent development and reproduction of the boll weevil (Coleoptera: Curculionidae). Insect Science 12: 449-459.	10.1111/j.1744-7917.2005.00057.x
PHX8	development time	mean duration of life stage	1/alpha	per capita daily rate of development	13.9	days				0.071942446	individual-1 day-1	Anthonomus grandis	juvenile (not inc egg stage)		25	Celsius	27	Celsius	decimal	26.22	-98.12	table 2	Greenberg et al. 2005. Temperature dependent development and reproduction of the boll weevil (Coleoptera: Curculionidae). Insect Science 12: 449-459.	10.1111/j.1744-7917.2005.00057.x
PHX8	development time	mean duration of life stage	1/alpha	per capita daily rate of development	11.2	days				0.089285714	individual-1 day-1	Anthonomus grandis	juvenile (not inc egg stage)		30	Celsius	27	Celsius	decimal	26.22	-98.12	table 2	Greenberg et al. 2005. Temperature dependent development and reproduction of the boll weevil (Coleoptera: Curculionidae). Insect Science 12: 449-459.	10.1111/j.1744-7917.2005.00057.x
PHX8	development time	mean duration of life stage	1/alpha	per capita daily rate of development	10.2	days				0.098039216	individual-1 day-1	Anthonomus grandis	juvenile (not inc egg stage)		35	Celsius	27	Celsius	decimal	26.22	-98.12	table 2	Greenberg et al. 2005. Temperature dependent development and reproduction of the boll weevil (Coleoptera: Curculionidae). Insect Science 12: 449-459.	10.1111/j.1744-7917.2005.00057.x
PHX8	development time	mean duration of life stage	1/alpha	per capita daily rate of development	NA	days				0.001	individual-1 day-1	Anthonomus grandis	juvenile (not inc egg stage)		40	Celsius	27	Celsius	decimal	26.22	-98.12	table 2	Greenberg et al. 2005. Temperature dependent development and reproduction of the boll weevil (Coleoptera: Curculionidae). Insect Science 12: 449-459.	10.1111/j.1744-7917.2005.00057.x	high temperature threshold for development. standardised trait value set to 0.001 for TPC fitting
PHX8	fecundity	mean lifetime egg punctures	bmax	per capita daily rate of reproduction	0	egg punctures individual-1	NA	NA	se	0.001	eggs individual-1 day-1	Anthonomus grandis	adult	female	12	Celsius	27	Celsius	decimal	26.22	-98.12	table 6	Greenberg et al. 2005. Temperature dependent development and reproduction of the boll weevil (Coleoptera: Curculionidae). Insect Science 12: 449-459.	10.1111/j.1744-7917.2005.00057.x
PHX8	fecundity	mean lifetime egg punctures	bmax	per capita daily rate of reproduction	19.4	egg punctures individual-1	1.6	1.6	se	0.34	eggs individual-1 day-1	Anthonomus grandis	adult	female	15	Celsius	27	Celsius	decimal	26.22	-98.12	table 6	Greenberg et al. 2005. Temperature dependent development and reproduction of the boll weevil (Coleoptera: Curculionidae). Insect Science 12: 449-459.	10.1111/j.1744-7917.2005.00057.x
PHX8	fecundity	mean lifetime egg punctures	bmax	per capita daily rate of reproduction	120.6	egg punctures individual-1	17.1	17.1	se	3.19	eggs individual-1 day-1	Anthonomus grandis	adult	female	20	Celsius	27	Celsius	decimal	26.22	-98.12	table 6	Greenberg et al. 2005. Temperature dependent development and reproduction of the boll weevil (Coleoptera: Curculionidae). Insect Science 12: 449-459.	10.1111/j.1744-7917.2005.00057.x
PHX8	fecundity	mean lifetime egg punctures	bmax	per capita daily rate of reproduction	185.6	egg punctures individual-1	20.1	20.1	se	5.156	eggs individual-1 day-1	Anthonomus grandis	adult	female	25	Celsius	27	Celsius	decimal	26.22	-98.12	table 6	Greenberg et al. 2005. Temperature dependent development and reproduction of the boll weevil (Coleoptera: Curculionidae). Insect Science 12: 449-459.	10.1111/j.1744-7917.2005.00057.x
PHX8	fecundity	mean lifetime egg punctures	bmax	per capita daily rate of reproduction	154.8	egg punctures individual-1	13.4	13.4	se	5.47	eggs individual-1 day-1	Anthonomus grandis	adult	female	30	Celsius	27	Celsius	decimal	26.22	-98.12	table 6	Greenberg et al. 2005. Temperature dependent development and reproduction of the boll weevil (Coleoptera: Curculionidae). Insect Science 12: 449-459.	10.1111/j.1744-7917.2005.00057.x
PHX8	fecundity	mean lifetime egg punctures	bmax	per capita daily rate of reproduction	3.5	egg punctures individual-1	0.7	0.7	se	0.285	eggs individual-1 day-1	Anthonomus grandis	adult	female	35	Celsius	25	Celsius	decimal	26.22	-98.12	table 6	Greenberg et al. 2005. Temperature dependent development and reproduction of the boll weevil (Coleoptera: Curculionidae). Insect Science 12: 449-459.	10.1111/j.1744-7917.2005.00057.x
PHX8	fecundity	mean lifetime egg punctures	bmax	per capita daily rate of reproduction	0	egg punctures individual-1	NA	NA	se	0.001	eggs individual-1 day-1	Anthonomus grandis	adult	female	40	Celsius	27	Celsius	decimal	26.22	-98.12	table 6	Greenberg et al. 2005. Temperature dependent development and reproduction of the boll weevil (Coleoptera: Curculionidae). Insect Science 12: 449-459.	10.1111/j.1744-7917.2005.00057.x
PHX8	longevity	mean duration of life stage	z	per capita daily rate of mortality	NA	days	NA	NA	se	0.03	individual-1 day-1	Anthonomus grandis	adult	female	12	Celsius	27	Celsius	decimal	26.22	-98.12	table 6	Greenberg et al. 2005. Temperature dependent development and reproduction of the boll weevil (Coleoptera: Curculionidae). Insect Science 12: 449-459.	10.1111/j.1744-7917.2005.00057.x	low temperature threshold. standardised trait value set to 0.03 for TPC fitting
PHX8	longevity	mean duration of life stage	z	per capita daily rate of mortality	57.1	days	1	1	se	0.017513135	individual-1 day-1	Anthonomus grandis	adult	female	15	Celsius	27	Celsius	decimal	26.22	-98.12	table 6	Greenberg et al. 2005. Temperature dependent development and reproduction of the boll weevil (Coleoptera: Curculionidae). Insect Science 12: 449-459.	10.1111/j.1744-7917.2005.00057.x
PHX8	longevity	mean duration of life stage	z	per capita daily rate of mortality	37.8	days	3.4	3.4	se	0.026455026	individual-1 day-1	Anthonomus grandis	adult	female	20	Celsius	27	Celsius	decimal	26.22	-98.12	table 6	Greenberg et al. 2005. Temperature dependent development and reproduction of the boll weevil (Coleoptera: Curculionidae). Insect Science 12: 449-459.	10.1111/j.1744-7917.2005.00057.x
PHX8	longevity	mean duration of life stage	z	per capita daily rate of mortality	36	days	3.4	3.4	se	0.027777778	individual-1 day-1	Anthonomus grandis	adult	female	25	Celsius	27	Celsius	decimal	26.22	-98.12	table 6	Greenberg et al. 2005. Temperature dependent development and reproduction of the boll weevil (Coleoptera: Curculionidae). Insect Science 12: 449-459.	10.1111/j.1744-7917.2005.00057.x
PHX8	longevity	mean duration of life stage	z	per capita daily rate of mortality	28.3	days	7.6	7.6	se	0.035335689	individual-1 day-1	Anthonomus grandis	adult	female	30	Celsius	27	Celsius	decimal	26.22	-98.12	table 6	Greenberg et al. 2005. Temperature dependent development and reproduction of the boll weevil (Coleoptera: Curculionidae). Insect Science 12: 449-459.	10.1111/j.1744-7917.2005.00057.x
PHX8	longevity	mean duration of life stage	z	per capita daily rate of mortality	12.3	days	1.3	1.3	se	0.081300813	individual-1 day-1	Anthonomus grandis	adult	female	35	Celsius	27	Celsius	decimal	26.22	-98.12	table 6	Greenberg et al. 2005. Temperature dependent development and reproduction of the boll weevil (Coleoptera: Curculionidae). Insect Science 12: 449-459.	10.1111/j.1744-7917.2005.00057.x
PHX8	mortality	percent not surviving life stage	zj	per capita daily rate of mortality	100	percent				0.03	individual-1 day-1	Anthonomus grandis	juvenile		12	Celsius	27	Celsius	decimal	26.22	-98.12	table 1	Greenberg et al. 2005. Temperature dependent development and reproduction of the boll weevil (Coleoptera: Curculionidae). Insect Science 12: 449-459.	10.1111/j.1744-7917.2005.00057.x	low temperature threshold. standardised trait value set to 0.03 for TPC fitting
PHX8	mortality	percent not surviving life stage	zj	per capita daily rate of mortality	72	percent				0.015	individual-1 day-1	Anthonomus grandis	juvenile		15	Celsius	27	Celsius	decimal	26.22	-98.12	table 1	Greenberg et al. 2005. Temperature dependent development and reproduction of the boll weevil (Coleoptera: Curculionidae). Insect Science 12: 449-459.	10.1111/j.1744-7917.2005.00057.x
PHX8	mortality	percent not surviving life stage	zj	per capita daily rate of mortality	47.3	percent				0.017	individual-1 day-1	Anthonomus grandis	juvenile		20	Celsius	27	Celsius	decimal	26.22	-98.12	table 1	Greenberg et al. 2005. Temperature dependent development and reproduction of the boll weevil (Coleoptera: Curculionidae). Insect Science 12: 449-459.	10.1111/j.1744-7917.2005.00057.x
PHX8	mortality	percent not surviving life stage	zj	per capita daily rate of mortality	36.4	percent				0.023	individual-1 day-1	Anthonomus grandis	juvenile		25	Celsius	27	Celsius	decimal	26.22	-98.12	table 1	Greenberg et al. 2005. Temperature dependent development and reproduction of the boll weevil (Coleoptera: Curculionidae). Insect Science 12: 449-459.	10.1111/j.1744-7917.2005.00057.x
PHX8	mortality	percent not surviving life stage	zj	per capita daily rate of mortality	50.1	percent				0.038	individual-1 day-1	Anthonomus grandis	juvenile		30	Celsius	27	Celsius	decimal	26.22	-98.12	table 1	Greenberg et al. 2005. Temperature dependent development and reproduction of the boll weevil (Coleoptera: Curculionidae). Insect Science 12: 449-459.	10.1111/j.1744-7917.2005.00057.x
PHX8	mortality	percent not surviving life stage	zj	per capita daily rate of mortality	89.1	percent				0.075	individual-1 day-1	Anthonomus grandis	juvenile		35	Celsius	27	Celsius	decimal	26.22	-98.12	table 1	Greenberg et al. 2005. Temperature dependent development and reproduction of the boll weevil (Coleoptera: Curculionidae). Insect Science 12: 449-459.	10.1111/j.1744-7917.2005.00057.x
PHX8	mortality	percent not surviving life stage	zj	per capita daily rate of mortality	96.2	percent				0.084	individual-1 day-1	Anthonomus grandis	juvenile		40	Celsius	27	Celsius	decimal	26.22	-98.12	table 1	Greenberg et al. 2005. Temperature dependent development and reproduction of the boll weevil (Coleoptera: Curculionidae). Insect Science 12: 449-459.	10.1111/j.1744-7917.2005.00057.x
PHX8	mortality	percent not surviving life stage	zj	per capita daily rate of mortality	100	percent				NA	individual-1 day-1	Anthonomus grandis	juvenile		45	Celsius	27	Celsius	decimal	26.22	-98.12	table 1	Greenberg et al. 2005. Temperature dependent development and reproduction of the boll weevil (Coleoptera: Curculionidae). Insect Science 12: 449-459.	10.1111/j.1744-7917.2005.00057.x
CLIV1122	body size	mean wet mass	NA	NA	2.7	mg				NA	NA	Culex quinquefasciatus	adult	female	28	Celsius	28	Celsius	NA	NA	NA	figure 1	Griffth and Turner 1996. Culturing Culex quinquefasciatus mosquitoes with a blood substitute diet for the females. Med and Vet Entomol. 10:3	10.1111/j.1365-2915.1996.tb00741.x
PHX106	body size	mean wet mass	NA	NA	0.72	mg				NA	NA	Aphis gossypii	adult		20	Celsius	20	Celsius	NA	NA	NA	table 2	Guldmond et al. 1994. Host Races of Aphis gossypii (Homoptera: Aphididae) on cucumber and chrysanthemum. Environ. Entomol. 23:5	10.1093/ee/23.5.1235
PHX106	body size	mean wet mass	NA	NA	0.71	mg				NA	NA	Aphis gossypii	adult		20	Celsius	20	Celsius	NA	NA	NA	table 2	Guldmond et al. 1994. Host Races of Aphis gossypii (Homoptera: Aphididae) on cucumber and chrysanthemum. Environ. Entomol. 23:5	10.1093/ee/23.5.1235
PHX106	body size	mean wet mass	NA	NA	0.7	mg				NA	NA	Aphis gossypii	adult		20	Celsius	20	Celsius	NA	NA	NA	table 2	Guldmond et al. 1994. Host Races of Aphis gossypii (Homoptera: Aphididae) on cucumber and chrysanthemum. Environ. Entomol. 23:5	10.1093/ee/23.5.1235
PHX106	body size	mean wet mass	NA	NA	0.64	mg				NA	NA	Aphis gossypii	adult		20	Celsius	20	Celsius	NA	NA	NA	table 2	Guldmond et al. 1994. Host Races of Aphis gossypii (Homoptera: Aphididae) on cucumber and chrysanthemum. Environ. Entomol. 23:5	10.1093/ee/23.5.1235
PHX106	body size	mean wet mass	NA	NA	0.61	mg				NA	NA	Aphis gossypii	adult		20	Celsius	20	Celsius	NA	NA	NA	table 2	Guldmond et al. 1994. Host Races of Aphis gossypii (Homoptera: Aphididae) on cucumber and chrysanthemum. Environ. Entomol. 23:5	10.1093/ee/23.5.1235
PHX106	body size	mean wet mass	NA	NA	0.6	mg				NA	NA	Aphis gossypii	adult		20	Celsius	20	Celsius	NA	NA	NA	table 2	Guldmond et al. 1994. Host Races of Aphis gossypii (Homoptera: Aphididae) on cucumber and chrysanthemum. Environ. Entomol. 23:5	10.1093/ee/23.5.1235
PHX66	body size	mean wet mass	NA	NA	3.1	mg	NA	NA	NA	NA	NA	Aedes aegypti	adult	female	27	Celsius	27	Celsius	NA	NA	NA	figure 1a	Gulia-Nuss et al. 2015. Multiple factors contribute to anautogenous reproduction by the mosquito Aedes aegypti. J Insect Physiol. 82	10.1016/j.jinsphys.2015.08.001
PHX66ab	body size	mean wet mass	NA	NA	3.1	mg	NA	NA	NA	NA	NA	Aedes albopictus	adult	female	27	Celsius	27	Celsius	NA	NA	NA	figure 1a	Gulia-Nuss et al. 2015. Multiple factors contribute to anautogenous reproduction by the mosquito Aedes aegypti. J Insect Physiol. 82	10.1016/j.jinsphys.2015.08.001	assumed to be similar in size to A. aegypti
PHX66ak	body size	mean wet mass	NA	NA	3.1	mg	NA	NA	NA	NA	NA	Aedes krombeini	adult	female	27	Celsius	27	Celsius	NA	NA	NA	figure 1a	Gulia-Nuss et al. 2015. Multiple factors contribute to anautogenous reproduction by the mosquito Aedes aegypti. J Insect Physiol. 82	10.1016/j.jinsphys.2015.08.001	assumed to be similar in size to A. aegypti
PHX95	body size	mean wet mass (waxless and gravid)	NA	NA	1.92	mg				NA	NA	Planococcus citri	adult	female	not stated	NA	not stated		NA	NA	NA	figure 3	Gupta et al. 2022. Potential of wax degrading bacteria for management of the citrus mealybug Planococcus citri. BioControl 67:1	10.1007/s10526-021-10120-8
PHX95	body size	mean wet mass (waxless and gravid)	NA	NA	1.9	mg				NA	NA	Planococcus citri	adult	female	not stated	NA	not stated		NA	NA	NA	figure 3	Gupta et al. 2022. Potential of wax degrading bacteria for management of the citrus mealybug Planococcus citri. BioControl 67:1	10.1007/s10526-021-10120-8
PHX95	body size	mean wet mass (waxless and gravid)	NA	NA	1.85	mg				NA	NA	Planococcus citri	adult	female	not stated	NA	not stated		NA	NA	NA	figure 3	Gupta et al. 2022. Potential of wax degrading bacteria for management of the citrus mealybug Planococcus citri. BioControl 67:1	10.1007/s10526-021-10120-8
CLIV1118	body size	mean wet mass	NA	NA	2.92	mg				NA	NA	Culex pipiens	adult	female	25	Celsius	25	Celsius	NA	NA	NA	table 2	Hamaida et al. 2018. Activity of a selective insecticide (methoxyfenozide) against two mosquito species (Culex pipiens and Culiseta longiareolata): toxicological biometrical and biochemical study. Physiol. Entomol. 43:4
PHXos2	body size	mean wet mass	NA	NA	46	mg	1.6	1.6	se	NA	NA	Otiorhynchus sulcatus	adult		not stated	NA	not stated		NA	NA	NA	table 3	Hanula 1988. Oviposition preference and host recognition by the black vine weevil Otiorhynchus sulcatus (Coleoptera: Curculionidae). Environ. Entomol. 17:4	10.1093/ee/17.4.694
PHXos2	body size	mean wet mass	NA	NA	76	mg	1.9	1.9	se	NA	NA	Otiorhynchus sulcatus	adult		not stated	NA	not stated		NA	NA	NA	table 3	Hanula 1988. Oviposition preference and host recognition by the black vine weevil Otiorhynchus sulcatus (Coleoptera: Curculionidae). Environ. Entomol. 17:4	10.1093/ee/17.4.694
PHXos2	body size	mean wet mass	NA	NA	74	mg	1.8	1.8	se	NA	NA	Otiorhynchus sulcatus	adult		not stated	NA	not stated		NA	NA	NA	table 3	Hanula 1988. Oviposition preference and host recognition by the black vine weevil Otiorhynchus sulcatus (Coleoptera: Curculionidae). Environ. Entomol. 17:4	10.1093/ee/17.4.694
PHXlta1	body size	mean wet mass	NA	NA	141.3	mg				NA	NA	Leptinotarsa decemlineata	adult	female	28.8	Celsius	28.8	Celsius	NA	NA	NA	table 2	Hare and Kennedy 1986. Genetic variation in plant-insect associations: survival of Leptinotarsa decemlineata populations on Solanum carolinense. Evolution 40:5	10.1111/j.1558-5646.1986.tb00570.x
PHXlta1	body size	mean wet mass	NA	NA	118.6	mg				NA	NA	Leptinotarsa decemlineata	adult	female	28.8	Celsius	28.8	Celsius	NA	NA	NA	table 2	Hare and Kennedy 1986. Genetic variation in plant-insect associations: survival of Leptinotarsa decemlineata populations on Solanum carolinense. Evolution 40:5	10.1111/j.1558-5646.1986.tb00570.x
PHXlta1	body size	mean wet mass	NA	NA	125.7	mg				NA	NA	Leptinotarsa decemlineata	adult	female	28.8	Celsius	28.8	Celsius	NA	NA	NA	table 2	Hare and Kennedy 1986. Genetic variation in plant-insect associations: survival of Leptinotarsa decemlineata populations on Solanum carolinense. Evolution 40:5	10.1111/j.1558-5646.1986.tb00570.x
PHXlta1	body size	mean wet mass	NA	NA	129.6	mg				NA	NA	Leptinotarsa decemlineata	adult	female	28.8	Celsius	28.8	Celsius	NA	NA	NA	table 2	Hare and Kennedy 1986. Genetic variation in plant-insect associations: survival of Leptinotarsa decemlineata populations on Solanum carolinense. Evolution 40:5	10.1111/j.1558-5646.1986.tb00570.x
PHXlta1	body size	mean wet mass	NA	NA	92.9	mg				NA	NA	Leptinotarsa decemlineata	adult	female	28.8	Celsius	28.8	Celsius	NA	NA	NA	table 2	Hare and Kennedy 1986. Genetic variation in plant-insect associations: survival of Leptinotarsa decemlineata populations on Solanum carolinense. Evolution 40:5	10.1111/j.1558-5646.1986.tb00570.x
PHXlta1	body size	mean wet mass	NA	NA	101.9	mg				NA	NA	Leptinotarsa decemlineata	adult	female	28.8	Celsius	28.8	Celsius	NA	NA	NA	table 2	Hare and Kennedy 1986. Genetic variation in plant-insect associations: survival of Leptinotarsa decemlineata populations on Solanum carolinense. Evolution 40:5	10.1111/j.1558-5646.1986.tb00570.x
PHXlta1	body size	mean wet mass	NA	NA	143.8	mg				NA	NA	Leptinotarsa decemlineata	adult	female	28.8	Celsius	28.8	Celsius	NA	NA	NA	table 2	Hare and Kennedy 1986. Genetic variation in plant-insect associations: survival of Leptinotarsa decemlineata populations on Solanum carolinense. Evolution 40:5	10.1111/j.1558-5646.1986.tb00570.x
PHXlta1	body size	mean wet mass	NA	NA	136.2	mg				NA	NA	Leptinotarsa decemlineata	adult	female	28.8	Celsius	28.8	Celsius	NA	NA	NA	table 2	Hare and Kennedy 1986. Genetic variation in plant-insect associations: survival of Leptinotarsa decemlineata populations on Solanum carolinense. Evolution 40:5	10.1111/j.1558-5646.1986.tb00570.x
PHXlta1	body size	mean wet mass	NA	NA	123.2	mg				NA	NA	Leptinotarsa decemlineata	adult	female	28.8	Celsius	28.8	Celsius	NA	NA	NA	table 2	Hare and Kennedy 1986. Genetic variation in plant-insect associations: survival of Leptinotarsa decemlineata populations on Solanum carolinense. Evolution 40:5	10.1111/j.1558-5646.1986.tb00570.x
PHX80	survival	proportion surviving life stage	zj	per capita daily rate of mortality	0.66	proportion	0.05	0.05		0.051	individual-1 day-1	Acyrthosiphon pisum	juvenile (not inc egg stage)		25	Celsius	25	Celsius	decimal	36.5	126.75	table 1	Ahn et al. 2020. Thermal effects on the population parameters and growth of Acyrthosiphon pisum (Harris) (Hemiptera: Aphididae). Insects 11:8	10.3390/insects11080481
PHXcm2	fecundity rate	mean eggs per unit time	bmax	per capita daily rate of reproduction	0.001	eggs individual-1 day-1				0.001	eggs individual-1 day-1	Callosobruchus maculatus	adult	female	37.5	Celsius	not stated		NA	NA	NA	text	Howe and Currie 1964. Some laboratory observations on the rates of development, mortality and oviposition of several species of Bruchidae breeding in stored pulses. Bull. Entomol. Res. 55:3	10.1017/S0007485300049580	high temperature threshold. standardised trait value set to 0.001 for TPC fitting
PHXcm3	body size	mean wet mass	NA	NA	6.4	mg				NA	NA	Callosobruchus maculatus	adult	female	various	Celsius	19	Celsius	NA	NA	NA	table 2	Howe and Currie 1964. Some laboratory observations on the rates of development, mortality and oviposition of several species of Bruchidae breeding in stored pulses. Bull. Entomol. Res. 55:3	10.1017/S0007485300049580
PHXcm3	body size	mean wet mass	NA	NA	5.3	mg				NA	NA	Callosobruchus maculatus	adult	female	various	Celsius	19	Celsius	NA	NA	NA	table 2	Howe and Currie 1964. Some laboratory observations on the rates of development, mortality and oviposition of several species of Bruchidae breeding in stored pulses. Bull. Entomol. Res. 55:3	10.1017/S0007485300049580
PHXcc2	fecundity rate	mean eggs per unit time	bmax	per capita daily rate of reproduction	0.001	eggs individual-1 day-1				0.001	eggs individual-1 day-1	Callosobruchus chinensis	adult	female	37.5	Celsius	not stated		NA	NA	NA	text	Howe and Currie 1964. Some laboratory observations on the rates of development, mortality and oviposition of several species of Bruchidae breeding in stored pulses. Bull. Entomol. Res. 55:3	10.1017/S0007485300049580	high temperature threshold. standardised trait value set to 0.001 for TPC fitting
PHXcc3	body size	mean wet mass	NA	NA	5.3	mg				NA	NA	Callosobruchus chinensis	adult	female	various	Celsius	19	Celsius	NA	NA	NA	table 2	Howe and Currie 1964. Some laboratory observations on the rates of development, mortality and oviposition of several species of Bruchidae breeding in stored pulses. Bull. Entomol. Res. 55:3	10.1017/S0007485300049580
PHXca1	body size	mean wet mass	NA	NA	5.8	mg				NA	NA	Callosobruchus analis	adult	female	various	Celsius	19	Celsius	NA	NA	NA	table 2	Howe and Currie 1964. Some laboratory observations on the rates of development, mortality and oviposition of several species of Bruchidae breeding in stored pulses. Bull. Entomol. Res. 55:3	10.1017/S0007485300049580
PHXca2	fecundity rate	mean eggs per unit time	bmax	per capita daily rate of reproduction	NA	eggs individual-1 day-1				0.001	eggs individual-1 day-1	Callosobruchus analis	adult	female	37.5	Celsius	not stated		NA	NA	NA	text	Howe and Currie 1964. Some laboratory observations on the rates of development, mortality and oviposition of several species of Bruchidae breeding in stored pulses. Bull. Entomol. Res. 55:3	10.1017/S0007485300049580	high temperature threshold. standardised trait value set to 0.001 for TPC fitting
PHXcr1	fecundity rate	mean eggs per unit time	bmax	per capita daily rate of reproduction	NA	eggs individual-1 day-1				0.001	eggs individual-1 day-1	Callosobruchus rhodesianus	adult	female	37.5	Celsius	not stated		NA	NA	NA	text	Howe and Currie 1964. Some laboratory observations on the rates of development, mortality and oviposition of several species of Bruchidae breeding in stored pulses. Bull. Entomol. Res. 55:3	10.1017/S0007485300049580	high temperature threshold. standardised trait value set to 0.001 for TPC fitting
PHXcr2	body size	mean wet mass	NA	NA	4.5	mg				NA	NA	Callosobruchus rhodesianus	adult	female	various	Celsius	19	Celsius	NA	NA	NA	table 2	Howe and Currie 1964. Some laboratory observations on the rates of development, mortality and oviposition of several species of Bruchidae breeding in stored pulses. Bull. Entomol. Res. 55:3	10.1017/S0007485300049580
PHX81	body size	mean wet mass	NA	NA	3.14	mg	0.17	0.17	sd	NA	NA	Acyrthosiphon pisum	adult (wingless)	female	10	Celsius	25	Celsius	NA	NA	NA	text	Hubhachen et al. 2018. Influence of rearing temperature on triacylglycerol storage in the pea aphid Acyrthosiphon pisum. Archives of Insect Biochemistry and Physiology 99:2	10.1002/arch.21495
PHX81	body size	mean wet mass	NA	NA	2.11	mg	0.22	0.22	sd	NA	NA	Acyrthosiphon pisum	adult (wingless)	female	25	Celsius	25	Celsius	NA	NA	NA	text	Hubhachen et al. 2018. Influence of rearing temperature on triacylglycerol storage in the pea aphid Acyrthosiphon pisum. Archives of Insect Biochemistry and Physiology 99:2	10.1002/arch.21495
PHX61	body size	mean wet mass	NA	NA	0.232	mg	0.017	0.017	sem	NA	NA	Rhopalosiphum maidis	adult (wingless)		20	Celsius	20	Celsius	NA	NA	NA	table 1	Huggett et al. 1999. Suitability of the biomass crop Miscanthus sinensisas a host for the aphids Rhopalosiphum padi(L.) and Rhopalosiphum maidis(F.) and its susceptibility to the plant luteovirus Barley Yellow Dwarf Virus. Agricultural and Forest Entomology. 1:2	10.1046/j.1461-9563.1999.00019.x
PHX61	body size	mean wet mass	NA	NA	0.23	mg	0.007	0.007	sem	NA	NA	Rhopalosiphum maidis	adult (wingless)		20	Celsius	20	Celsius	NA	NA	NA	table 1	Huggett et al. 1999. Suitability of the biomass crop Miscanthus sinensisas a host for the aphids Rhopalosiphum padi(L.) and Rhopalosiphum maidis(F.) and its susceptibility to the plant luteovirus Barley Yellow Dwarf Virus. Agricultural and Forest Entomology. 1:2	10.1046/j.1461-9563.1999.00019.x
PHX61	body size	mean wet mass	NA	NA	0.126	mg	0.009	0.009	sem	NA	NA	Rhopalosiphum maidis	adult (wingless)		20	Celsius	20	Celsius	NA	NA	NA	table 1	Huggett et al. 1999. Suitability of the biomass crop Miscanthus sinensisas a host for the aphids Rhopalosiphum padi(L.) and Rhopalosiphum maidis(F.) and its susceptibility to the plant luteovirus Barley Yellow Dwarf Virus. Agricultural and Forest Entomology. 1:2	10.1046/j.1461-9563.1999.00019.x
PHX61	body size	mean wet mass	NA	NA	0.109	mg	0.008	0.008	sem	NA	NA	Rhopalosiphum maidis	adult (wingless)		20	Celsius	20	Celsius	NA	NA	NA	table 1	Huggett et al. 1999. Suitability of the biomass crop Miscanthus sinensisas a host for the aphids Rhopalosiphum padi(L.) and Rhopalosiphum maidis(F.) and its susceptibility to the plant luteovirus Barley Yellow Dwarf Virus. Agricultural and Forest Entomology. 1:2	10.1046/j.1461-9563.1999.00019.x
PHX10a	body size	mean wet mass	NA	NA	55.6	mg				NA	NA	Clavigralla tomentosicollis	adult	female	26.5	Celsius	26.5	Celsius	NA	NA	NA	text	Jackai 2009. Studies on the feeding behaviour of Clavigralla tomentosicollis (Stal.) (Hemiptera: Coreidae) and their potential use in bioassays for host plant resistance. Zeitschrift f�r Angewandte Entomologie 98:1-5	10.1111/j.1439-0418.1984.tb02721.x
PHXmp3	body size	mean wet mass	NA	NA	0.67	mg				NA	NA	Macrosiphum euphorbia	adult		not stated	NA	not stated		NA	NA	NA	table 1	Jansson and Ekbom 2002. The effect of different plant nutrient regimes on the aphid Macrosiphum euphorbiae growing on petunia. Entomologia Experimentalis et Applicata 104:1	10.1046/j.1570-7458.2002.00997.x
PHXmp3	body size	mean wet mass	NA	NA	0.73	mg				NA	NA	Macrosiphum euphorbia	adult		not stated	NA	not stated		NA	NA	NA	table 1	Jansson and Ekbom 2002. The effect of different plant nutrient regimes on the aphid Macrosiphum euphorbiae growing on petunia. Entomologia Experimentalis et Applicata 104:1	10.1046/j.1570-7458.2002.00997.x
PHX888	development time	mean duration of life stage	1/alpha	per capita daily rate of development	NA	days	0.49	0.49	se	0.001	individual-1 day-1	Aedes krombeini	juvenile (not inc egg stage)		35	Celsius	25	Celsius	decimal	18.97	72.82	table 1	Joshi 1996. Effect of fluctuating and constant temperatures on development adult longevity and fecundity in the mosquito Aedes krombeini. J. Therm. Biol. 21: 3	10.1016/0306-4565(95)00035-12
PHX888	development time	mean duration of life stage	1/alpha	per capita daily rate of development	39	days	6.27	6.27	se	0.025641026	individual-1 day-1	Aedes krombeini	juvenile (not inc egg stage)		14	Celsius	25	Celsius	decimal	18.97	72.82	table 1	Joshi 1996. Effect of fluctuating and constant temperatures on development adult longevity and fecundity in the mosquito Aedes krombeini. J. Therm. Biol. 21: 3	10.1016/0306-4565(95)00035-12
PHX888	development time	mean duration of life stage	1/alpha	per capita daily rate of development	24	days	2.83	2.83	se	0.041666667	individual-1 day-1	Aedes krombeini	juvenile (not inc egg stage)		18	Celsius	25	Celsius	decimal	18.97	72.82	table 1	Joshi 1996. Effect of fluctuating and constant temperatures on development adult longevity and fecundity in the mosquito Aedes krombeini. J. Therm. Biol. 21: 3	10.1016/0306-4565(95)00035-12
PHX888	development time	mean duration of life stage	1/alpha	per capita daily rate of development	10.3	days	0.76	0.76	se	0.097087379	individual-1 day-1	Aedes krombeini	juvenile (not inc egg stage)		22	Celsius	25	Celsius	decimal	18.97	72.82	table 1	Joshi 1996. Effect of fluctuating and constant temperatures on development adult longevity and fecundity in the mosquito Aedes krombeini. J. Therm. Biol. 21: 3	10.1016/0306-4565(95)00035-12
PHX888	development time	mean duration of life stage	1/alpha	per capita daily rate of development	6.3	days	0.71	0.71	se	0.158730159	individual-1 day-1	Aedes krombeini	juvenile (not inc egg stage)		26	Celsius	25	Celsius	decimal	18.97	72.82	table 1	Joshi 1996. Effect of fluctuating and constant temperatures on development adult longevity and fecundity in the mosquito Aedes krombeini. J. Therm. Biol. 21: 3	10.1016/0306-4565(95)00035-12
PHX888	development time	mean duration of life stage	1/alpha	per capita daily rate of development	5	days	0.36	0.36	se	0.2	individual-1 day-1	Aedes krombeini	juvenile (not inc egg stage)		30	Celsius	25	Celsius	decimal	18.97	72.82	table 1	Joshi 1996. Effect of fluctuating and constant temperatures on development adult longevity and fecundity in the mosquito Aedes krombeini. J. Therm. Biol. 21: 3	10.1016/0306-4565(95)00035-12
PHX888	development time	mean duration of life stage	1/alpha	per capita daily rate of development	5.5	days	0.35	0.35	se	0.181818182	individual-1 day-1	Aedes krombeini	juvenile (not inc egg stage)		33.5	Celsius	25	Celsius	decimal	18.97	72.82	table 1	Joshi 1996. Effect of fluctuating and constant temperatures on development adult longevity and fecundity in the mosquito Aedes krombeini. J. Therm. Biol. 21: 3	10.1016/0306-4565(95)00035-12
PHX888	longevity	mean duration of life stage	z	per capita daily rate of mortality	4	days	0.15	0.15	se	0.25	individual-1 day-1	Aedes krombeini	adult	female	14	Celsius	25	Celsius	decimal	18.97	72.82	table 1	Joshi 1996. Effect of fluctuating and constant temperatures on development adult longevity and fecundity in the mosquito Aedes krombeini. J. Therm. Biol. 21: 3	10.1016/0306-4565(95)00035-12
PHX888	longevity	mean duration of life stage	z	per capita daily rate of mortality	23	days	1.8	1.8	se	0.043478261	individual-1 day-1	Aedes krombeini	adult	female	18	Celsius	25	Celsius	decimal	18.97	72.82	table 1	Joshi 1996. Effect of fluctuating and constant temperatures on development adult longevity and fecundity in the mosquito Aedes krombeini. J. Therm. Biol. 21: 3	10.1016/0306-4565(95)00035-12
PHX888	longevity	mean duration of life stage	z	per capita daily rate of mortality	64	days	5.58	5.58	se	0.015625	individual-1 day-1	Aedes krombeini	adult	female	22	Celsius	25	Celsius	decimal	18.97	72.82	table 1	Joshi 1996. Effect of fluctuating and constant temperatures on development adult longevity and fecundity in the mosquito Aedes krombeini. J. Therm. Biol. 21: 3	10.1016/0306-4565(95)00035-12
PHX888	longevity	mean duration of life stage	z	per capita daily rate of mortality	70	days	7.23	7.23	se	0.014285714	individual-1 day-1	Aedes krombeini	adult	female	26	Celsius	25	Celsius	decimal	18.97	72.82	table 1	Joshi 1996. Effect of fluctuating and constant temperatures on development adult longevity and fecundity in the mosquito Aedes krombeini. J. Therm. Biol. 21: 3	10.1016/0306-4565(95)00035-12
PHX888	longevity	mean duration of life stage	z	per capita daily rate of mortality	29	days	2.1	2.1	se	0.034482759	individual-1 day-1	Aedes krombeini	adult	female	30	Celsius	25	Celsius	decimal	18.97	72.82	table 1	Joshi 1996. Effect of fluctuating and constant temperatures on development adult longevity and fecundity in the mosquito Aedes krombeini. J. Therm. Biol. 21: 3	10.1016/0306-4565(95)00035-12
PHX888	longevity	mean duration of life stage	z	per capita daily rate of mortality	3	days	0.7	0.7	se	0.333333333	individual-1 day-1	Aedes krombeini	adult	female	33.5	Celsius	25	Celsius	decimal	18.97	72.82	table 1	Joshi 1996. Effect of fluctuating and constant temperatures on development adult longevity and fecundity in the mosquito Aedes krombeini. J. Therm. Biol. 21: 3	10.1016/0306-4565(95)00035-12
PHX888	longevity	mean duration of life stage	z	per capita daily rate of mortality	NA	days	NA	NA	NA	NA	individual-1 day-1	Aedes krombeini	adult	female	35	Celsius	25	Celsius	decimal	18.97	72.82	table 1	Joshi 1996. Effect of fluctuating and constant temperatures on development adult longevity and fecundity in the mosquito Aedes krombeini. J. Therm. Biol. 21: 3	10.1016/0306-4565(95)00035-12	high temperature threshold. standardised trait value set to 0.1 for TPC fitting
PHX888	fecundity	mean lifetime eggs per 10 individuals	bmax	per capita daily rate of reproduction	0.001	eggs per 10 individuals	0	0	se	0.001	eggs individual-1 day-1	Aedes krombeini	adult	female	14	Celsius	25	Celsius	decimal	18.97	72.82	table 1	Joshi 1996. Effect of fluctuating and constant temperatures on development adult longevity and fecundity in the mosquito Aedes krombeini. J. Therm. Biol. 21: 3	10.1016/0306-4565(95)00035-12	low temperature threshold for reproduction. standardised trait value set to 0.001 for TPC fitting
PHX889	fecundity	mean lifetime eggs per 10 individuals	bmax	per capita daily rate of reproduction	1027	eggs per 10 individuals	9.8	9.8	se	4.47	eggs individual-1 day-1	Aedes krombeini	adult	female	18	Celsius	25	Celsius	decimal	18.97	72.82	table 1	Joshi 1996. Effect of fluctuating and constant temperatures on development adult longevity and fecundity in the mosquito Aedes krombeini. J. Therm. Biol. 21: 3	10.1016/0306-4565(95)00035-12
PHX890	fecundity	mean lifetime eggs per 10 individuals	bmax	per capita daily rate of reproduction	8430	eggs per 10 individuals	159.6	159.6	se	13.17	eggs individual-1 day-1	Aedes krombeini	adult	female	22	Celsius	25	Celsius	decimal	18.97	72.82	table 1	Joshi 1996. Effect of fluctuating and constant temperatures on development adult longevity and fecundity in the mosquito Aedes krombeini. J. Therm. Biol. 21: 3	10.1016/0306-4565(95)00035-12
PHX891	fecundity	mean lifetime eggs per 10 individuals	bmax	per capita daily rate of reproduction	10090	eggs per 10 individuals	31.3	31.3	se	14.41	eggs individual-1 day-1	Aedes krombeini	adult	female	26	Celsius	25	Celsius	decimal	18.97	72.82	table 1	Joshi 1996. Effect of fluctuating and constant temperatures on development adult longevity and fecundity in the mosquito Aedes krombeini. J. Therm. Biol. 21: 3	10.1016/0306-4565(95)00035-12
PHX892	fecundity	mean lifetime eggs per 10 individuals	bmax	per capita daily rate of reproduction	3970	eggs per 10 individuals	66.25	66.25	se	13.69	eggs individual-1 day-1	Aedes krombeini	adult	female	30	Celsius	25	Celsius	decimal	18.97	72.82	table 1	Joshi 1996. Effect of fluctuating and constant temperatures on development adult longevity and fecundity in the mosquito Aedes krombeini. J. Therm. Biol. 21: 3	10.1016/0306-4565(95)00035-12
PHX893	fecundity	mean lifetime eggs per 10 individuals	bmax	per capita daily rate of reproduction	0.001	eggs per 10 individuals	0	0	se	0.001	eggs individual-1 day-1	Aedes krombeini	adult	female	33.5	Celsius	25	Celsius	decimal	18.97	72.82	table 1	Joshi 1996. Effect of fluctuating and constant temperatures on development adult longevity and fecundity in the mosquito Aedes krombeini. J. Therm. Biol. 21: 3	10.1016/0306-4565(95)00035-12	high temperature threshold for reproduction. standardised trait value set to 0.001 for TPC fitting
PHX894	fecundity	mean lifetime eggs per 10 individuals	bmax	per capita daily rate of reproduction	0.001	eggs per 10 individuals	0	0	se	0.001	eggs individual-1 day-1	Aedes krombeini	adult	female	35	Celsius	25	Celsius	decimal	18.97	72.82	table 1	Joshi 1996. Effect of fluctuating and constant temperatures on development adult longevity and fecundity in the mosquito Aedes krombeini. J. Therm. Biol. 21: 3	10.1016/0306-4565(95)00035-12	high temperature threshold for reproduction. standardised trait value set to 0.001 for TPC fitting
PHX284	body size	mean wet mass	NA	NA	0.0091	mg				NA	NA	Kampimodromus aberrans	adult		not stated	NA			NA	NA	NA	table 2	Jung and Croft 2001. Aerial dispersal of phytoseiid mites (Acari: Phytoseiidae): estimating falling speed and dispersal distance of adult females. Oikos 94:1	10.1034/j.1600-0706.2001.11044.x
PHXtb3	longevity	mean duration of life stage	z	per capita daily rate of mortality	8.6	days				0.11627907	individual-1 day-1	Trichogramma bruni	adult		10	Celsius	not stated		decimal	-1.14	36.38	table 4	Kalyebi et al. 2005. Parasitism longevity and progeny production of six indigenous Kenyan trichogrammatid egg parasitoids (Hymenoptera: Trichogrammatidae) at different temperature and relative humidity regimes. Biocontrol Science and Technology 15:3	10.1080/09583150400016886
PHXtb3	longevity	mean duration of life stage	z	per capita daily rate of mortality	10.9	days				0.091743119	individual-1 day-1	Trichogramma bruni	adult		15	Celsius	not stated		decimal	-1.14	36.38	table 4	Kalyebi et al. 2005. Parasitism longevity and progeny production of six indigenous Kenyan trichogrammatid egg parasitoids (Hymenoptera: Trichogrammatidae) at different temperature and relative humidity regimes. Biocontrol Science and Technology 15:3	10.1080/09583150400016886
PHXtb3	longevity	mean duration of life stage	z	per capita daily rate of mortality	11.3	days				0.088495575	individual-1 day-1	Trichogramma bruni	adult		20	Celsius	not stated		decimal	-1.14	36.38	table 4	Kalyebi et al. 2005. Parasitism longevity and progeny production of six indigenous Kenyan trichogrammatid egg parasitoids (Hymenoptera: Trichogrammatidae) at different temperature and relative humidity regimes. Biocontrol Science and Technology 15:3	10.1080/09583150400016886
PHXtb3	longevity	mean duration of life stage	z	per capita daily rate of mortality	5.4	days				0.185185185	individual-1 day-1	Trichogramma bruni	adult		25	Celsius	not stated		decimal	-1.14	36.38	table 4	Kalyebi et al. 2005. Parasitism longevity and progeny production of six indigenous Kenyan trichogrammatid egg parasitoids (Hymenoptera: Trichogrammatidae) at different temperature and relative humidity regimes. Biocontrol Science and Technology 15:3	10.1080/09583150400016886
PHXtb3	longevity	mean duration of life stage	z	per capita daily rate of mortality	2.9	days				0.344827586	individual-1 day-1	Trichogramma bruni	adult		30	Celsius	not stated		decimal	-1.14	36.38	table 4	Kalyebi et al. 2005. Parasitism longevity and progeny production of six indigenous Kenyan trichogrammatid egg parasitoids (Hymenoptera: Trichogrammatidae) at different temperature and relative humidity regimes. Biocontrol Science and Technology 15:3	10.1080/09583150400016886
PHXtb3	longevity	mean duration of life stage	z	per capita daily rate of mortality	1	days				1	individual-1 day-1	Trichogramma bruni	adult		35	Celsius	not stated		decimal	-1.14	36.38	table 4	Kalyebi et al. 2005. Parasitism longevity and progeny production of six indigenous Kenyan trichogrammatid egg parasitoids (Hymenoptera: Trichogrammatidae) at different temperature and relative humidity regimes. Biocontrol Science and Technology 15:3	10.1080/09583150400016886
PHXtb3	fecundity	mean lifetime progeny	bmax	per capita daily rate of reproduction	0.243055556	eggs individual-1				0.028262274	eggs individual-1 day-1	Trichogramma bruni	adult	female	10	Celsius	not stated		decimal	-1.14	36.38	figure 1b	Kalyebi et al. 2005. Parasitism longevity and progeny production of six indigenous Kenyan trichogrammatid egg parasitoids (Hymenoptera: Trichogrammatidae) at different temperature and relative humidity regimes. Biocontrol Science and Technology 15:3	10.1080/09583150400016886
PHXtb3	fecundity	mean lifetime progeny	bmax	per capita daily rate of reproduction	1.604166667	eggs individual-1				0.147171254	eggs individual-1 day-1	Trichogramma bruni	adult	female	15	Celsius	not stated		decimal	-1.14	36.38	figure 1b	Kalyebi et al. 2005. Parasitism longevity and progeny production of six indigenous Kenyan trichogrammatid egg parasitoids (Hymenoptera: Trichogrammatidae) at different temperature and relative humidity regimes. Biocontrol Science and Technology 15:3	10.1080/09583150400016886
PHXtb3	fecundity	mean lifetime progeny	bmax	per capita daily rate of reproduction	3.013888889	eggs individual-1				0.266715831	eggs individual-1 day-1	Trichogramma bruni	adult	female	20	Celsius	not stated		decimal	-1.14	36.38	figure 1b	Kalyebi et al. 2005. Parasitism longevity and progeny production of six indigenous Kenyan trichogrammatid egg parasitoids (Hymenoptera: Trichogrammatidae) at different temperature and relative humidity regimes. Biocontrol Science and Technology 15:3	10.1080/09583150400016886
PHXtb3	fecundity	mean lifetime progeny	bmax	per capita daily rate of reproduction	2.625	eggs individual-1				0.486111111	eggs individual-1 day-1	Trichogramma bruni	adult	female	25	Celsius	not stated		decimal	-1.14	36.38	figure 1b	Kalyebi et al. 2005. Parasitism longevity and progeny production of six indigenous Kenyan trichogrammatid egg parasitoids (Hymenoptera: Trichogrammatidae) at different temperature and relative humidity regimes. Biocontrol Science and Technology 15:3	10.1080/09583150400016886
PHXtb3	fecundity	mean lifetime progeny	bmax	per capita daily rate of reproduction	5.25	eggs individual-1				1.810344828	eggs individual-1 day-1	Trichogramma bruni	adult	female	30	Celsius	not stated		decimal	-1.14	36.38	figure 1b	Kalyebi et al. 2005. Parasitism longevity and progeny production of six indigenous Kenyan trichogrammatid egg parasitoids (Hymenoptera: Trichogrammatidae) at different temperature and relative humidity regimes. Biocontrol Science and Technology 15:3	10.1080/09583150400016886
PHXtb3	fecundity	mean lifetime progeny	bmax	per capita daily rate of reproduction	0.048611111	eggs individual-1				0.048611111	eggs individual-1 day-1	Trichogramma bruni	adult	female	35	Celsius	not stated		decimal	-1.14	36.38	figure 1b	Kalyebi et al. 2005. Parasitism longevity and progeny production of six indigenous Kenyan trichogrammatid egg parasitoids (Hymenoptera: Trichogrammatidae) at different temperature and relative humidity regimes. Biocontrol Science and Technology 15:3	10.1080/09583150400016886
PHXtb3	longevity	mean duration of life stage	z	per capita daily rate of mortality	16.5	days				0.060606061	individual-1 day-1	Trichogramma sp. nr. Lutea	adult		10	Celsius	not stated		decimal	-1.14	36.38	table 4	Kalyebi et al. 2005. Parasitism longevity and progeny production of six indigenous Kenyan trichogrammatid egg parasitoids (Hymenoptera: Trichogrammatidae) at different temperature and relative humidity regimes. Biocontrol Science and Technology 15:3	10.1080/09583150400016886
PHXtb3	longevity	mean duration of life stage	z	per capita daily rate of mortality	19.2	days				0.052083333	individual-1 day-1	Trichogramma sp. nr. Lutea	adult		15	Celsius	not stated		decimal	-1.14	36.38	table 4	Kalyebi et al. 2005. Parasitism longevity and progeny production of six indigenous Kenyan trichogrammatid egg parasitoids (Hymenoptera: Trichogrammatidae) at different temperature and relative humidity regimes. Biocontrol Science and Technology 15:3	10.1080/09583150400016886
PHXtb3	longevity	mean duration of life stage	z	per capita daily rate of mortality	22.2	days				0.045045045	individual-1 day-1	Trichogramma sp. nr. Lutea	adult		20	Celsius	not stated		decimal	-1.14	36.38	table 4	Kalyebi et al. 2005. Parasitism longevity and progeny production of six indigenous Kenyan trichogrammatid egg parasitoids (Hymenoptera: Trichogrammatidae) at different temperature and relative humidity regimes. Biocontrol Science and Technology 15:3	10.1080/09583150400016886
PHXtb3	longevity	mean duration of life stage	z	per capita daily rate of mortality	8.1	days				0.12345679	individual-1 day-1	Trichogramma sp. nr. Lutea	adult		25	Celsius	not stated		decimal	-1.14	36.38	table 4	Kalyebi et al. 2005. Parasitism longevity and progeny production of six indigenous Kenyan trichogrammatid egg parasitoids (Hymenoptera: Trichogrammatidae) at different temperature and relative humidity regimes. Biocontrol Science and Technology 15:3	10.1080/09583150400016886
PHXtb3	longevity	mean duration of life stage	z	per capita daily rate of mortality	4.4	days				0.227272727	individual-1 day-1	Trichogramma sp. nr. Lutea	adult		30	Celsius	not stated		decimal	-1.14	36.38	table 4	Kalyebi et al. 2005. Parasitism longevity and progeny production of six indigenous Kenyan trichogrammatid egg parasitoids (Hymenoptera: Trichogrammatidae) at different temperature and relative humidity regimes. Biocontrol Science and Technology 15:3	10.1080/09583150400016886
PHXtb3	longevity	mean duration of life stage	z	per capita daily rate of mortality	1.8	days				0.555555556	individual-1 day-1	Trichogramma sp. nr. Lutea	adult		35	Celsius	not stated		decimal	-1.14	36.38	table 4	Kalyebi et al. 2005. Parasitism longevity and progeny production of six indigenous Kenyan trichogrammatid egg parasitoids (Hymenoptera: Trichogrammatidae) at different temperature and relative humidity regimes. Biocontrol Science and Technology 15:3	10.1080/09583150400016886
PHXtb3	fecundity	mean lifetime progeny	bmax	per capita daily rate of reproduction	0.193771626	progeny individual-1				0.011743735	eggs individual-1 day-1	Trichogramma sp. nr. Lutea	adult	female	10	Celsius	not stated		decimal	-1.14	36.38	figure 1b	Kalyebi et al. 2005. Parasitism longevity and progeny production of six indigenous Kenyan trichogrammatid egg parasitoids (Hymenoptera: Trichogrammatidae) at different temperature and relative humidity regimes. Biocontrol Science and Technology 15:3	10.1080/09583150400016886
PHXtb3	fecundity	mean lifetime progeny	bmax	per capita daily rate of reproduction	0.968858131	progeny individual-1				0.050461361	eggs individual-1 day-1	Trichogramma sp. nr. Lutea	adult	female	15	Celsius	not stated		decimal	-1.14	36.38	figure 1b	Kalyebi et al. 2005. Parasitism longevity and progeny production of six indigenous Kenyan trichogrammatid egg parasitoids (Hymenoptera: Trichogrammatidae) at different temperature and relative humidity regimes. Biocontrol Science and Technology 15:3	10.1080/09583150400016886
PHXtb3	fecundity	mean lifetime progeny	bmax	per capita daily rate of reproduction	3.197231834	progeny individual-1				0.144019452	eggs individual-1 day-1	Trichogramma sp. nr. Lutea	adult	female	20	Celsius	not stated		decimal	-1.14	36.38	figure 1b	Kalyebi et al. 2005. Parasitism longevity and progeny production of six indigenous Kenyan trichogrammatid egg parasitoids (Hymenoptera: Trichogrammatidae) at different temperature and relative humidity regimes. Biocontrol Science and Technology 15:3	10.1080/09583150400016886
PHXtb3	fecundity	mean lifetime progeny	bmax	per capita daily rate of reproduction	5.23183391	progeny individual-1				0.645905421	eggs individual-1 day-1	Trichogramma sp. nr. Lutea	adult	female	25	Celsius	not stated		decimal	-1.14	36.38	figure 1b	Kalyebi et al. 2005. Parasitism longevity and progeny production of six indigenous Kenyan trichogrammatid egg parasitoids (Hymenoptera: Trichogrammatidae) at different temperature and relative humidity regimes. Biocontrol Science and Technology 15:3	10.1080/09583150400016886
PHXtb3	fecundity	mean lifetime progeny	bmax	per capita daily rate of reproduction	5.667820069	progeny individual-1				1.288140925	eggs individual-1 day-1	Trichogramma sp. nr. Lutea	adult	female	30	Celsius	not stated		decimal	-1.14	36.38	figure 1b	Kalyebi et al. 2005. Parasitism longevity and progeny production of six indigenous Kenyan trichogrammatid egg parasitoids (Hymenoptera: Trichogrammatidae) at different temperature and relative humidity regimes. Biocontrol Science and Technology 15:3	10.1080/09583150400016886
PHXtb3	fecundity	mean lifetime progeny	bmax	per capita daily rate of reproduction	1.017301038	progeny individual-1				0.565167243	eggs individual-1 day-1	Trichogramma sp. nr. Lutea	adult	female	35	Celsius	not stated		decimal	-1.14	36.38	figure 1b	Kalyebi et al. 2005. Parasitism longevity and progeny production of six indigenous Kenyan trichogrammatid egg parasitoids (Hymenoptera: Trichogrammatidae) at different temperature and relative humidity regimes. Biocontrol Science and Technology 15:3	10.1080/09583150400016886
PHXtb2	development time	mean duration of life stage	1/alpha	per capita daily rate of development	NA	days				0.001	individual-1 day-1	Trichogramma bruni	juvenile		15	Celsius	not stated		decimal	1.14	36.38	table 3	Kalyebi et al. 2006. The effect of temperature and humidity on the bionomics of six African egg parasitoids (Hymenoptera: Trichogrammatidae). Bull Entomol Res. 96	10.1079/BER2006429	Trichogramma spp. assumed to be of a similar size. Wet mass was estimated from dry mass given in Potter and Woods (2012) using equation 2 in Danforth (1989). The evolution of hymenopteran wings: the importance of size)
PHXtb2	development time	mean duration of life stage	1/alpha	per capita daily rate of development	13	days				0.076923077	individual-1 day-1	Trichogramma bruni	juvenile		20	Celsius	not stated		decimal	1.14	36.38	table 3	Kalyebi et al. 2006. The effect of temperature and humidity on the bionomics of six African egg parasitoids (Hymenoptera: Trichogrammatidae). Bull Entomol Res. 96	10.1079/BER2006429
PHXtb2	development time	mean duration of life stage	1/alpha	per capita daily rate of development	10.4	days				0.096153846	individual-1 day-1	Trichogramma bruni	juvenile		25	Celsius	not stated		decimal	1.14	36.38	table 3	Kalyebi et al. 2006. The effect of temperature and humidity on the bionomics of six African egg parasitoids (Hymenoptera: Trichogrammatidae). Bull Entomol Res. 96	10.1079/BER2006429
PHXtb2	development time	mean duration of life stage	1/alpha	per capita daily rate of development	10.14	days				0.098619329	individual-1 day-1	Trichogramma bruni	juvenile		28	Celsius	not stated		decimal	1.14	36.38	table 3	Kalyebi et al. 2006. The effect of temperature and humidity on the bionomics of six African egg parasitoids (Hymenoptera: Trichogrammatidae). Bull Entomol Res. 96	10.1079/BER2006429
PHXtb2	development time	mean duration of life stage	1/alpha	per capita daily rate of development	8	days				0.125	individual-1 day-1	Trichogramma bruni	juvenile		30	Celsius	not stated		decimal	1.14	36.38	table 3	Kalyebi et al. 2006. The effect of temperature and humidity on the bionomics of six African egg parasitoids (Hymenoptera: Trichogrammatidae). Bull Entomol Res. 96	10.1079/BER2006429
PHXtb2	development time	mean duration of life stage	1/alpha	per capita daily rate of development	8.8	days				0.113636364	individual-1 day-1	Trichogramma bruni	juvenile		32	Celsius	not stated		decimal	1.14	36.38	table 3	Kalyebi et al. 2006. The effect of temperature and humidity on the bionomics of six African egg parasitoids (Hymenoptera: Trichogrammatidae). Bull Entomol Res. 96	10.1079/BER2006429
PHXtb2	development time	mean duration of life stage	1/alpha	per capita daily rate of development	NA	days				0.001	individual-1 day-1	Trichogramma bruni	juvenile		35	Celsius	not stated		decimal	1.14	36.38	table 3	Kalyebi et al. 2006. The effect of temperature and humidity on the bionomics of six African egg parasitoids (Hymenoptera: Trichogrammatidae). Bull Entomol Res. 96	10.1079/BER2006429	high temperature threshold. standardised trait value set to 0.001 for TPC fitting
PHXtb2	development time	mean duration of life stage	1/alpha	per capita daily rate of development	25	days				0.04	individual-1 day-1	Trichogramma sp. nr. Lutea	juvenile		15	Celsius	not stated		decimal	1.14	36.38	table 3	Kalyebi et al. 2006. The effect of temperature and humidity on the bionomics of six African egg parasitoids (Hymenoptera: Trichogrammatidae). Bull Entomol Res. 96	10.1079/BER2006429
PHXtb2	development time	mean duration of life stage	1/alpha	per capita daily rate of development	12.7	days				0.078740157	individual-1 day-1	Trichogramma sp. nr. Lutea	juvenile		20	Celsius	not stated		decimal	1.14	36.38	table 3	Kalyebi et al. 2006. The effect of temperature and humidity on the bionomics of six African egg parasitoids (Hymenoptera: Trichogrammatidae). Bull Entomol Res. 96	10.1079/BER2006429
PHXtb2	development time	mean duration of life stage	1/alpha	per capita daily rate of development	8.9	days				0.112359551	individual-1 day-1	Trichogramma sp. nr. Lutea	juvenile		25	Celsius	not stated		decimal	1.14	36.38	table 3	Kalyebi et al. 2006. The effect of temperature and humidity on the bionomics of six African egg parasitoids (Hymenoptera: Trichogrammatidae). Bull Entomol Res. 96	10.1079/BER2006429
PHXtb2	development time	mean duration of life stage	1/alpha	per capita daily rate of development	8.1	days				0.12345679	individual-1 day-1	Trichogramma sp. nr. Lutea	juvenile		28	Celsius	not stated		decimal	1.14	36.38	table 3	Kalyebi et al. 2006. The effect of temperature and humidity on the bionomics of six African egg parasitoids (Hymenoptera: Trichogrammatidae). Bull Entomol Res. 96	10.1079/BER2006429
PHXtb2	development time	mean duration of life stage	1/alpha	per capita daily rate of development	9	days				0.111111111	individual-1 day-1	Trichogramma sp. nr. Lutea	juvenile		30	Celsius	not stated		decimal	1.14	36.38	table 3	Kalyebi et al. 2006. The effect of temperature and humidity on the bionomics of six African egg parasitoids (Hymenoptera: Trichogrammatidae). Bull Entomol Res. 96	10.1079/BER2006429
PHXtb2	development time	mean duration of life stage	1/alpha	per capita daily rate of development	8.4	days				0.119047619	individual-1 day-1	Trichogramma sp. nr. Lutea	juvenile		32	Celsius	not stated		decimal	1.14	36.38	table 3	Kalyebi et al. 2006. The effect of temperature and humidity on the bionomics of six African egg parasitoids (Hymenoptera: Trichogrammatidae). Bull Entomol Res. 96	10.1079/BER2006429
PHXtb2	development time	mean duration of life stage	1/alpha	per capita daily rate of development	NA	days				0.001	individual-1 day-1	Trichogramma sp. nr. Lutea	juvenile		35	Celsius	not stated		decimal	1.14	36.38	table 3	Kalyebi et al. 2006. The effect of temperature and humidity on the bionomics of six African egg parasitoids (Hymenoptera: Trichogrammatidae). Bull Entomol Res. 96	10.1079/BER2006429	high temperature threshold. standardised trait value set to 0.001 for TPC fitting
PHX94	development time	mean duration of life stage	1/alpha	per capita daily rate of development	60.8	days				0.016447368	individual-1 day-1	Planococcus citri	juvenile (not inc egg stage)	female	15	Celsius	26	Celsius	decimal	36.8	34.633333	table 1	Karacaoglu and Satar 2017. Bioecological characteristics of Planococcus citri Risso 1813 (Hemiptera: Pseudococcidae) under constant and alternating temperatures. Turkish Journal of Entomology 41:2	10.16970/ted.88994
PHX94	development time	mean duration of life stage	1/alpha	per capita daily rate of development	41.17	days				0.024289531	individual-1 day-1	Planococcus citri	juvenile (not inc egg stage)	female	20	Celsius	26	Celsius	decimal	36.8	34.633333	table 1	Karacaoglu and Satar 2017. Bioecological characteristics of Planococcus citri Risso 1813 (Hemiptera: Pseudococcidae) under constant and alternating temperatures. Turkish Journal of Entomology 41:2	10.16970/ted.88994
PHX94	development time	mean duration of life stage	1/alpha	per capita daily rate of development	21.26	days				0.047036689	individual-1 day-1	Planococcus citri	juvenile (not inc egg stage)	female	25	Celsius	26	Celsius	decimal	36.8	34.633333	table 1	Karacaoglu and Satar 2017. Bioecological characteristics of Planococcus citri Risso 1813 (Hemiptera: Pseudococcidae) under constant and alternating temperatures. Turkish Journal of Entomology 41:2	10.16970/ted.88994
PHX94	development time	mean duration of life stage	1/alpha	per capita daily rate of development	32.8	days				0.030487805	individual-1 day-1	Planococcus citri	juvenile (not inc egg stage)	female	30	Celsius	26	Celsius	decimal	36.8	34.633333	table 1	Karacaoglu and Satar 2017. Bioecological characteristics of Planococcus citri Risso 1813 (Hemiptera: Pseudococcidae) under constant and alternating temperatures. Turkish Journal of Entomology 41:2	10.16970/ted.88994
PHX94	development time	mean duration of life stage	1/alpha	per capita daily rate of development	NA	days				0.001	individual-1 day-1	Planococcus citri	juvenile (not inc egg stage)	female	35	Celsius	26	Celsius	decimal	36.8	34.633333	table 1	Karacaoglu and Satar 2017. Bioecological characteristics of Planococcus citri Risso 1813 (Hemiptera: Pseudococcidae) under constant and alternating temperatures. Turkish Journal of Entomology 41:2	10.16970/ted.88994
PHX94	ovipositional period	mean duration of life stage	NA	NA	40.9	days	3.92	3.92	se	NA	NA	Planococcus citri	adult	female	15	Celsius	26	Celsius	decimal	36.8	34.633333	table 3	Karacaoglu and Satar 2017. Bioecological characteristics of Planococcus citri Risso 1813 (Hemiptera: Pseudococcidae) under constant and alternating temperatures. Turkish Journal of Entomology 41:2	10.16970/ted.88994
PHX94	ovipositional period	mean duration of life stage	NA	NA	21.7	days	1.85	1.85	se	NA	NA	Planococcus citri	adult	female	20	Celsius	26	Celsius	decimal	36.8	34.633333	table 3	Karacaoglu and Satar 2017. Bioecological characteristics of Planococcus citri Risso 1813 (Hemiptera: Pseudococcidae) under constant and alternating temperatures. Turkish Journal of Entomology 41:2	10.16970/ted.88994
PHX94	ovipositional period	mean duration of life stage	NA	NA	15.4	days	1.09	1.09	se	NA	NA	Planococcus citri	adult	female	25	Celsius	26	Celsius	decimal	36.8	34.633333	table 3	Karacaoglu and Satar 2017. Bioecological characteristics of Planococcus citri Risso 1813 (Hemiptera: Pseudococcidae) under constant and alternating temperatures. Turkish Journal of Entomology 41:2	10.16970/ted.88994
PHX94	ovipositional period	mean duration of life stage	NA	NA	13.4	days	1.06	1.06	se	NA	NA	Planococcus citri	adult	female	30	Celsius	26	Celsius	decimal	36.8	34.633333	table 3	Karacaoglu and Satar 2017. Bioecological characteristics of Planococcus citri Risso 1813 (Hemiptera: Pseudococcidae) under constant and alternating temperatures. Turkish Journal of Entomology 41:2	10.16970/ted.88994
PHX94	ovipositional period	mean duration of life stage	NA	NA	NA	days	NA	NA	se	NA	NA	Planococcus citri	adult	female	35	Celsius	26	Celsius	decimal	36.8	34.633333	table 3	Karacaoglu and Satar 2017. Bioecological characteristics of Planococcus citri Risso 1813 (Hemiptera: Pseudococcidae) under constant and alternating temperatures. Turkish Journal of Entomology 41:2	10.16970/ted.88994
PHX94	fecundity	mean lifetime offspring	bmax	per capita daily rate of reproduction	104.1	eggs individual-1	23.89	23.89	se	2.55	eggs individual-1 day-1	Planococcus citri	adult	female	15	Celsius	26	Celsius	decimal	36.8	34.633333	table 3	Karacaoglu and Satar 2017. Bioecological characteristics of Planococcus citri Risso 1813 (Hemiptera: Pseudococcidae) under constant and alternating temperatures. Turkish Journal of Entomology 41:2	10.16970/ted.88994
PHX94	fecundity	mean lifetime offspring	bmax	per capita daily rate of reproduction	144.9	eggs individual-1	28.39	28.39	se	6.68	eggs individual-1 day-1	Planococcus citri	adult	female	20	Celsius	26	Celsius	decimal	36.8	34.633333	table 3	Karacaoglu and Satar 2017. Bioecological characteristics of Planococcus citri Risso 1813 (Hemiptera: Pseudococcidae) under constant and alternating temperatures. Turkish Journal of Entomology 41:2	10.16970/ted.88994
PHX94	fecundity	mean lifetime offspring	bmax	per capita daily rate of reproduction	112.7	eggs individual-1	15.81	15.81	se	7.32	eggs individual-1 day-1	Planococcus citri	adult	female	25	Celsius	26	Celsius	decimal	36.8	34.633333	table 3	Karacaoglu and Satar 2017. Bioecological characteristics of Planococcus citri Risso 1813 (Hemiptera: Pseudococcidae) under constant and alternating temperatures. Turkish Journal of Entomology 41:2	10.16970/ted.88994
PHX94	fecundity	mean lifetime offspring	bmax	per capita daily rate of reproduction	60.7	eggs individual-1	17.47	17.47	se	4.53	eggs individual-1 day-1	Planococcus citri	adult	female	30	Celsius	26	Celsius	decimal	36.8	34.633333	table 3	Karacaoglu and Satar 2017. Bioecological characteristics of Planococcus citri Risso 1813 (Hemiptera: Pseudococcidae) under constant and alternating temperatures. Turkish Journal of Entomology 41:2	10.16970/ted.88994
PHX94	fecundity	mean lifetime offspring	bmax	per capita daily rate of reproduction	NA	eggs individual-1	NA	NA	se	0.001	eggs individual-1 day-1	Planococcus citri	adult	female	35	Celsius	26	Celsius	decimal	36.8	34.633333	table 3	Karacaoglu and Satar 2017. Bioecological characteristics of Planococcus citri Risso 1813 (Hemiptera: Pseudococcidae) under constant and alternating temperatures. Turkish Journal of Entomology 41:2	10.16970/ted.88994	high temperature threshold. standardised trait value set to 0.001 for TPC fitting
PHX94	mortality	percent not surviving life stage	zj	per capita daily rate of mortality	17.5	percent				0.002878289	individual-1 day-1	Planococcus citri	juvenile (not inc egg stage)		15	Celsius	26	Celsius	decimal	36.8	34.633333	table 4	Karacaoglu and Satar 2017. Bioecological characteristics of Planococcus citri Risso 1813 (Hemiptera: Pseudococcidae) under constant and alternating temperatures. Turkish Journal of Entomology 41:2	10.16970/ted.88994
PHX94	mortality	percent not surviving life stage	zj	per capita daily rate of mortality	23.8	percent				0.005780908	individual-1 day-1	Planococcus citri	juvenile (not inc egg stage)		20	Celsius	26	Celsius	decimal	36.8	34.633333	table 4	Karacaoglu and Satar 2017. Bioecological characteristics of Planococcus citri Risso 1813 (Hemiptera: Pseudococcidae) under constant and alternating temperatures. Turkish Journal of Entomology 41:2	10.16970/ted.88994
PHX94	mortality	percent not surviving life stage	zj	per capita daily rate of mortality	14.6	percent				0.006867357	individual-1 day-1	Planococcus citri	juvenile (not inc egg stage)		25	Celsius	26	Celsius	decimal	36.8	34.633333	table 4	Karacaoglu and Satar 2017. Bioecological characteristics of Planococcus citri Risso 1813 (Hemiptera: Pseudococcidae) under constant and alternating temperatures. Turkish Journal of Entomology 41:2	10.16970/ted.88994
PHX94	mortality	percent not surviving life stage	zj	per capita daily rate of mortality	42.2	percent				0.012865854	individual-1 day-1	Planococcus citri	juvenile (not inc egg stage)		30	Celsius	26	Celsius	decimal	36.8	34.633333	table 4	Karacaoglu and Satar 2017. Bioecological characteristics of Planococcus citri Risso 1813 (Hemiptera: Pseudococcidae) under constant and alternating temperatures. Turkish Journal of Entomology 41:2	10.16970/ted.88994
PHX94	mortality	percent not surviving life stage	zj	per capita daily rate of mortality	100	percent				NA	individual-1 day-1	Planococcus citri	juvenile (not inc egg stage)		35	Celsius	26	Celsius	decimal	36.8	34.633333	table 4	Karacaoglu and Satar 2017. Bioecological characteristics of Planococcus citri Risso 1813 (Hemiptera: Pseudococcidae) under constant and alternating temperatures. Turkish Journal of Entomology 41:2	10.16970/ted.88994
PHX23	body size	mean wet mass	NA	NA	159.8	mg	10.9	10.9	se	NA	NA	Anoplophora glabripennis	adult	female	not stated	NA	various		decimal	41.965556	-87.666667	text	Keena 2006. Effects of temperature on Anoplophora glabripennis (Coleoptera: Cerambycidae) adult survival reproduction and egg hatch. Environ. Entomol. 35: 912-921	10.1603/0046-225X-35.4.912
PHX23	fecundity	mean lifetime offspring	bmax	per capita daily rate of reproduction	0	maximum eggs individual-1 week-1	NA	NA	NA	NA	eggs individual-1 day-1	Anoplophora glabripennis	adult	female	-1	Celsius	various		decimal	41.965556	-87.666667	table 1	Keena 2006. Effects of temperature on Anoplophora glabripennis (Coleoptera: Cerambycidae) adult survival reproduction and egg hatch. Environ. Entomol. 35: 912-921	10.1603/0046-225X-35.4.912
PHX23	fecundity	mean lifetime offspring	bmax	per capita daily rate of reproduction	0	maximum eggs individual-1 week-1	NA	NA	NA	NA	eggs individual-1 day-1	Anoplophora glabripennis	adult	female	5	Celsius	various		decimal	41.965556	-87.666667	table 1	Keena 2006. Effects of temperature on Anoplophora glabripennis (Coleoptera: Cerambycidae) adult survival reproduction and egg hatch. Environ. Entomol. 35: 912-921	10.1603/0046-225X-35.4.912
PHX23	fecundity	mean lifetime offspring	bmax	per capita daily rate of reproduction	0	maximum eggs individual-1 week-1	NA	NA	NA	0.001	eggs individual-1 day-1	Anoplophora glabripennis	adult	female	10	Celsius	various		decimal	41.965556	-87.666667	table 1	Keena 2006. Effects of temperature on Anoplophora glabripennis (Coleoptera: Cerambycidae) adult survival reproduction and egg hatch. Environ. Entomol. 35: 912-921	10.1603/0046-225X-35.4.912	low temperature threshold for reproduction. standardised trait value set to 0.001 for TPC fitting
PHX23	fecundity	mean lifetime offspring	bmax	per capita daily rate of reproduction	8.1	maximum eggs individual-1 week-1	1.4	1.4	se	1.157142857	eggs individual-1 day-1	Anoplophora glabripennis	adult	female	15	Celsius	various		decimal	41.965556	-87.666667	table 1	Keena 2006. Effects of temperature on Anoplophora glabripennis (Coleoptera: Cerambycidae) adult survival reproduction and egg hatch. Environ. Entomol. 35: 912-921	10.1603/0046-225X-35.4.912
PHX23	fecundity	mean lifetime offspring	bmax	per capita daily rate of reproduction	12.3	maximum eggs individual-1 week-1	1.4	1.4	se	1.757142857	eggs individual-1 day-1	Anoplophora glabripennis	adult	female	20	Celsius	various		decimal	41.965556	-87.666667	table 1	Keena 2006. Effects of temperature on Anoplophora glabripennis (Coleoptera: Cerambycidae) adult survival reproduction and egg hatch. Environ. Entomol. 35: 912-921	10.1603/0046-225X-35.4.912
PHX23	fecundity	mean lifetime offspring	bmax	per capita daily rate of reproduction	17.3	maximum eggs individual-1 week-1	1	1	se	2.471428571	eggs individual-1 day-1	Anoplophora glabripennis	adult	female	25	Celsius	various		decimal	41.965556	-87.666667	table 1	Keena 2006. Effects of temperature on Anoplophora glabripennis (Coleoptera: Cerambycidae) adult survival reproduction and egg hatch. Environ. Entomol. 35: 912-921	10.1603/0046-225X-35.4.912
PHX23	fecundity	mean lifetime offspring	bmax	per capita daily rate of reproduction	16.7	maximum eggs individual-1 week-1	1.7	1.7	se	2.385714286	eggs individual-1 day-1	Anoplophora glabripennis	adult	female	30	Celsius	various		decimal	41.965556	-87.666667	table 1	Keena 2006. Effects of temperature on Anoplophora glabripennis (Coleoptera: Cerambycidae) adult survival reproduction and egg hatch. Environ. Entomol. 35: 912-921	10.1603/0046-225X-35.4.912
PHX23	fecundity	mean lifetime offspring	bmax	per capita daily rate of reproduction	0	maximum eggs individual-1 week-1	NA	NA	NA	0.001	eggs individual-1 day-1	Anoplophora glabripennis	adult	female	35	Celsius	various		decimal	41.965556	-87.666667	table 1	Keena 2006. Effects of temperature on Anoplophora glabripennis (Coleoptera: Cerambycidae) adult survival reproduction and egg hatch. Environ. Entomol. 35: 912-921	10.1603/0046-225X-35.4.912	high temperature threshold. standardised trait value set to 0.001 for TPC fitting
PHX23	longevity	mean duration of life stage	z	per capita daily rate of mortality	21.4	days	6.9	6.9	se	0.046728972	individual-1 day-1	Anoplophora glabripennis	adult	female	-1	Celsius	various		decimal	41.965556	-87.666667	table 1	Keena 2006. Effects of temperature on Anoplophora glabripennis (Coleoptera: Cerambycidae) adult survival reproduction and egg hatch. Environ. Entomol. 35: 912-921	10.1603/0046-225X-35.4.912
PHX23	longevity	mean duration of life stage	z	per capita daily rate of mortality	44.9	days	6.9	6.9	se	0.022271715	individual-1 day-1	Anoplophora glabripennis	adult	female	5	Celsius	various		decimal	41.965556	-87.666667	table 1	Keena 2006. Effects of temperature on Anoplophora glabripennis (Coleoptera: Cerambycidae) adult survival reproduction and egg hatch. Environ. Entomol. 35: 912-921	10.1603/0046-225X-35.4.912
PHX23	longevity	mean duration of life stage	z	per capita daily rate of mortality	135.6	days	6.9	6.9	se	0.007374631	individual-1 day-1	Anoplophora glabripennis	adult	female	10	Celsius	various		decimal	41.965556	-87.666667	table 1	Keena 2006. Effects of temperature on Anoplophora glabripennis (Coleoptera: Cerambycidae) adult survival reproduction and egg hatch. Environ. Entomol. 35: 912-921	10.1603/0046-225X-35.4.912
PHX23	longevity	mean duration of life stage	z	per capita daily rate of mortality	85.3	days	4.6	4.6	se	0.011723329	individual-1 day-1	Anoplophora glabripennis	adult	female	20	Celsius	various		decimal	41.965556	-87.666667	table 1	Keena 2006. Effects of temperature on Anoplophora glabripennis (Coleoptera: Cerambycidae) adult survival reproduction and egg hatch. Environ. Entomol. 35: 912-921	10.1603/0046-225X-35.4.912
PHX23	longevity	mean duration of life stage	z	per capita daily rate of mortality	78.9	days	3.3	3.3	se	0.012674271	individual-1 day-1	Anoplophora glabripennis	adult	female	25	Celsius	various		decimal	41.965556	-87.666667	table 1	Keena 2006. Effects of temperature on Anoplophora glabripennis (Coleoptera: Cerambycidae) adult survival reproduction and egg hatch. Environ. Entomol. 35: 912-921	10.1603/0046-225X-35.4.912
PHX23	longevity	mean duration of life stage	z	per capita daily rate of mortality	56.4	days	5.1	5.1	se	0.017730496	individual-1 day-1	Anoplophora glabripennis	adult	female	30	Celsius	various		decimal	41.965556	-87.666667	table 1	Keena 2006. Effects of temperature on Anoplophora glabripennis (Coleoptera: Cerambycidae) adult survival reproduction and egg hatch. Environ. Entomol. 35: 912-921	10.1603/0046-225X-35.4.912
PHX23	longevity	mean duration of life stage	z	per capita daily rate of mortality	21.1	days	6.9	6.9	se	0.047393365	individual-1 day-1	Anoplophora glabripennis	adult	female	35	Celsius	various		decimal	41.965556	-87.666667	table 1	Keena 2006. Effects of temperature on Anoplophora glabripennis (Coleoptera: Cerambycidae) adult survival reproduction and egg hatch. Environ. Entomol. 35: 912-921	10.1603/0046-225X-35.4.912
PHXag1	development time	mean duration of life stage	1/alpha	per capita daily rate of development	NA	days	NA	NA	se	0.001	individual-1 day-1	Anoplophora glabripennis	juvenile (not inc egg stage)		10	Celsius	various		decimal	41.965556	-87.666667	table 1	Keena and Moore 2010. Effects of temperature on Anoplophora glabripennis (Coleoptera: Cerambycidae) larvae and pupae. Environ. Entomol. 39:4	10.1603/EN09369
PHXag1	development time	mean duration of life stage	1/alpha	per capita daily rate of development	703.9	days	24.3	24.3	se	0.001420656	individual-1 day-1	Anoplophora glabripennis	juvenile (not inc egg stage)		15	Celsius	various		decimal	41.965556	-87.666667	table 1	Keena and Moore 2010. Effects of temperature on Anoplophora glabripennis (Coleoptera: Cerambycidae) larvae and pupae. Environ. Entomol. 39:4	10.1603/EN09369
PHXag1	development time	mean duration of life stage	1/alpha	per capita daily rate of development	409	days	12.6	12.6	se	0.002444988	individual-1 day-1	Anoplophora glabripennis	juvenile (not inc egg stage)		20	Celsius	various		decimal	41.965556	-87.666667	table 1	Keena and Moore 2010. Effects of temperature on Anoplophora glabripennis (Coleoptera: Cerambycidae) larvae and pupae. Environ. Entomol. 39:4	10.1603/EN09369
PHXag1	development time	mean duration of life stage	1/alpha	per capita daily rate of development	358.3	days	11.6	11.6	se	0.002790957	individual-1 day-1	Anoplophora glabripennis	juvenile (not inc egg stage)		25	Celsius	various		decimal	41.965556	-87.666667	table 1	Keena and Moore 2010. Effects of temperature on Anoplophora glabripennis (Coleoptera: Cerambycidae) larvae and pupae. Environ. Entomol. 39:4	10.1603/EN09369
PHXag1	development time	mean duration of life stage	1/alpha	per capita daily rate of development	299.9	days	27.1	27.1	se	0.003334445	individual-1 day-1	Anoplophora glabripennis	juvenile (not inc egg stage)		30	Celsius	various		decimal	41.965556	-87.666667	table 1	Keena and Moore 2010. Effects of temperature on Anoplophora glabripennis (Coleoptera: Cerambycidae) larvae and pupae. Environ. Entomol. 39:4	10.1603/EN09369
PHXag1	development time	mean duration of life stage	1/alpha	per capita daily rate of development	NA	days	NA	NA	se	0.001	individual-1 day-1	Anoplophora glabripennis	juvenile (not inc egg stage)		35	Celsius	various		decimal	41.965556	-87.666667	table 1	Keena and Moore 2010. Effects of temperature on Anoplophora glabripennis (Coleoptera: Cerambycidae) larvae and pupae. Environ. Entomol. 39:4	10.1603/EN09369
PHX23	survival	percent surviving life stage	zj	per capita daily rate of mortality	0	percent				0.005	individual-1 day-1	Anoplophora glabripennis	juvenile (not inc egg stage)		10	Celsius	various		decimal	41.965556	-87.666667	table 1	Keena and Moore 2010. Effects of temperature on Anoplophora glabripennis (Coleoptera: Cerambycidae) larvae and pupae. Environ. Entomol. 39:4	10.1603/EN09369	calculated percentages using numbers of survivors from the larval to the adult stage. low temperature threshold. trait value set to 0.005 for TPC fitting
PHX23	survival	percent surviving life stage	zj	per capita daily rate of mortality	13.0952381	percent				0.001234618	individual-1 day-1	Anoplophora glabripennis	juvenile (not inc egg stage)		15	Celsius	various		decimal	41.965556	-87.666667	table 1	Keena and Moore 2010. Effects of temperature on Anoplophora glabripennis (Coleoptera: Cerambycidae) larvae and pupae. Environ. Entomol. 39:4	10.1603/EN09369	calculated percentages using numbers of survivors from the larval to the adult stage
PHX23	survival	percent surviving life stage	zj	per capita daily rate of mortality	65.75342466	percent				0.000837325	individual-1 day-1	Anoplophora glabripennis	juvenile (not inc egg stage)		20	Celsius	various		decimal	41.965556	-87.666667	table 1	Keena and Moore 2010. Effects of temperature on Anoplophora glabripennis (Coleoptera: Cerambycidae) larvae and pupae. Environ. Entomol. 39:4	10.1603/EN09369	calculated percentages using numbers of survivors from the larval to the adult stage
PHX23	survival	percent surviving life stage	zj	per capita daily rate of mortality	65.55555556	percent				0.00096133	individual-1 day-1	Anoplophora glabripennis	juvenile (not inc egg stage)		25	Celsius	various		decimal	41.965556	-87.666667	table 1	Keena and Moore 2010. Effects of temperature on Anoplophora glabripennis (Coleoptera: Cerambycidae) larvae and pupae. Environ. Entomol. 39:4	10.1603/EN09369	calculated percentages using numbers of survivors from the larval to the adult stage
PHX23	survival	percent surviving life stage	zj	per capita daily rate of mortality	10.84337349	percent				0.002972879	individual-1 day-1	Anoplophora glabripennis	juvenile (not inc egg stage)		30	Celsius	various		decimal	41.965556	-87.666667	table 1	Keena and Moore 2010. Effects of temperature on Anoplophora glabripennis (Coleoptera: Cerambycidae) larvae and pupae. Environ. Entomol. 39:4	10.1603/EN09369	calculated percentages using numbers of survivors from the larval to the adult stage
PHX23	survival	percent surviving life stage	zj	per capita daily rate of mortality	0	percent				NA	individual-1 day-1	Anoplophora glabripennis	juvenile (not inc egg stage)		35	Celsius	various		decimal	41.965556	-87.666667	table 1	Keena and Moore 2010. Effects of temperature on Anoplophora glabripennis (Coleoptera: Cerambycidae) larvae and pupae. Environ. Entomol. 39:4	10.1603/EN09369	calculated percentages using numbers of survivors from the larval to the adult stage. high temperature threshold. trait value set to 0.01 for TPC fitting
PHX74	body size	mean wet mass	NA	NA	1.85	mg	0.21	0.21	sd	NA	NA	Aedes aegypti	adult	female	27	Celsius	27	Celsius	NA	NA	NA	text	Klowden et al. 1983. Toxicity of Bacillus thuringiensis subsp. israelensis to adult Aedes aegypti mosquitoes. App. Environ. Microbiol. 46:2	10.1128/aem.46.2.312-315.1983
PHX74ab	body size	mean wet mass	NA	NA	1.85	mg	0.21	0.21	sd	NA	NA	Aedes albopictus	adult	female	27	Celsius	27	Celsius	NA	NA	NA	text	Klowden et al. 1983. Toxicity of Bacillus thuringiensis subsp. israelensis to adult Aedes aegypti mosquitoes. App. Environ. Microbiol. 46:2	10.1128/aem.46.2.312-315.1983	assumed to be similar in size to A. aegypti
PHX74ak	body size	mean wet mass	NA	NA	1.85	mg	0.21	0.21	sd	NA	NA	Aedes krombeini	adult	female	27	Celsius	27	Celsius	NA	NA	NA	text	Klowden et al. 1983. Toxicity of Bacillus thuringiensis subsp. israelensis to adult Aedes aegypti mosquitoes. App. Environ. Microbiol. 46:2	10.1128/aem.46.2.312-315.1983	assumed to be similar in size to A. aegypti
PHXmi1	development rate	mean rate of life stage completion	1/alpha	per capita daily rate of development	NA	individual-1 day-1				0.001	individual-1 day-1	Macrocentrus iridescens	juvenile		12.6	Celsius	25	Celsius	decimal	36.75	-119.65	text	Krugner et al. 2007. Temperature-dependent development of Macrocentrus iridescens (Hymenoptera : Braconidae) as a parasitoid of the oblique banded leafroller (Lepidoptera: Tortricidae): Implications for field synchrony of parasitoid and host. Biological Control 42: 2	10.1016/j.biocontrol.2007.04.018	low temperature threshold for development. standardised trait value set to 0.001 for TPC fitting
PHXmi1	development rate	mean rate of life stage completion	1/alpha	per capita daily rate of development	0.009	individual-1 day-1				0.009	individual-1 day-1	Macrocentrus iridescens	juvenile		13.9	Celsius	25	Celsius	decimal	36.75	-119.65	figure 1	Krugner et al. 2007. Temperature-dependent development of Macrocentrus iridescens (Hymenoptera : Braconidae) as a parasitoid of the oblique banded leafroller (Lepidoptera: Tortricidae): Implications for field synchrony of parasitoid and host. Biological Control 42: 2	10.1016/j.biocontrol.2007.04.018
PHXmi1	development rate	mean rate of life stage completion	1/alpha	per capita daily rate of development	0.012	individual-1 day-1				0.012	individual-1 day-1	Macrocentrus iridescens	juvenile		17.4	Celsius	25	Celsius	decimal	36.75	-119.65	figure 1	Krugner et al. 2007. Temperature-dependent development of Macrocentrus iridescens (Hymenoptera : Braconidae) as a parasitoid of the oblique banded leafroller (Lepidoptera: Tortricidae): Implications for field synchrony of parasitoid and host. Biological Control 42: 2	10.1016/j.biocontrol.2007.04.018
PHXmi1	development rate	mean rate of life stage completion	1/alpha	per capita daily rate of development	0.02	individual-1 day-1				0.02	individual-1 day-1	Macrocentrus iridescens	juvenile		20	Celsius	25	Celsius	decimal	36.75	-119.65	figure 1	Krugner et al. 2007. Temperature-dependent development of Macrocentrus iridescens (Hymenoptera : Braconidae) as a parasitoid of the oblique banded leafroller (Lepidoptera: Tortricidae): Implications for field synchrony of parasitoid and host. Biological Control 42: 2	10.1016/j.biocontrol.2007.04.018
PHXmi1	development rate	mean rate of life stage completion	1/alpha	per capita daily rate of development	0.028	individual-1 day-1				0.028	individual-1 day-1	Macrocentrus iridescens	juvenile		25.8	Celsius	25	Celsius	decimal	36.75	-119.65	figure 1	Krugner et al. 2007. Temperature-dependent development of Macrocentrus iridescens (Hymenoptera : Braconidae) as a parasitoid of the oblique banded leafroller (Lepidoptera: Tortricidae): Implications for field synchrony of parasitoid and host. Biological Control 42: 2	10.1016/j.biocontrol.2007.04.018
PHXmi1	development rate	mean rate of life stage completion	1/alpha	per capita daily rate of development	0.027	individual-1 day-1				0.027	individual-1 day-1	Macrocentrus iridescens	juvenile		28.2	Celsius	25	Celsius	decimal	36.75	-119.65	figure 1	Krugner et al. 2007. Temperature-dependent development of Macrocentrus iridescens (Hymenoptera : Braconidae) as a parasitoid of the oblique banded leafroller (Lepidoptera: Tortricidae): Implications for field synchrony of parasitoid and host. Biological Control 42: 2	10.1016/j.biocontrol.2007.04.018
PHXmi1	development rate	mean rate of life stage completion	1/alpha	per capita daily rate of development	0.02	individual-1 day-1				0.02	individual-1 day-1	Macrocentrus iridescens	juvenile		31	Celsius	25	Celsius	decimal	36.75	-119.65	figure 1	Krugner et al. 2007. Temperature-dependent development of Macrocentrus iridescens (Hymenoptera : Braconidae) as a parasitoid of the oblique banded leafroller (Lepidoptera: Tortricidae): Implications for field synchrony of parasitoid and host. Biological Control 42: 2	10.1016/j.biocontrol.2007.04.018
PHXmi1	development rate	mean rate of life stage completion	1/alpha	per capita daily rate of development	NA	individual-1 day-1				0.001	individual-1 day-1	Macrocentrus iridescens	juvenile		36.8	Celsius	25	Celsius	decimal	36.75	-119.65	text	Krugner et al. 2007. Temperature-dependent development of Macrocentrus iridescens (Hymenoptera : Braconidae) as a parasitoid of the oblique banded leafroller (Lepidoptera: Tortricidae): Implications for field synchrony of parasitoid and host. Biological Control 42: 2	10.1016/j.biocontrol.2007.04.018	high temperature threshold. standardised trait value set to 0.001 for TPC fitting
PHX14	survival	percent surviving life stage	zj	per capita daily rate of mortality	0	percent				NA	individual-1 day-1	Rhopalosiphum maidis	juvenile (not inc egg stage)		4.4	Celsius	25	Celsius	decimal	24.15	120.666667	text	Kuo 2006. Temperature effects on life history traits of the corn leaf aphid Rhopalosiphum maidis (Homoptera: Aphididae) on corn in Taiwan. Appl. Entomol. Zool. 41: 171�177.	10.1303/aez.2006.171	low temperature threshold. standardised trait value set to 0.05 for TPC fitting
PHX14	survival	percent surviving life stage	zj	per capita daily rate of mortality	14.52	percent				0.016533849	individual-1 day-1	Rhopalosiphum maidis	juvenile (not inc egg stage)		6	Celsius	25	Celsius	decimal	24.15	120.666667	table 1	Kuo 2006. Temperature effects on life history traits of the corn leaf aphid Rhopalosiphum maidis (Homoptera: Aphididae) on corn in Taiwan. Appl. Entomol. Zool. 41: 171�177.	10.1303/aez.2006.171
PHX14	survival	percent surviving life stage	zj	per capita daily rate of mortality	70.59	percent				0.012254167	individual-1 day-1	Rhopalosiphum maidis	juvenile (not inc egg stage)		10	Celsius	25	Celsius	decimal	24.15	120.666667	table 1	Kuo 2006. Temperature effects on life history traits of the corn leaf aphid Rhopalosiphum maidis (Homoptera: Aphididae) on corn in Taiwan. Appl. Entomol. Zool. 41: 171�177.	10.1303/aez.2006.171
PHX14	survival	percent surviving life stage	zj	per capita daily rate of mortality	85.51	percent				0.011232558	individual-1 day-1	Rhopalosiphum maidis	juvenile (not inc egg stage)		15	Celsius	25	Celsius	decimal	24.15	120.666667	table 1	Kuo 2006. Temperature effects on life history traits of the corn leaf aphid Rhopalosiphum maidis (Homoptera: Aphididae) on corn in Taiwan. Appl. Entomol. Zool. 41: 171�177.	10.1303/aez.2006.171
PHX14	survival	percent surviving life stage	zj	per capita daily rate of mortality	81.01	percent				0.01	individual-1 day-1	Rhopalosiphum maidis	juvenile (not inc egg stage)		20	Celsius	25	Celsius	decimal	24.15	120.666667	table 1	Kuo 2006. Temperature effects on life history traits of the corn leaf aphid Rhopalosiphum maidis (Homoptera: Aphididae) on corn in Taiwan. Appl. Entomol. Zool. 41: 171�177.	10.1303/aez.2006.171
PHX14	survival	percent surviving life stage	zj	per capita daily rate of mortality	96.61	percent				0.009	individual-1 day-1	Rhopalosiphum maidis	juvenile (not inc egg stage)		25	Celsius	25	Celsius	decimal	24.15	120.666667	table 1	Kuo 2006. Temperature effects on life history traits of the corn leaf aphid Rhopalosiphum maidis (Homoptera: Aphididae) on corn in Taiwan. Appl. Entomol. Zool. 41: 171�177.	10.1303/aez.2006.171
PHX14	survival	percent surviving life stage	zj	per capita daily rate of mortality	82.93	percent				0.032826923	individual-1 day-1	Rhopalosiphum maidis	juvenile (not inc egg stage)		30	Celsius	25	Celsius	decimal	24.15	120.666667	table 1	Kuo 2006. Temperature effects on life history traits of the corn leaf aphid Rhopalosiphum maidis (Homoptera: Aphididae) on corn in Taiwan. Appl. Entomol. Zool. 41: 171�177.	10.1303/aez.2006.171
PHX14	survival	percent surviving life stage	zj	per capita daily rate of mortality	3.45	percent				0.1206875	individual-1 day-1	Rhopalosiphum maidis	juvenile (not inc egg stage)		35	Celsius	25	Celsius	decimal	24.15	120.666667	table 1	Kuo 2006. Temperature effects on life history traits of the corn leaf aphid Rhopalosiphum maidis (Homoptera: Aphididae) on corn in Taiwan. Appl. Entomol. Zool. 41: 171�177.	10.1303/aez.2006.171
PHX14	fecundity	mean lifetime offspring	bmax	per capita daily rate of reproduction	1.8	offspring individual-1	0.8	0.8	se	0.12	eggs individual-1 day-1	Rhopalosiphum maidis	adult	female	6	Celsius	25	Celsius	decimal	24.15	120.666667	table 3	Kuo 2006. Temperature effects on life history traits of the corn leaf aphid Rhopalosiphum maidis (Homoptera: Aphididae) on corn in Taiwan. Appl. Entomol. Zool. 41: 171�177.	10.1303/aez.2006.171
PHX14	fecundity	mean lifetime offspring	bmax	per capita daily rate of reproduction	15.8	offspring individual-1	2.4	2.4	se	0.79	eggs individual-1 day-1	Rhopalosiphum maidis	adult	female	10	Celsius	25	Celsius	decimal	24.15	120.666667	table 3	Kuo 2006. Temperature effects on life history traits of the corn leaf aphid Rhopalosiphum maidis (Homoptera: Aphididae) on corn in Taiwan. Appl. Entomol. Zool. 41: 171�177.	10.1303/aez.2006.171
PHX14	fecundity	mean lifetime offspring	bmax	per capita daily rate of reproduction	43.7	offspring individual-1	3	3	se	1.64	eggs individual-1 day-1	Rhopalosiphum maidis	adult	female	15	Celsius	25	Celsius	decimal	24.15	120.666667	table 3	Kuo 2006. Temperature effects on life history traits of the corn leaf aphid Rhopalosiphum maidis (Homoptera: Aphididae) on corn in Taiwan. Appl. Entomol. Zool. 41: 171�177.	10.1303/aez.2006.171
PHX14	fecundity	mean lifetime offspring	bmax	per capita daily rate of reproduction	47	offspring individual-1	2.6	2.6	se	2.03	eggs individual-1 day-1	Rhopalosiphum maidis	adult	female	20	Celsius	25	Celsius	decimal	24.15	120.666667	table 3	Kuo 2006. Temperature effects on life history traits of the corn leaf aphid Rhopalosiphum maidis (Homoptera: Aphididae) on corn in Taiwan. Appl. Entomol. Zool. 41: 171�177.	10.1303/aez.2006.171
PHX14	fecundity	mean lifetime offspring	bmax	per capita daily rate of reproduction	34.2	offspring individual-1	2.7	2.7	se	2.85	eggs individual-1 day-1	Rhopalosiphum maidis	adult	female	25	Celsius	25	Celsius	decimal	24.15	120.666667	table 3	Kuo 2006. Temperature effects on life history traits of the corn leaf aphid Rhopalosiphum maidis (Homoptera: Aphididae) on corn in Taiwan. Appl. Entomol. Zool. 41: 171�177.	10.1303/aez.2006.171
PHX14	fecundity	mean lifetime offspring	bmax	per capita daily rate of reproduction	24.9	offspring individual-1	2.2	2.2	se	2.9	eggs individual-1 day-1	Rhopalosiphum maidis	adult	female	30	Celsius	25	Celsius	decimal	24.15	120.666667	table 3	Kuo 2006. Temperature effects on life history traits of the corn leaf aphid Rhopalosiphum maidis (Homoptera: Aphididae) on corn in Taiwan. Appl. Entomol. Zool. 41: 171�177.	10.1303/aez.2006.171
PHX14	fecundity	mean lifetime offspring	bmax	per capita daily rate of reproduction	0	offspring individual-1	0	0	se	0.001	eggs individual-1 day-1	Rhopalosiphum maidis	adult	female	35	Celsius	25	Celsius	decimal	24.15	120.666667	table 3	Kuo 2006. Temperature effects on life history traits of the corn leaf aphid Rhopalosiphum maidis (Homoptera: Aphididae) on corn in Taiwan. Appl. Entomol. Zool. 41: 171�177.	10.1303/aez.2006.171
PHX14	development time	mean duration of life stage	1/alpha	per capita daily rate of development	51.7	days	2.8	2.8	se	0.01934236	individual-1 day-1	Rhopalosiphum maidis	juvenile (not inc egg stage)		6	Celsius	25	Celsius	decimal	24.15	120.666667	table 1	Kuo 2006. Temperature effects on life history traits of the corn leaf aphid Rhopalosiphum maidis (Homoptera: Aphididae) on corn in Taiwan. Appl. Entomol. Zool. 41: 171�177.	10.1303/aez.2006.171
PHX14	development time	mean duration of life stage	1/alpha	per capita daily rate of development	24	days	0.5	0.5	se	0.041666667	individual-1 day-1	Rhopalosiphum maidis	juvenile (not inc egg stage)		10	Celsius	25	Celsius	decimal	24.15	120.666667	table 1	Kuo 2006. Temperature effects on life history traits of the corn leaf aphid Rhopalosiphum maidis (Homoptera: Aphididae) on corn in Taiwan. Appl. Entomol. Zool. 41: 171�177.	10.1303/aez.2006.171
PHX14	development time	mean duration of life stage	1/alpha	per capita daily rate of development	12.9	days	0.3	0.3	se	0.07751938	individual-1 day-1	Rhopalosiphum maidis	juvenile (not inc egg stage)		15	Celsius	25	Celsius	decimal	24.15	120.666667	table 1	Kuo 2006. Temperature effects on life history traits of the corn leaf aphid Rhopalosiphum maidis (Homoptera: Aphididae) on corn in Taiwan. Appl. Entomol. Zool. 41: 171�177.	10.1303/aez.2006.171
PHX14	development time	mean duration of life stage	1/alpha	per capita daily rate of development	7.6	days	0.1	0.1	se	0.131578947	individual-1 day-1	Rhopalosiphum maidis	juvenile (not inc egg stage)		20	Celsius	25	Celsius	decimal	24.15	120.666667	table 1	Kuo 2006. Temperature effects on life history traits of the corn leaf aphid Rhopalosiphum maidis (Homoptera: Aphididae) on corn in Taiwan. Appl. Entomol. Zool. 41: 171�177.	10.1303/aez.2006.171
PHX14	development time	mean duration of life stage	1/alpha	per capita daily rate of development	5.7	days	0.2	0.2	se	0.175438596	individual-1 day-1	Rhopalosiphum maidis	juvenile (not inc egg stage)		25	Celsius	25	Celsius	decimal	24.15	120.666667	table 1	Kuo 2006. Temperature effects on life history traits of the corn leaf aphid Rhopalosiphum maidis (Homoptera: Aphididae) on corn in Taiwan. Appl. Entomol. Zool. 41: 171�177.	10.1303/aez.2006.171
PHX14	development time	mean duration of life stage	1/alpha	per capita daily rate of development	5.2	days	0.1	0.1	se	0.192307692	individual-1 day-1	Rhopalosiphum maidis	juvenile (not inc egg stage)		30	Celsius	25	Celsius	decimal	24.15	120.666667	table 1	Kuo 2006. Temperature effects on life history traits of the corn leaf aphid Rhopalosiphum maidis (Homoptera: Aphididae) on corn in Taiwan. Appl. Entomol. Zool. 41: 171�177.	10.1303/aez.2006.171
PHX14	development time	mean duration of life stage	1/alpha	per capita daily rate of development	8	days	1	1	se	0.125	individual-1 day-1	Rhopalosiphum maidis	juvenile (not inc egg stage)		35	Celsius	25	Celsius	decimal	24.15	120.666667	table 1	Kuo 2006. Temperature effects on life history traits of the corn leaf aphid Rhopalosiphum maidis (Homoptera: Aphididae) on corn in Taiwan. Appl. Entomol. Zool. 41: 171�177.	10.1303/aez.2006.171
PHX14	longevity	mean duration of life stage	z	per capita daily rate of mortality	14.8	days	3.9	3.9	se	0.067567568	individual-1 day-1	Rhopalosiphum maidis	adult		6	Celsius	25	Celsius	decimal	24.15	120.666667	table 3	Kuo 2006. Temperature effects on life history traits of the corn leaf aphid Rhopalosiphum maidis (Homoptera: Aphididae) on corn in Taiwan. Appl. Entomol. Zool. 41: 171�177.	10.1303/aez.2006.171
PHX14	longevity	mean duration of life stage	z	per capita daily rate of mortality	20	days	2.2	2.2	se	0.05	individual-1 day-1	Rhopalosiphum maidis	adult		10	Celsius	25	Celsius	decimal	24.15	120.666667	table 3	Kuo 2006. Temperature effects on life history traits of the corn leaf aphid Rhopalosiphum maidis (Homoptera: Aphididae) on corn in Taiwan. Appl. Entomol. Zool. 41: 171�177.	10.1303/aez.2006.171
PHX14	longevity	mean duration of life stage	z	per capita daily rate of mortality	26.7	days	1.9	1.9	se	0.037453184	individual-1 day-1	Rhopalosiphum maidis	adult		15	Celsius	25	Celsius	decimal	24.15	120.666667	table 3	Kuo 2006. Temperature effects on life history traits of the corn leaf aphid Rhopalosiphum maidis (Homoptera: Aphididae) on corn in Taiwan. Appl. Entomol. Zool. 41: 171�177.	10.1303/aez.2006.171
PHX14	longevity	mean duration of life stage	z	per capita daily rate of mortality	23.1	days	1.5	1.5	se	0.043290043	individual-1 day-1	Rhopalosiphum maidis	adult		20	Celsius	25	Celsius	decimal	24.15	120.666667	table 3	Kuo 2006. Temperature effects on life history traits of the corn leaf aphid Rhopalosiphum maidis (Homoptera: Aphididae) on corn in Taiwan. Appl. Entomol. Zool. 41: 171�177.	10.1303/aez.2006.171
PHX14	longevity	mean duration of life stage	z	per capita daily rate of mortality	12	days	0.9	0.9	se	0.083333333	individual-1 day-1	Rhopalosiphum maidis	adult		25	Celsius	25	Celsius	decimal	24.15	120.666667	table 3	Kuo 2006. Temperature effects on life history traits of the corn leaf aphid Rhopalosiphum maidis (Homoptera: Aphididae) on corn in Taiwan. Appl. Entomol. Zool. 41: 171�177.	10.1303/aez.2006.171
PHX14	longevity	mean duration of life stage	z	per capita daily rate of mortality	8.6	days	0.6	0.6	se	0.11627907	individual-1 day-1	Rhopalosiphum maidis	adult		30	Celsius	25	Celsius	decimal	24.15	120.666667	table 3	Kuo 2006. Temperature effects on life history traits of the corn leaf aphid Rhopalosiphum maidis (Homoptera: Aphididae) on corn in Taiwan. Appl. Entomol. Zool. 41: 171�177.	10.1303/aez.2006.171
PHX14	longevity	mean duration of life stage	z	per capita daily rate of mortality	4	days	0	0	se	0.25	individual-1 day-1	Rhopalosiphum maidis	adult		35	Celsius	25	Celsius	decimal	24.15	120.666667	table 3	Kuo 2006. Temperature effects on life history traits of the corn leaf aphid Rhopalosiphum maidis (Homoptera: Aphididae) on corn in Taiwan. Appl. Entomol. Zool. 41: 171�177.	10.1303/aez.2006.171
PHXaa	survival	percent surviving life stage	zj	per capita daily rate of mortality	28.57142857	percent				0.015427337	individual-1 day-1	Tetraneura nigriabdominalis	juvenile		10	Celsius	25	Celsius	decimal	24.15	120.666667	table 1	Kuo et al. 2006. Temperature-dependent development and population growth of Tetraneura nigriabdominalis (Homoptera : Pemphigidae) on three host plants. Journal of Economic Entomology 99	10.1093/jee/99.4.1209
PHXaa	survival	percent surviving life stage	zj	per capita daily rate of mortality	60	percent				0.014184397	individual-1 day-1	Tetraneura nigriabdominalis	juvenile		15	Celsius	25	Celsius	decimal	24.15	120.666667	table 1	Kuo et al. 2006. Temperature-dependent development and population growth of Tetraneura nigriabdominalis (Homoptera : Pemphigidae) on three host plants. Journal of Economic Entomology 99	10.1093/jee/99.4.1209
PHXaa	survival	percent surviving life stage	zj	per capita daily rate of mortality	70	percent				0.018292683	individual-1 day-1	Tetraneura nigriabdominalis	juvenile		20	Celsius	25	Celsius	decimal	24.15	120.666667	table 1	Kuo et al. 2006. Temperature-dependent development and population growth of Tetraneura nigriabdominalis (Homoptera : Pemphigidae) on three host plants. Journal of Economic Entomology 99	10.1093/jee/99.4.1209
PHXaa	survival	percent surviving life stage	zj	per capita daily rate of mortality	100	percent				0.01	individual-1 day-1	Tetraneura nigriabdominalis	juvenile		25	Celsius	25	Celsius	decimal	24.15	120.666667	table 1	Kuo et al. 2006. Temperature-dependent development and population growth of Tetraneura nigriabdominalis (Homoptera : Pemphigidae) on three host plants. Journal of Economic Entomology 99	10.1093/jee/99.4.1209	complete survival at this temperature. trait value set to 0.01 for TPC fitting
PHXaa	survival	percent surviving life stage	zj	per capita daily rate of mortality	100	percent				0.01	individual-1 day-1	Tetraneura nigriabdominalis	juvenile		30	Celsius	25	Celsius	decimal	24.15	120.666667	table 1	Kuo et al. 2006. Temperature-dependent development and population growth of Tetraneura nigriabdominalis (Homoptera : Pemphigidae) on three host plants. Journal of Economic Entomology 99	10.1093/jee/99.4.1209	complete survival at this temperature. trait value set to 0.01 for TPC fitting
PHXaa	survival	percent surviving life stage	zj	per capita daily rate of mortality	10	percent				0.088235294	individual-1 day-1	Tetraneura nigriabdominalis	juvenile		35	Celsius	25	Celsius	decimal	24.15	120.666667	table 1	Kuo et al. 2006. Temperature-dependent development and population growth of Tetraneura nigriabdominalis (Homoptera : Pemphigidae) on three host plants. Journal of Economic Entomology 99	10.1093/jee/99.4.1209
PHXaa	longevity	mean duration of life stage	z	per capita daily rate of mortality	15.8	days				0.0633	individual-1 day-1	Tetraneura nigriabdominalis	adult		10	Celsius	25	Celsius	decimal	24.15	120.666667	table 2	Kuo et al. 2006. Temperature-dependent development and population growth of Tetraneura nigriabdominalis (Homoptera : Pemphigidae) on three host plants. Journal of Economic Entomology 99	10.1093/jee/99.4.1209
PHXaa	longevity	mean duration of life stage	z	per capita daily rate of mortality	23.3	days				0.0429	individual-1 day-1	Tetraneura nigriabdominalis	adult		15	Celsius	25	Celsius	decimal	24.15	120.666667	table 2	Kuo et al. 2006. Temperature-dependent development and population growth of Tetraneura nigriabdominalis (Homoptera : Pemphigidae) on three host plants. Journal of Economic Entomology 99	10.1093/jee/99.4.1209
PHXaa	longevity	mean duration of life stage	z	per capita daily rate of mortality	16.5	days				0.0606	individual-1 day-1	Tetraneura nigriabdominalis	adult		20	Celsius	25	Celsius	decimal	24.15	120.666667	table 2	Kuo et al. 2006. Temperature-dependent development and population growth of Tetraneura nigriabdominalis (Homoptera : Pemphigidae) on three host plants. Journal of Economic Entomology 99	10.1093/jee/99.4.1209
PHXaa	longevity	mean duration of life stage	z	per capita daily rate of mortality	15	days				0.0667	individual-1 day-1	Tetraneura nigriabdominalis	adult		25	Celsius	25	Celsius	decimal	24.15	120.666667	table 2	Kuo et al. 2006. Temperature-dependent development and population growth of Tetraneura nigriabdominalis (Homoptera : Pemphigidae) on three host plants. Journal of Economic Entomology 99	10.1093/jee/99.4.1209
PHXaa	longevity	mean duration of life stage	z	per capita daily rate of mortality	11.1	days				0.0901	individual-1 day-1	Tetraneura nigriabdominalis	adult		30	Celsius	25	Celsius	decimal	24.15	120.666667	table 2	Kuo et al. 2006. Temperature-dependent development and population growth of Tetraneura nigriabdominalis (Homoptera : Pemphigidae) on three host plants. Journal of Economic Entomology 99	10.1093/jee/99.4.1209
PHXaa	longevity	mean duration of life stage	z	per capita daily rate of mortality	8.2	days				0.122	individual-1 day-1	Tetraneura nigriabdominalis	adult		35	Celsius	25	Celsius	decimal	24.15	120.666667	table 2	Kuo et al. 2006. Temperature-dependent development and population growth of Tetraneura nigriabdominalis (Homoptera : Pemphigidae) on three host plants. Journal of Economic Entomology 99	10.1093/jee/99.4.1209
PHXaa	fecundity	mean lifetime offspring	bmax	per capita daily rate of reproduction	0.8	offspring individual-1				0.0506	eggs individual-1 day-1	Tetraneura nigriabdominalis	adult	female	10	Celsius	25	Celsius	decimal	24.15	120.666667	table 2	Kuo et al. 2006. Temperature-dependent development and population growth of Tetraneura nigriabdominalis (Homoptera : Pemphigidae) on three host plants. Journal of Economic Entomology 99	10.1093/jee/99.4.1209
PHXaa	fecundity	mean lifetime offspring	bmax	per capita daily rate of reproduction	11.8	offspring individual-1				0.5064	eggs individual-1 day-1	Tetraneura nigriabdominalis	adult	female	15	Celsius	25	Celsius	decimal	24.15	120.666667	table 2	Kuo et al. 2006. Temperature-dependent development and population growth of Tetraneura nigriabdominalis (Homoptera : Pemphigidae) on three host plants. Journal of Economic Entomology 99	10.1093/jee/99.4.1209
PHXaa	fecundity	mean lifetime offspring	bmax	per capita daily rate of reproduction	21.4	offspring individual-1				1.297	eggs individual-1 day-1	Tetraneura nigriabdominalis	adult	female	20	Celsius	25	Celsius	decimal	24.15	120.666667	table 2	Kuo et al. 2006. Temperature-dependent development and population growth of Tetraneura nigriabdominalis (Homoptera : Pemphigidae) on three host plants. Journal of Economic Entomology 99	10.1093/jee/99.4.1209
PHXaa	fecundity	mean lifetime offspring	bmax	per capita daily rate of reproduction	29.8	offspring individual-1				1.9867	eggs individual-1 day-1	Tetraneura nigriabdominalis	adult	female	25	Celsius	25	Celsius	decimal	24.15	120.666667	table 2	Kuo et al. 2006. Temperature-dependent development and population growth of Tetraneura nigriabdominalis (Homoptera : Pemphigidae) on three host plants. Journal of Economic Entomology 99	10.1093/jee/99.4.1209
PHXaa	fecundity	mean lifetime offspring	bmax	per capita daily rate of reproduction	27.9	offspring individual-1				2.5135	eggs individual-1 day-1	Tetraneura nigriabdominalis	adult	female	30	Celsius	25	Celsius	decimal	24.15	120.666667	table 2	Kuo et al. 2006. Temperature-dependent development and population growth of Tetraneura nigriabdominalis (Homoptera : Pemphigidae) on three host plants. Journal of Economic Entomology 99	10.1093/jee/99.4.1209
PHXaa	fecundity	mean lifetime offspring	bmax	per capita daily rate of reproduction	0	offspring individual-1				0.001	eggs individual-1 day-1	Tetraneura nigriabdominalis	adult	female	35	Celsius	25	Celsius	decimal	24.15	120.666667	table 2	Kuo et al. 2006. Temperature-dependent development and population growth of Tetraneura nigriabdominalis (Homoptera : Pemphigidae) on three host plants. Journal of Economic Entomology 99	10.1093/jee/99.4.1209	high temperature threshold for reproduction. standardised trait value set to 0.001 for TPC fitting
PHXaa	development time	mean duration of life stage	1/alpha	per capita daily rate of development	46.3	days				0.0216	individual-1 day-1	Tetraneura nigriabdominalis	juvenile (not inc egg stage)		10	Celsius	25	Celsius	decimal	24.15	120.666667	table 1	Kuo et al. 2006. Temperature-dependent development and population growth of Tetraneura nigriabdominalis (Homoptera : Pemphigidae) on three host plants. Journal of Economic Entomology 99	10.1093/jee/99.4.1209
PHXaa	development time	mean duration of life stage	1/alpha	per capita daily rate of development	28.2	days				0.0355	individual-1 day-1	Tetraneura nigriabdominalis	juvenile (not inc egg stage)		15	Celsius	25	Celsius	decimal	24.15	120.666667	table 1	Kuo et al. 2006. Temperature-dependent development and population growth of Tetraneura nigriabdominalis (Homoptera : Pemphigidae) on three host plants. Journal of Economic Entomology 99	10.1093/jee/99.4.1209
PHXaa	development time	mean duration of life stage	1/alpha	per capita daily rate of development	16.4	days				0.061	individual-1 day-1	Tetraneura nigriabdominalis	juvenile (not inc egg stage)		20	Celsius	25	Celsius	decimal	24.15	120.666667	table 1	Kuo et al. 2006. Temperature-dependent development and population growth of Tetraneura nigriabdominalis (Homoptera : Pemphigidae) on three host plants. Journal of Economic Entomology 99	10.1093/jee/99.4.1209
PHXaa	development time	mean duration of life stage	1/alpha	per capita daily rate of development	10.8	days				0.0926	individual-1 day-1	Tetraneura nigriabdominalis	juvenile (not inc egg stage)		25	Celsius	25	Celsius	decimal	24.15	120.666667	table 1	Kuo et al. 2006. Temperature-dependent development and population growth of Tetraneura nigriabdominalis (Homoptera : Pemphigidae) on three host plants. Journal of Economic Entomology 99	10.1093/jee/99.4.1209
PHXaa	development time	mean duration of life stage	1/alpha	per capita daily rate of development	8.5	days				0.1176	individual-1 day-1	Tetraneura nigriabdominalis	juvenile (not inc egg stage)		30	Celsius	25	Celsius	decimal	24.15	120.666667	table 1	Kuo et al. 2006. Temperature-dependent development and population growth of Tetraneura nigriabdominalis (Homoptera : Pemphigidae) on three host plants. Journal of Economic Entomology 99	10.1093/jee/99.4.1209
PHXaa	development time	mean duration of life stage	1/alpha	per capita daily rate of development	10.2	days				0.098	individual-1 day-1	Tetraneura nigriabdominalis	juvenile (not inc egg stage)		35	Celsius	25	Celsius	decimal	24.15	120.666667	table 1	Kuo et al. 2006. Temperature-dependent development and population growth of Tetraneura nigriabdominalis (Homoptera : Pemphigidae) on three host plants. Journal of Economic Entomology 99	10.1093/jee/99.4.1209
PHXgd1	body size	mean wet mass	NA	NA	21.69127517	mg				NA	NA	Gastrolina depressa	adult	female	16	Celsius	24	Celsius	decimal	43.8	132	figure 4	Kutcherov 2016. Temperature effects on the development body size and sex ratio of the walnut leaf beetle Gastrolina depressa (Coleoptera: Chrysomelidae). Journal of Asia-Pacific Entomology 19:1	10.1016/j.aspen.2016.01.002
PHXgd1	body size	mean wet mass	NA	NA	20.85234899	mg				NA	NA	Gastrolina depressa	adult	female	19	Celsius	24	Celsius	decimal	43.8	132	figure 4	Kutcherov 2016. Temperature effects on the development body size and sex ratio of the walnut leaf beetle Gastrolina depressa (Coleoptera: Chrysomelidae). Journal of Asia-Pacific Entomology 19:1	10.1016/j.aspen.2016.01.002
PHXgd1	body size	mean wet mass	NA	NA	20.85234899	mg				NA	NA	Gastrolina depressa	adult	female	22	Celsius	24	Celsius	decimal	43.8	132	figure 4	Kutcherov 2016. Temperature effects on the development body size and sex ratio of the walnut leaf beetle Gastrolina depressa (Coleoptera: Chrysomelidae). Journal of Asia-Pacific Entomology 19:1	10.1016/j.aspen.2016.01.002
PHXgd1	body size	mean wet mass	NA	NA	20.11409396	mg				NA	NA	Gastrolina depressa	adult	female	25	Celsius	24	Celsius	decimal	43.8	132	figure 4	Kutcherov 2016. Temperature effects on the development body size and sex ratio of the walnut leaf beetle Gastrolina depressa (Coleoptera: Chrysomelidae). Journal of Asia-Pacific Entomology 19:1	10.1016/j.aspen.2016.01.002
PHXgd1	body size	mean wet mass	NA	NA	19.87919463	mg				NA	NA	Gastrolina depressa	adult	female	28	Celsius	24	Celsius	decimal	43.8	132	figure 4	Kutcherov 2016. Temperature effects on the development body size and sex ratio of the walnut leaf beetle Gastrolina depressa (Coleoptera: Chrysomelidae). Journal of Asia-Pacific Entomology 19:1	10.1016/j.aspen.2016.01.002
PHXgd1	development time	mean duration of life stage	1/alpha	per capita daily rate of development	21.5	days				0.046511628	individual-1 day-1	Gastrolina depressa	juvenile (not inc egg stage)		16	Celsius	24	Celsius	decimal	43.8	132	table 1	Kutcherov 2016. Temperature effects on the development body size and sex ratio of the walnut leaf beetle Gastrolina depressa (Coleoptera: Chrysomelidae). Journal of Asia-Pacific Entomology 19:1	10.1016/j.aspen.2016.01.002
PHXgd1	development time	mean duration of life stage	1/alpha	per capita daily rate of development	15.4	days				0.064935065	individual-1 day-1	Gastrolina depressa	juvenile (not inc egg stage)		19	Celsius	24	Celsius	decimal	43.8	132	table 1	Kutcherov 2016. Temperature effects on the development body size and sex ratio of the walnut leaf beetle Gastrolina depressa (Coleoptera: Chrysomelidae). Journal of Asia-Pacific Entomology 19:1	10.1016/j.aspen.2016.01.002
PHXgd1	development time	mean duration of life stage	1/alpha	per capita daily rate of development	12	days				0.083333333	individual-1 day-1	Gastrolina depressa	juvenile (not inc egg stage)		22	Celsius	24	Celsius	decimal	43.8	132	table 1	Kutcherov 2016. Temperature effects on the development body size and sex ratio of the walnut leaf beetle Gastrolina depressa (Coleoptera: Chrysomelidae). Journal of Asia-Pacific Entomology 19:1	10.1016/j.aspen.2016.01.002
PHXgd1	development time	mean duration of life stage	1/alpha	per capita daily rate of development	9.5	days				0.105263158	individual-1 day-1	Gastrolina depressa	juvenile (not inc egg stage)		25	Celsius	24	Celsius	decimal	43.8	132	table 1	Kutcherov 2016. Temperature effects on the development body size and sex ratio of the walnut leaf beetle Gastrolina depressa (Coleoptera: Chrysomelidae). Journal of Asia-Pacific Entomology 19:1	10.1016/j.aspen.2016.01.002
PHXgd1	development time	mean duration of life stage	1/alpha	per capita daily rate of development	8.4	days				0.119047619	individual-1 day-1	Gastrolina depressa	juvenile (not inc egg stage)		28	Celsius	24	Celsius	decimal	43.8	132	table 1	Kutcherov 2016. Temperature effects on the development body size and sex ratio of the walnut leaf beetle Gastrolina depressa (Coleoptera: Chrysomelidae). Journal of Asia-Pacific Entomology 19:1	10.1016/j.aspen.2016.01.002
PHXgd1	development time	mean duration of life stage	1/alpha	per capita daily rate of development	9.6	days				0.104166667	individual-1 day-1	Gastrolina depressa	juvenile (not inc egg stage)		31	Celsius	24	Celsius	decimal	43.8	132	table 1	Kutcherov 2016. Temperature effects on the development body size and sex ratio of the walnut leaf beetle Gastrolina depressa (Coleoptera: Chrysomelidae). Journal of Asia-Pacific Entomology 19:1	10.1016/j.aspen.2016.01.002
ZG4	development time	mean duration of life stage	1/alpha	per capita daily rate of development	67.5	days				0.014814815	individual-1 day-1	Harmonia axyridis	juvenile (not inc egg stage)		14	Celsius	22	Celsius	decimal	44.2	-123.3	table 2	Lamana and Miller. 1998. Temperature-dependent development in an Oregon population of Harmonia axyridis (Coleoptera: Coccinellidae). Environ. Entomol. 27: 1001-1005.	10.1093/ee/27.4.1001
ZG4	development time	mean duration of life stage	1/alpha	per capita daily rate of development	34.9	days				0.028653295	individual-1 day-1	Harmonia axyridis	juvenile (not inc egg stage)		18	Celsius	22	Celsius	decimal	44.2	-123.3	table 2	Lamana and Miller. 1998. Temperature-dependent development in an Oregon population of Harmonia axyridis (Coleoptera: Coccinellidae). Environ. Entomol. 27: 1001-1005.	10.1093/ee/27.4.1001
ZG4	development time	mean duration of life stage	1/alpha	per capita daily rate of development	21.3	days				0.046948357	individual-1 day-1	Harmonia axyridis	juvenile (not inc egg stage)		22	Celsius	22	Celsius	decimal	44.2	-123.3	table 2	Lamana and Miller. 1998. Temperature-dependent development in an Oregon population of Harmonia axyridis (Coleoptera: Coccinellidae). Environ. Entomol. 27: 1001-1005.	10.1093/ee/27.4.1001
ZG4	development time	mean duration of life stage	1/alpha	per capita daily rate of development	14.7	days				0.068027211	individual-1 day-1	Harmonia axyridis	juvenile (not inc egg stage)		26	Celsius	22	Celsius	decimal	44.2	-123.3	table 2	Lamana and Miller. 1998. Temperature-dependent development in an Oregon population of Harmonia axyridis (Coleoptera: Coccinellidae). Environ. Entomol. 27: 1001-1005.	10.1093/ee/27.4.1001
ZG4	development time	mean duration of life stage	1/alpha	per capita daily rate of development	12.3	days				0.081300813	individual-1 day-1	Harmonia axyridis	juvenile (not inc egg stage)		30	Celsius	22	Celsius	decimal	44.2	-123.3	table 2	Lamana and Miller. 1998. Temperature-dependent development in an Oregon population of Harmonia axyridis (Coleoptera: Coccinellidae). Environ. Entomol. 27: 1001-1005.	10.1093/ee/27.4.1001
ZG4	development time	mean duration of life stage	1/alpha	per capita daily rate of development	11.4	days				0.087719298	individual-1 day-1	Harmonia axyridis	juvenile (not inc egg stage)		34	Celsius	22	Celsius	decimal	44.2	-123.3	table 2	Lamana and Miller. 1998. Temperature-dependent development in an Oregon population of Harmonia axyridis (Coleoptera: Coccinellidae). Environ. Entomol. 27: 1001-1005.	10.1093/ee/27.4.1001
ZG4	mortality	cummulative mortality percentage across immature stages	zj	per capita daily rate of mortality	57.8	percent			0.008562963	0.009	individual-1 day-1	Harmonia axyridis	juvenile (not inc egg stage)		14	Celsius	22	Celsius	decimal	44.2	-123.3	table 1	Lamana and Miller. 1998. Temperature-dependent development in an Oregon population of Harmonia axyridis (Coleoptera: Coccinellidae). Environ. Entomol. 27: 1001-1005.	10.1093/ee/27.4.1001
ZG4	mortality	cummulative mortality percentage across immature stages	zj	per capita daily rate of mortality	10.2	percent			0.004788732	0.005	individual-1 day-1	Harmonia axyridis	juvenile (not inc egg stage)		22	Celsius	22	Celsius	decimal	44.2	-123.3	table 1	Lamana and Miller. 1998. Temperature-dependent development in an Oregon population of Harmonia axyridis (Coleoptera: Coccinellidae). Environ. Entomol. 27: 1001-1005.	10.1093/ee/27.4.1001
ZG4	mortality	cummulative mortality percentage across immature stages	zj	per capita daily rate of mortality	11.3	percent			0.007687075	0.008	individual-1 day-1	Harmonia axyridis	juvenile (not inc egg stage)		26	Celsius	22	Celsius	decimal	44.2	-123.3	table 1	Lamana and Miller. 1998. Temperature-dependent development in an Oregon population of Harmonia axyridis (Coleoptera: Coccinellidae). Environ. Entomol. 27: 1001-1005.	10.1093/ee/27.4.1001
ZG4	mortality	cummulative mortality percentage across immature stages	zj	per capita daily rate of mortality	16.6	percent			0.013495935	0.013	individual-1 day-1	Harmonia axyridis	juvenile (not inc egg stage)		30	Celsius	22	Celsius	decimal	44.2	-123.3	table 1	Lamana and Miller. 1998. Temperature-dependent development in an Oregon population of Harmonia axyridis (Coleoptera: Coccinellidae). Environ. Entomol. 27: 1001-1005.	10.1093/ee/27.4.1001
ZG4	mortality	cummulative mortality percentage across immature stages	zj	per capita daily rate of mortality	75.5	percent			0.06622807	0.066	individual-1 day-1	Harmonia axyridis	juvenile (not inc egg stage)		34	Celsius	22	Celsius	decimal	44.2	-123.3	table 1	Lamana and Miller. 1998. Temperature-dependent development in an Oregon population of Harmonia axyridis (Coleoptera: Coccinellidae). Environ. Entomol. 27: 1001-1005.	10.1093/ee/27.4.1001
PHX80	survival	proportion surviving life stage	zj	per capita daily rate of mortality	0.15	proportion	0.04	0.04	se	0.131	individual-1 day-1	Acyrthosiphon pisum	juvenile (not inc egg stage)		30	Celsius	25	Celsius	decimal	36.5	126.75	table 1	Ahn et al. 2020. Thermal effects on the population parameters and growth of Acyrthosiphon pisum (Harris) (Hemiptera: Aphididae). Insects 11:8	10.3390/insects11080481
PHX76	body size	mean wet mass	NA	NA	3.09	mg	0.34	0.34	sd	NA	NA	Acyrthosiphon pisum	adult (wingless)		20	Celsius	22	Celsius	NA	NA	NA	table 2	Lamb and MacKay 1998. Effects of temperature on developmental rate and adult weight of Australian populations of Acyrthosiphon pisum (Harris) (Homoptera: Aphididae) Memoirs of the Entomological Society of Canada 120: S146	10.4039/entm120146049-1
PHX76	body size	mean wet mass	NA	NA	2.64	mg	0.257	0.257	sd	NA	NA	Acyrthosiphon pisum	adult (wingless)		15	Celsius	22	Celsius	NA	NA	NA	table 2	Lamb and MacKay 1998. Effects of temperature on developmental rate and adult weight of Australian populations of Acyrthosiphon pisum (Harris) (Homoptera: Aphididae) Memoirs of the Entomological Society of Canada 120: S146	10.4039/entm120146049-1
PHX76	body size	mean wet mass	NA	NA	2.06	mg	0.229	0.229	sd	NA	NA	Acyrthosiphon pisum	adult (wingless)		10	Celsius	22	Celsius	NA	NA	NA	table 2	Lamb and MacKay 1998. Effects of temperature on developmental rate and adult weight of Australian populations of Acyrthosiphon pisum (Harris) (Homoptera: Aphididae) Memoirs of the Entomological Society of Canada 120: S146	10.4039/entm120146049-1
PHX76	body size	mean wet mass	NA	NA	2.03	mg	0.319	0.319	sd	NA	NA	Acyrthosiphon pisum	adult (wingless)		25	Celsius	22	Celsius	NA	NA	NA	table 2	Lamb and MacKay 1998. Effects of temperature on developmental rate and adult weight of Australian populations of Acyrthosiphon pisum (Harris) (Homoptera: Aphididae) Memoirs of the Entomological Society of Canada 120: S146	10.4039/entm120146049-1
PHX76	body size	mean wet mass	NA	NA	1.65	mg	0.167	0.167	sd	NA	NA	Acyrthosiphon pisum	adult (wingless)		28	Celsius	22	Celsius	NA	NA	NA	table 2	Lamb and MacKay 1998. Effects of temperature on developmental rate and adult weight of Australian populations of Acyrthosiphon pisum (Harris) (Homoptera: Aphididae) Memoirs of the Entomological Society of Canada 120: S146	10.4039/entm120146049-1
PHX27	mortality	percent not surviving life stage	zj	per capita daily rate of mortality	93.8	percent				0.18	individual-1 day-1	Amblyseius womersleyi	juvenile (not inc egg stage)		16	Celsius	26.5	Celsius	decimal	37.266667	127.016667	table 1	Lee and Ahn 2000. Temperature effects on development fecundity and life table parameters of Amblyseius womersleyi (Acari: Phytoseiidae). Environ. Entomol. 29: 265-271	10.1093/ee/29.2.265
PHX27	mortality	percent not surviving life stage	zj	per capita daily rate of mortality	50	percent				0.148148148	individual-1 day-1	Amblyseius womersleyi	juvenile (not inc egg stage)		20	Celsius	26.5	Celsius	decimal	37.266667	127.016667	table 1	Lee and Ahn 2000. Temperature effects on development fecundity and life table parameters of Amblyseius womersleyi (Acari: Phytoseiidae). Environ. Entomol. 29: 265-271	10.1093/ee/29.2.265
PHX27	mortality	percent not surviving life stage	zj	per capita daily rate of mortality	11.7	percent				0.08971246	individual-1 day-1	Amblyseius womersleyi	juvenile (not inc egg stage)		22	Celsius	26.5	Celsius	decimal	37.266667	127.016667	table 1	Lee and Ahn 2000. Temperature effects on development fecundity and life table parameters of Amblyseius womersleyi (Acari: Phytoseiidae). Environ. Entomol. 29: 265-271	10.1093/ee/29.2.265
PHX27	mortality	percent not surviving life stage	zj	per capita daily rate of mortality	60	percent				NA	individual-1 day-1	Amblyseius womersleyi	juvenile (not inc egg stage)		24	Celsius	26.5	Celsius	decimal	37.266667	127.016667	table 1	Lee and Ahn 2000. Temperature effects on development fecundity and life table parameters of Amblyseius womersleyi (Acari: Phytoseiidae). Environ. Entomol. 29: 265-271	10.1093/ee/29.2.265
PHX27	mortality	percent not surviving life stage	zj	per capita daily rate of mortality	31.9	percent				0.178046512	individual-1 day-1	Amblyseius womersleyi	juvenile (not inc egg stage)		29	Celsius	26.5	Celsius	decimal	37.266667	127.016667	table 1	Lee and Ahn 2000. Temperature effects on development fecundity and life table parameters of Amblyseius womersleyi (Acari: Phytoseiidae). Environ. Entomol. 29: 265-271	10.1093/ee/29.2.265
PHX27	mortality	percent not surviving life stage	zj	per capita daily rate of mortality	23.8	percent				NA	individual-1 day-1	Amblyseius womersleyi	juvenile (not inc egg stage)		31	Celsius	26.5	Celsius	decimal	37.266667	127.016667	table 1	Lee and Ahn 2000. Temperature effects on development fecundity and life table parameters of Amblyseius womersleyi (Acari: Phytoseiidae). Environ. Entomol. 29: 265-271	10.1093/ee/29.2.265
PHX27	mortality	percent not surviving life stage	zj	per capita daily rate of mortality	43.8	percent				0.292	individual-1 day-1	Amblyseius womersleyi	juvenile (not inc egg stage)		35	Celsius	26.5	Celsius	decimal	37.266667	127.016667	table 1	Lee and Ahn 2000. Temperature effects on development fecundity and life table parameters of Amblyseius womersleyi (Acari: Phytoseiidae). Environ. Entomol. 29: 265-271	10.1093/ee/29.2.265
PHX27	mortality	percent not surviving life stage	zj	per capita daily rate of mortality	71.3	percent				0.444467532	individual-1 day-1	Amblyseius womersleyi	juvenile (not inc egg stage)		38	Celsius	26.5	Celsius	decimal	37.266667	127.016667	table 1	Lee and Ahn 2000. Temperature effects on development fecundity and life table parameters of Amblyseius womersleyi (Acari: Phytoseiidae). Environ. Entomol. 29: 265-271	10.1093/ee/29.2.265
PHX27	development time	mean duration of life stage	1/alpha	per capita daily rate of development	172	hours				0.139534884	individual-1 day-1	Amblyseius womersleyi	juvenile (not inc egg stage)		16	Celsius	26.5	Celsius	decimal	37.266667	127.016667	table 2	Lee and Ahn 2000. Temperature effects on development fecundity and life table parameters of Amblyseius womersleyi (Acari: Phytoseiidae). Environ. Entomol. 29: 265-271	10.1093/ee/29.2.265
PHX27	development time	mean duration of life stage	1/alpha	per capita daily rate of development	81	hours				0.296296296	individual-1 day-1	Amblyseius womersleyi	juvenile (not inc egg stage)		20	Celsius	26.5	Celsius	decimal	37.266667	127.016667	table 2	Lee and Ahn 2000. Temperature effects on development fecundity and life table parameters of Amblyseius womersleyi (Acari: Phytoseiidae). Environ. Entomol. 29: 265-271	10.1093/ee/29.2.265
PHX27	development time	mean duration of life stage	1/alpha	per capita daily rate of development	73.2	hours				0.327868852	individual-1 day-1	Amblyseius womersleyi	juvenile (not inc egg stage)		22	Celsius	26.5	Celsius	decimal	37.266667	127.016667	table 2	Lee and Ahn 2000. Temperature effects on development fecundity and life table parameters of Amblyseius womersleyi (Acari: Phytoseiidae). Environ. Entomol. 29: 265-271	10.1093/ee/29.2.265
PHX27	development time	mean duration of life stage	1/alpha	per capita daily rate of development	43	hours				0.558139535	individual-1 day-1	Amblyseius womersleyi	juvenile (not inc egg stage)		24	Celsius	26.5	Celsius	decimal	37.266667	127.016667	table 2	Lee and Ahn 2000. Temperature effects on development fecundity and life table parameters of Amblyseius womersleyi (Acari: Phytoseiidae). Environ. Entomol. 29: 265-271	10.1093/ee/29.2.265
PHX27	development time	mean duration of life stage	1/alpha	per capita daily rate of development	39.6	hours				0.606060606	individual-1 day-1	Amblyseius womersleyi	juvenile (not inc egg stage)		29	Celsius	26.5	Celsius	decimal	37.266667	127.016667	table 2	Lee and Ahn 2000. Temperature effects on development fecundity and life table parameters of Amblyseius womersleyi (Acari: Phytoseiidae). Environ. Entomol. 29: 265-271	10.1093/ee/29.2.265
PHX27	development time	mean duration of life stage	1/alpha	per capita daily rate of development	31.3	hours				0.766773163	individual-1 day-1	Amblyseius womersleyi	juvenile (not inc egg stage)		31	Celsius	26.5	Celsius	decimal	37.266667	127.016667	table 2	Lee and Ahn 2000. Temperature effects on development fecundity and life table parameters of Amblyseius womersleyi (Acari: Phytoseiidae). Environ. Entomol. 29: 265-271	10.1093/ee/29.2.265
PHX27	development time	mean duration of life stage	1/alpha	per capita daily rate of development	36	hours				0.666666667	individual-1 day-1	Amblyseius womersleyi	juvenile (not inc egg stage)		35	Celsius	26.5	Celsius	decimal	37.266667	127.016667	table 2	Lee and Ahn 2000. Temperature effects on development fecundity and life table parameters of Amblyseius womersleyi (Acari: Phytoseiidae). Environ. Entomol. 29: 265-271	10.1093/ee/29.2.265
PHX27	development time	mean duration of life stage	1/alpha	per capita daily rate of development	38.5	hours				0.623376623	individual-1 day-1	Amblyseius womersleyi	juvenile (not inc egg stage)		38	Celsius	26.5	Celsius	decimal	37.266667	127.016667	table 2	Lee and Ahn 2000. Temperature effects on development fecundity and life table parameters of Amblyseius womersleyi (Acari: Phytoseiidae). Environ. Entomol. 29: 265-271	10.1093/ee/29.2.265
PHX27	fecundity	mean lifetime offspring	bmax	per capita daily rate of reproduction	5.7	offspring individual-1	0.58	0.58	se	0.306451613	eggs individual-1 day-1	Amblyseius womersleyi	adult	female	16	Celsius	26.5	Celsius	decimal	37.266667	127.016667	table 5	Lee and Ahn 2000. Temperature effects on development fecundity and life table parameters of Amblyseius womersleyi (Acari: Phytoseiidae). Environ. Entomol. 29: 265-271	10.1093/ee/29.2.265
PHX27	fecundity	mean lifetime offspring	bmax	per capita daily rate of reproduction	8.6	offspring individual-1	0.67	0.67	se	0.043434343	eggs individual-1 day-1	Amblyseius womersleyi	adult	female	20	Celsius	26.5	Celsius	decimal	37.266667	127.016667	table 5	Lee and Ahn 2000. Temperature effects on development fecundity and life table parameters of Amblyseius womersleyi (Acari: Phytoseiidae). Environ. Entomol. 29: 265-271	10.1093/ee/29.2.265
PHX27	fecundity	mean lifetime offspring	bmax	per capita daily rate of reproduction	19.5	offspring individual-1	1.63	1.63	se	1.291390728	eggs individual-1 day-1	Amblyseius womersleyi	adult	female	24	Celsius	26.5	Celsius	decimal	37.266667	127.016667	table 5	Lee and Ahn 2000. Temperature effects on development fecundity and life table parameters of Amblyseius womersleyi (Acari: Phytoseiidae). Environ. Entomol. 29: 265-271	10.1093/ee/29.2.265
PHX27	fecundity	mean lifetime offspring	bmax	per capita daily rate of reproduction	17.9	offspring individual-1	1.56	1.56	se	1.845360825	eggs individual-1 day-1	Amblyseius womersleyi	adult	female	29	Celsius	26.5	Celsius	decimal	37.266667	127.016667	table 5	Lee and Ahn 2000. Temperature effects on development fecundity and life table parameters of Amblyseius womersleyi (Acari: Phytoseiidae). Environ. Entomol. 29: 265-271	10.1093/ee/29.2.265
PHX27	fecundity	mean lifetime offspring	bmax	per capita daily rate of reproduction	20.2	offspring individual-1	1.35	1.35	se	2.14893617	eggs individual-1 day-1	Amblyseius womersleyi	adult	female	31	Celsius	26.5	Celsius	decimal	37.266667	127.016667	table 5	Lee and Ahn 2000. Temperature effects on development fecundity and life table parameters of Amblyseius womersleyi (Acari: Phytoseiidae). Environ. Entomol. 29: 265-271	10.1093/ee/29.2.265
PHX27	fecundity	mean lifetime offspring	bmax	per capita daily rate of reproduction	24.6	offspring individual-1	1.62	1.62	se	2.703296703	eggs individual-1 day-1	Amblyseius womersleyi	adult	female	33	Celsius	26.5	Celsius	decimal	37.266667	127.016667	table 5	Lee and Ahn 2000. Temperature effects on development fecundity and life table parameters of Amblyseius womersleyi (Acari: Phytoseiidae). Environ. Entomol. 29: 265-271	10.1093/ee/29.2.265
PHX27	fecundity	mean lifetime offspring	bmax	per capita daily rate of reproduction	24.1	offspring individual-1	1.59	1.59	se	2.362745098	eggs individual-1 day-1	Amblyseius womersleyi	adult	female	35	Celsius	26.5	Celsius	decimal	37.266667	127.016667	table 5	Lee and Ahn 2000. Temperature effects on development fecundity and life table parameters of Amblyseius womersleyi (Acari: Phytoseiidae). Environ. Entomol. 29: 265-271	10.1093/ee/29.2.265
PHX27	fecundity	mean lifetime offspring	bmax	per capita daily rate of reproduction	7.7	offspring individual-1	1.45	1.45	se	0.531034483	eggs individual-1 day-1	Amblyseius womersleyi	adult	female	38	Celsius	26.5	Celsius	decimal	37.266667	127.016667	table 5	Lee and Ahn 2000. Temperature effects on development fecundity and life table parameters of Amblyseius womersleyi (Acari: Phytoseiidae). Environ. Entomol. 29: 265-271	10.1093/ee/29.2.265
PHXas2	development time	mean duration of life stage	1/alpha	per capita daily rate of development	16.1	days				0.062111801	individual-1 day-1	Amblyseius swirskii	juvenile (not inc egg stage)		15	Celsius	25	Celsius	decimal	43.755833	-79.230833	table 1	Lee and Gillespie 2011. Life tables and development of Amblyseius swirskii (Acari: Phytoseiidae) at different temperatures. Experimental and Applied Acarology 53:1	10.1007/s10493-010-9385-5
PHXas2	development time	mean duration of life stage	1/alpha	per capita daily rate of development	13.7	days				0.072992701	individual-1 day-1	Amblyseius swirskii	juvenile (not inc egg stage)		18	Celsius	25	Celsius	decimal	43.755833	-79.230833	table 1	Lee and Gillespie 2011. Life tables and development of Amblyseius swirskii (Acari: Phytoseiidae) at different temperatures. Experimental and Applied Acarology 53:1	10.1007/s10493-010-9385-5
PHXas2	development time	mean duration of life stage	1/alpha	per capita daily rate of development	7.8	days				0.128205128	individual-1 day-1	Amblyseius swirskii	juvenile (not inc egg stage)		20	Celsius	25	Celsius	decimal	43.755833	-79.230833	table 1	Lee and Gillespie 2011. Life tables and development of Amblyseius swirskii (Acari: Phytoseiidae) at different temperatures. Experimental and Applied Acarology 53:1	10.1007/s10493-010-9385-5
PHXas2	development time	mean duration of life stage	1/alpha	per capita daily rate of development	5.3	days				0.188679245	individual-1 day-1	Amblyseius swirskii	juvenile (not inc egg stage)		25	Celsius	25	Celsius	decimal	43.755833	-79.230833	table 1	Lee and Gillespie 2011. Life tables and development of Amblyseius swirskii (Acari: Phytoseiidae) at different temperatures. Experimental and Applied Acarology 53:1	10.1007/s10493-010-9385-5
PHXas2	development time	mean duration of life stage	1/alpha	per capita daily rate of development	4.9	days				0.204081633	individual-1 day-1	Amblyseius swirskii	juvenile (not inc egg stage)		30	Celsius	25	Celsius	decimal	43.755833	-79.230833	table 1	Lee and Gillespie 2011. Life tables and development of Amblyseius swirskii (Acari: Phytoseiidae) at different temperatures. Experimental and Applied Acarology 53:1	10.1007/s10493-010-9385-5
PHXas2	development time	mean duration of life stage	1/alpha	per capita daily rate of development	4.2	days				0.238095238	individual-1 day-1	Amblyseius swirskii	juvenile (not inc egg stage)		32	Celsius	25	Celsius	decimal	43.755833	-79.230833	table 1	Lee and Gillespie 2011. Life tables and development of Amblyseius swirskii (Acari: Phytoseiidae) at different temperatures. Experimental and Applied Acarology 53:1	10.1007/s10493-010-9385-5
PHXas2	development time	mean duration of life stage	1/alpha	per capita daily rate of development	3.8	days				0.263157895	individual-1 day-1	Amblyseius swirskii	juvenile (not inc egg stage)		34	Celsius	25	Celsius	decimal	43.755833	-79.230833	table 1	Lee and Gillespie 2011. Life tables and development of Amblyseius swirskii (Acari: Phytoseiidae) at different temperatures. Experimental and Applied Acarology 53:1	10.1007/s10493-010-9385-5
PHXas2	development time	mean duration of life stage	1/alpha	per capita daily rate of development	4.9	days				0.204081633	individual-1 day-1	Amblyseius swirskii	juvenile (not inc egg stage)		36	Celsius	25	Celsius	decimal	43.755833	-79.230833	table 1	Lee and Gillespie 2011. Life tables and development of Amblyseius swirskii (Acari: Phytoseiidae) at different temperatures. Experimental and Applied Acarology 53:1	10.1007/s10493-010-9385-5
PHXcc	body size	mean wet mass	NA	NA	0.51	mg	0.011	0.011	not stated	NA	NA	Stethorus punctillum	adult	female	26	Celsius	26	Celsius	NA	NA	NA	table 2	Li and Romeis 2010. Bt maize expressing Cry3Bb1 does not harm the spider mite Tetranychus urticae or its ladybird beetle predator Stethorus punctillum. Biological Control 53:3	10.1016/j.biocontrol.2009.12.003
PHXcc	body size	mean wet mass	NA	NA	0.45	mg	0.014	0.014	not stated	NA	NA	Stethorus punctillum	adult	female	26	Celsius	26	Celsius	NA	NA	NA	table 2	Li and Romeis 2010. Bt maize expressing Cry3Bb1 does not harm the spider mite Tetranychus urticae or its ladybird beetle predator Stethorus punctillum. Biological Control 53:3	10.1016/j.biocontrol.2009.12.003
PHX21	longevity	mean duration of life stage	z		0	days	NA	NA	se	0.01	individual-1 day-1	Thrips hawaiiensis	adult	female	12	Celsius	24	Celsius	decimal	26.15	119.132	table 1	Lin et al. 2021. Temperature-dependent demography of Thrips hawaiiensis (Thysanoptera: Thripidae): Implications for prevention and control. Environ. Entomol. 50: 1455-1465	10.1093/ee/nvab084
PHX21	longevity	mean duration of life stage	z		162.6	days	21.57	21.57	se	0.006150062	individual-1 day-1	Thrips hawaiiensis	adult	female	16	Celsius	24	Celsius	decimal	26.15	119.132	table 1	Lin et al. 2021. Temperature-dependent demography of Thrips hawaiiensis (Thysanoptera: Thripidae): Implications for prevention and control. Environ. Entomol. 50: 1455-1465	10.1093/ee/nvab084
PHX21	longevity	mean duration of life stage	z		105.72	days	4.59	4.59	se	0.009458948	individual-1 day-1	Thrips hawaiiensis	adult	female	20	Celsius	24	Celsius	decimal	26.15	119.132	table 1	Lin et al. 2021. Temperature-dependent demography of Thrips hawaiiensis (Thysanoptera: Thripidae): Implications for prevention and control. Environ. Entomol. 50: 1455-1465	10.1093/ee/nvab084
PHX21	longevity	mean duration of life stage	z		66.15	days	3.69	3.69	se	0.015117158	individual-1 day-1	Thrips hawaiiensis	adult	female	25	Celsius	24	Celsius	decimal	26.15	119.132	table 1	Lin et al. 2021. Temperature-dependent demography of Thrips hawaiiensis (Thysanoptera: Thripidae): Implications for prevention and control. Environ. Entomol. 50: 1455-1465	10.1093/ee/nvab084
PHX21	longevity	mean duration of life stage	z		27.94	days	3.55	3.55	se	0.035790981	individual-1 day-1	Thrips hawaiiensis	adult	female	30	Celsius	24	Celsius	decimal	26.15	119.132	table 1	Lin et al. 2021. Temperature-dependent demography of Thrips hawaiiensis (Thysanoptera: Thripidae): Implications for prevention and control. Environ. Entomol. 50: 1455-1465	10.1093/ee/nvab084
PHX21	longevity	mean duration of life stage	z		16.2	days	2.89	2.89	se	0.061728395	individual-1 day-1	Thrips hawaiiensis	adult	female	32	Celsius	24	Celsius	decimal	26.15	119.132	table 1	Lin et al. 2021. Temperature-dependent demography of Thrips hawaiiensis (Thysanoptera: Thripidae): Implications for prevention and control. Environ. Entomol. 50: 1455-1465	10.1093/ee/nvab084
PHX21	ovipositional period	mean duration of life stage	NA		95.6	days	19.2	19.2	se	NA	NA	Thrips hawaiiensis	adult	female			24	Celsius	decimal	26.15	119.132	table 1	Lin et al. 2021. Temperature-dependent demography of Thrips hawaiiensis (Thysanoptera: Thripidae): Implications for prevention and control. Environ. Entomol. 50: 1455-1465	10.1093/ee/nvab084
PHX21	ovipositional period	mean duration of life stage	NA		82.39	days	4.52	4.52	se	NA	NA	Thrips hawaiiensis	adult	female			24	Celsius	decimal	26.15	119.132	table 1	Lin et al. 2021. Temperature-dependent demography of Thrips hawaiiensis (Thysanoptera: Thripidae): Implications for prevention and control. Environ. Entomol. 50: 1455-1465	10.1093/ee/nvab084
PHX21	ovipositional period	mean duration of life stage	NA		49.25	days	3.45	3.45	se	NA	NA	Thrips hawaiiensis	adult	female			24	Celsius	decimal	26.15	119.132	table 1	Lin et al. 2021. Temperature-dependent demography of Thrips hawaiiensis (Thysanoptera: Thripidae): Implications for prevention and control. Environ. Entomol. 50: 1455-1465	10.1093/ee/nvab084
PHX21	ovipositional period	mean duration of life stage	NA		19	days	2.98	2.98	se	NA	NA	Thrips hawaiiensis	adult	female			24	Celsius	decimal	26.15	119.132	table 1	Lin et al. 2021. Temperature-dependent demography of Thrips hawaiiensis (Thysanoptera: Thripidae): Implications for prevention and control. Environ. Entomol. 50: 1455-1465	10.1093/ee/nvab084
PHX21	ovipositional period	mean duration of life stage	NA		8.25	days	2.07	2.07	se	NA	NA	Thrips hawaiiensis	adult	female			24	Celsius	decimal	26.15	119.132	table 1	Lin et al. 2021. Temperature-dependent demography of Thrips hawaiiensis (Thysanoptera: Thripidae): Implications for prevention and control. Environ. Entomol. 50: 1455-1465	10.1093/ee/nvab084
PHX21	fecundity	mean lifetime offspring	bmax		211.4	eggs individual-1	51.62	51.62	se	2.211297071	eggs individual-1 day-1	Thrips hawaiiensis	adult	female	16	Celsius	24	Celsius	decimal	26.15	119.132	table 1	Lin et al. 2021. Temperature-dependent demography of Thrips hawaiiensis (Thysanoptera: Thripidae): Implications for prevention and control. Environ. Entomol. 50: 1455-1465	10.1093/ee/nvab084
PHX21	fecundity	mean lifetime offspring	bmax		322.5	eggs individual-1	23.62	23.62	se	3.914309989	eggs individual-1 day-1	Thrips hawaiiensis	adult	female	20	Celsius	24	Celsius	decimal	26.15	119.132	table 1	Lin et al. 2021. Temperature-dependent demography of Thrips hawaiiensis (Thysanoptera: Thripidae): Implications for prevention and control. Environ. Entomol. 50: 1455-1465	10.1093/ee/nvab084
PHX21	fecundity	mean lifetime offspring	bmax		197.8	eggs individual-1	19.6	19.6	se	4.016243655	eggs individual-1 day-1	Thrips hawaiiensis	adult	female	25	Celsius	24	Celsius	decimal	26.15	119.132	table 1	Lin et al. 2021. Temperature-dependent demography of Thrips hawaiiensis (Thysanoptera: Thripidae): Implications for prevention and control. Environ. Entomol. 50: 1455-1465	10.1093/ee/nvab084
PHX21	fecundity	mean lifetime offspring	bmax		48.88	eggs individual-1	10.73	10.73	se	2.572631579	eggs individual-1 day-1	Thrips hawaiiensis	adult	female	30	Celsius	24	Celsius	decimal	26.15	119.132	table 1	Lin et al. 2021. Temperature-dependent demography of Thrips hawaiiensis (Thysanoptera: Thripidae): Implications for prevention and control. Environ. Entomol. 50: 1455-1465	10.1093/ee/nvab084
PHX21	fecundity	mean lifetime offspring	bmax		10.8	eggs individual-1	3.28	3.28	se	1.309090909	eggs individual-1 day-1	Thrips hawaiiensis	adult	female	32	Celsius	24	Celsius	decimal	26.15	119.132	table 1	Lin et al. 2021. Temperature-dependent demography of Thrips hawaiiensis (Thysanoptera: Thripidae): Implications for prevention and control. Environ. Entomol. 50: 1455-1465	10.1093/ee/nvab084
PHX21	development time	mean duration of life stage	1/alpha		NA	days				0.001	individual-1 day-1	Thrips hawaiiensis	juvenile (not inc egg stage)		12	Celsius	24	Celsius	decimal	26.15	119.132	table 1	Lin et al. 2021. Temperature-dependent demography of Thrips hawaiiensis (Thysanoptera: Thripidae): Implications for prevention and control. Environ. Entomol. 50: 1455-1465	10.1093/ee/nvab084	low temperature threshold. standardised trait value set to 0.001 for TPC fitting
PHX21	development time	mean duration of life stage	1/alpha		17.73	days				0.056401579	individual-1 day-1	Thrips hawaiiensis	juvenile (not inc egg stage)		16	Celsius	24	Celsius	decimal	26.15	119.132	table 1	Lin et al. 2021. Temperature-dependent demography of Thrips hawaiiensis (Thysanoptera: Thripidae): Implications for prevention and control. Environ. Entomol. 50: 1455-1465	10.1093/ee/nvab084
PHX21	development time	mean duration of life stage	1/alpha		10.14	days				0.098619329	individual-1 day-1	Thrips hawaiiensis	juvenile (not inc egg stage)		20	Celsius	24	Celsius	decimal	26.15	119.132	table 1	Lin et al. 2021. Temperature-dependent demography of Thrips hawaiiensis (Thysanoptera: Thripidae): Implications for prevention and control. Environ. Entomol. 50: 1455-1465	10.1093/ee/nvab084
PHX21	development time	mean duration of life stage	1/alpha		6.51	days				0.153609831	individual-1 day-1	Thrips hawaiiensis	juvenile (not inc egg stage)		25	Celsius	24	Celsius	decimal	26.15	119.132	table 1	Lin et al. 2021. Temperature-dependent demography of Thrips hawaiiensis (Thysanoptera: Thripidae): Implications for prevention and control. Environ. Entomol. 50: 1455-1465	10.1093/ee/nvab084
PHX21	development time	mean duration of life stage	1/alpha		5.02	days				0.199203187	individual-1 day-1	Thrips hawaiiensis	juvenile (not inc egg stage)		30	Celsius	24	Celsius	decimal	26.15	119.132	table 1	Lin et al. 2021. Temperature-dependent demography of Thrips hawaiiensis (Thysanoptera: Thripidae): Implications for prevention and control. Environ. Entomol. 50: 1455-1465	10.1093/ee/nvab084
PHX21	development time	mean duration of life stage	1/alpha		4.69	days				0.213219616	individual-1 day-1	Thrips hawaiiensis	juvenile (not inc egg stage)		32	Celsius	24	Celsius	decimal	26.15	119.132	table 1	Lin et al. 2021. Temperature-dependent demography of Thrips hawaiiensis (Thysanoptera: Thripidae): Implications for prevention and control. Environ. Entomol. 50: 1455-1465	10.1093/ee/nvab084
PHX21	development time	mean duration of life stage	1/alpha		NA	days				0.001	individual-1 day-1	Thrips hawaiiensis	juvenile (not inc egg stage)		35	Celsius	24	Celsius	decimal	26.15	119.132	table 1	Lin et al. 2021. Temperature-dependent demography of Thrips hawaiiensis (Thysanoptera: Thripidae): Implications for prevention and control. Environ. Entomol. 50: 1455-1465	10.1093/ee/nvab084	high temperature threshold. standardised trait value set to 0.001 for TPC fitting
PHX21	survival	proportion surviving life stage	zj		0	proportion	NA	NA	se	0.1	individual-1 day-1	Thrips hawaiiensis	juvenile		12	Celsius	24	Celsius	decimal	26.15	119.132	table 1	Lin et al. 2021. Temperature-dependent demography of Thrips hawaiiensis (Thysanoptera: Thripidae): Implications for prevention and control. Environ. Entomol. 50: 1455-1465	10.1093/ee/nvab084	low temperature threshold. standardised trait value set to 0.1 for TPC fitting
PHX21	survival	proportion surviving life stage	zj		0.2	proportion	0.06	0.06	se	0.045121263	individual-1 day-1	Thrips hawaiiensis	juvenile		16	Celsius	24	Celsius	decimal	26.15	119.132	table 1	Lin et al. 2021. Temperature-dependent demography of Thrips hawaiiensis (Thysanoptera: Thripidae): Implications for prevention and control. Environ. Entomol. 50: 1455-1465	10.1093/ee/nvab084
PHX21	survival	proportion surviving life stage	zj		0.68	proportion	0.07	0.07	se	0.031558185	individual-1 day-1	Thrips hawaiiensis	juvenile		20	Celsius	24	Celsius	decimal	26.15	119.132	table 1	Lin et al. 2021. Temperature-dependent demography of Thrips hawaiiensis (Thysanoptera: Thripidae): Implications for prevention and control. Environ. Entomol. 50: 1455-1465	10.1093/ee/nvab084
PHX21	survival	proportion surviving life stage	zj		0.76	proportion	0.06	0.06	se	0.036866359	individual-1 day-1	Thrips hawaiiensis	juvenile		25	Celsius	24	Celsius	decimal	26.15	119.132	table 1	Lin et al. 2021. Temperature-dependent demography of Thrips hawaiiensis (Thysanoptera: Thripidae): Implications for prevention and control. Environ. Entomol. 50: 1455-1465	10.1093/ee/nvab084
PHX21	survival	proportion surviving life stage	zj		0.58	proportion	0.07	0.07	se	0.083665339	individual-1 day-1	Thrips hawaiiensis	juvenile		30	Celsius	24	Celsius	decimal	26.15	119.132	table 1	Lin et al. 2021. Temperature-dependent demography of Thrips hawaiiensis (Thysanoptera: Thripidae): Implications for prevention and control. Environ. Entomol. 50: 1455-1465	10.1093/ee/nvab084
PHX21	survival	proportion surviving life stage	zj		0.16	proportion	0.05	0.05	se	0.179104478	individual-1 day-1	Thrips hawaiiensis	juvenile		32	Celsius	24	Celsius	decimal	26.15	119.132	table 1	Lin et al. 2021. Temperature-dependent demography of Thrips hawaiiensis (Thysanoptera: Thripidae): Implications for prevention and control. Environ. Entomol. 50: 1455-1465	10.1093/ee/nvab084
PHXpx3	fecundity	mean lifetime eggs	bmax	per capita daily rate of mortality	NA	eggs individual-1				0.001	individual-1 day-1	Plutella xylostella	adult	female	38	Celsius	25	Celsius	decimal	26.15	119.132	table 4	Liu et al. 2002. Development and survival of the diamondback moth (Lepidoptera: Plutellidae) at constant and alternating temperatures	10.1603/0046-225X-31.2.221	high temperature threshold. standardised trait value set to 0.001 for TPC fitting
PHX19	development time	mean duration of life stage	1/alpha	per capita daily rate of development	72.1	days				0.013869626	individual-1 day-1	Muscidifurax raptorellus	juvenile (not inc egg stage)		15	Celsius			decimal	40.808889	-96.678889	table 1	Lysyk 2001. Relationships between temperature and life history parameters of Muscidifurax raptorellus (Hymenoptera: Pteromalidae). Environ. Entomol. 30: 982-992	10.1603/0046-225X-30.5.982
PHX19	development time	mean duration of life stage	1/alpha	per capita daily rate of development	28.7	days				0.034843206	individual-1 day-1	Muscidifurax raptorellus	juvenile (not inc egg stage)		20	Celsius			decimal	40.808889	-96.678889	table 1	Lysyk 2001. Relationships between temperature and life history parameters of Muscidifurax raptorellus (Hymenoptera: Pteromalidae). Environ. Entomol. 30: 982-992	10.1603/0046-225X-30.5.982
PHX19	development time	mean duration of life stage	1/alpha	per capita daily rate of development	15.8	days				0.063291139	individual-1 day-1	Muscidifurax raptorellus	juvenile (not inc egg stage)		25	Celsius			decimal	40.808889	-96.678889	table 1	Lysyk 2001. Relationships between temperature and life history parameters of Muscidifurax raptorellus (Hymenoptera: Pteromalidae). Environ. Entomol. 30: 982-992	10.1603/0046-225X-30.5.982
PHX19	development time	mean duration of life stage	1/alpha	per capita daily rate of development	12.7	days				0.078740157	individual-1 day-1	Muscidifurax raptorellus	juvenile (not inc egg stage)		30	Celsius			decimal	40.808889	-96.678889	table 1	Lysyk 2001. Relationships between temperature and life history parameters of Muscidifurax raptorellus (Hymenoptera: Pteromalidae). Environ. Entomol. 30: 982-992	10.1603/0046-225X-30.5.982
PHX19	development time	mean duration of life stage	1/alpha	per capita daily rate of development	14	days				0.071428571	individual-1 day-1	Muscidifurax raptorellus	juvenile (not inc egg stage)		33	Celsius			decimal	40.808889	-96.678889	table 1	Lysyk 2001. Relationships between temperature and life history parameters of Muscidifurax raptorellus (Hymenoptera: Pteromalidae). Environ. Entomol. 30: 982-992	10.1603/0046-225X-30.5.982
PHX192	survival	proportion surviving life stage	zj	per capita daily rate of mortality	0.23	proportion				0.010679612	individual-1 day-1	Muscidifurax raptorellus	juvenile (not inc egg stage)		15	Celsius			decimal	40.808889	-96.678889	table 1	Lysyk 2001. Relationships between temperature and life history parameters of Muscidifurax raptorellus (Hymenoptera: Pteromalidae). Environ. Entomol. 30: 982-992	10.1603/0046-225X-30.5.982
PHX192	survival	proportion surviving life stage	zj	per capita daily rate of mortality	0.88	proportion				0.004181185	individual-1 day-1	Muscidifurax raptorellus	juvenile (not inc egg stage)		20	Celsius			decimal	40.808889	-96.678889	table 1	Lysyk 2001. Relationships between temperature and life history parameters of Muscidifurax raptorellus (Hymenoptera: Pteromalidae). Environ. Entomol. 30: 982-992	10.1603/0046-225X-30.5.982
PHX192	survival	proportion surviving life stage	zj	per capita daily rate of mortality	0.93	proportion				0.00443038	individual-1 day-1	Muscidifurax raptorellus	juvenile (not inc egg stage)		25	Celsius			decimal	40.808889	-96.678889	table 1	Lysyk 2001. Relationships between temperature and life history parameters of Muscidifurax raptorellus (Hymenoptera: Pteromalidae). Environ. Entomol. 30: 982-992	10.1603/0046-225X-30.5.982
PHX192	survival	proportion surviving life stage	zj	per capita daily rate of mortality	0.82	proportion				0.014173228	individual-1 day-1	Muscidifurax raptorellus	juvenile (not inc egg stage)		30	Celsius			decimal	40.808889	-96.678889	table 1	Lysyk 2001. Relationships between temperature and life history parameters of Muscidifurax raptorellus (Hymenoptera: Pteromalidae). Environ. Entomol. 30: 982-992	10.1603/0046-225X-30.5.982
PHX192	survival	proportion surviving life stage	zj	per capita daily rate of mortality	0.42	proportion				0.041428571	individual-1 day-1	Muscidifurax raptorellus	juvenile (not inc egg stage)		33	Celsius			decimal	40.808889	-96.678889	table 1	Lysyk 2001. Relationships between temperature and life history parameters of Muscidifurax raptorellus (Hymenoptera: Pteromalidae). Environ. Entomol. 30: 982-992	10.1603/0046-225X-30.5.982
PHX194	fecundity rate	maximum progengy individual-1 day-1	bmax	per capita daily rate of reproduction	3.4	progeny individual-1 day-1				3.4	progeny individual-1 day-1	Muscidifurax raptorellus	adult	female	15	Celsius			decimal	40.808889	-96.678889	table 1	Lysyk 2001. Relationships between temperature and life history parameters of Muscidifurax raptorellus (Hymenoptera: Pteromalidae). Environ. Entomol. 30: 982-992	10.1603/0046-225X-30.5.982
PHX194	fecundity rate	maximum progengy individual-1 day-1	bmax	per capita daily rate of reproduction	9.1	progeny individual-1 day-1				9.1	progeny individual-1 day-1	Muscidifurax raptorellus	adult	female	20	Celsius			decimal	40.808889	-96.678889	table 1	Lysyk 2001. Relationships between temperature and life history parameters of Muscidifurax raptorellus (Hymenoptera: Pteromalidae). Environ. Entomol. 30: 982-992	10.1603/0046-225X-30.5.982
PHX194	fecundity rate	maximum progengy individual-1 day-1	bmax	per capita daily rate of reproduction	18.2	progeny individual-1 day-1				18.2	progeny individual-1 day-1	Muscidifurax raptorellus	adult	female	25	Celsius			decimal	40.808889	-96.678889	table 1	Lysyk 2001. Relationships between temperature and life history parameters of Muscidifurax raptorellus (Hymenoptera: Pteromalidae). Environ. Entomol. 30: 982-992	10.1603/0046-225X-30.5.982
PHX194	fecundity rate	maximum progengy individual-1 day-1	bmax	per capita daily rate of reproduction	15.9	progeny individual-1 day-1				15.9	progeny individual-1 day-1	Muscidifurax raptorellus	adult	female	30	Celsius			decimal	40.808889	-96.678889	table 1	Lysyk 2001. Relationships between temperature and life history parameters of Muscidifurax raptorellus (Hymenoptera: Pteromalidae). Environ. Entomol. 30: 982-992	10.1603/0046-225X-30.5.982
PHX194	fecundity rate	maximum progengy individual-1 day-1	bmax	per capita daily rate of reproduction	13.7	progeny individual-1 day-1				13.7	progeny individual-1 day-1	Muscidifurax raptorellus	adult	female	33	Celsius			decimal	40.808889	-96.678889	table 1	Lysyk 2001. Relationships between temperature and life history parameters of Muscidifurax raptorellus (Hymenoptera: Pteromalidae). Environ. Entomol. 30: 982-992	10.1603/0046-225X-30.5.982
PHX12	fecundity rate	maximum progengy individual-1 day-1	bmax	per capita daily rate of reproduction	9.2	progeny individual-1 day-1				9.2	eggs individual-1 day-1	Muscidifurax zaraptor	adult	female	15	Celsius	25	Celsius	decimal	49.873056	-112.78	table 1	Lysyk 2001. Relationships between temperature and life history parameters of Muscidifurax zaraptor (Hymenoptera: Pteromalidae). Environ. Entomol. 30: 147�156	10.1603/0046-225X-30.1.147
PHX12	fecundity rate	maximum progengy individual-1 day-1	bmax	per capita daily rate of reproduction	9.8	progeny individual-1 day-1				9.8	eggs individual-1 day-1	Muscidifurax zaraptor	adult	female	20	Celsius	25	Celsius	decimal	49.873056	-112.78	table 1	Lysyk 2001. Relationships between temperature and life history parameters of Muscidifurax zaraptor (Hymenoptera: Pteromalidae). Environ. Entomol. 30: 147�156	10.1603/0046-225X-30.1.147
PHX12	fecundity rate	maximum progengy individual-1 day-1	bmax	per capita daily rate of reproduction	14.1	progeny individual-1 day-1				14.1	eggs individual-1 day-1	Muscidifurax zaraptor	adult	female	25	Celsius	25	Celsius	decimal	49.873056	-112.78	table 1	Lysyk 2001. Relationships between temperature and life history parameters of Muscidifurax zaraptor (Hymenoptera: Pteromalidae). Environ. Entomol. 30: 147�156	10.1603/0046-225X-30.1.147
PHX12	fecundity rate	maximum progengy individual-1 day-1	bmax	per capita daily rate of reproduction	14.1	progeny individual-1 day-1				14.1	eggs individual-1 day-1	Muscidifurax zaraptor	adult	female	30	Celsius	25	Celsius	decimal	49.873056	-112.78	table 1	Lysyk 2001. Relationships between temperature and life history parameters of Muscidifurax zaraptor (Hymenoptera: Pteromalidae). Environ. Entomol. 30: 147�156	10.1603/0046-225X-30.1.147
PHX12	fecundity rate	maximum progengy individual-1 day-1	bmax	per capita daily rate of reproduction	10.7	progeny individual-1 day-1				10.7	eggs individual-1 day-1	Muscidifurax zaraptor	adult	female	33	Celsius	25	Celsius	decimal	49.873056	-112.78	table 1	Lysyk 2001. Relationships between temperature and life history parameters of Muscidifurax zaraptor (Hymenoptera: Pteromalidae). Environ. Entomol. 30: 147�156	10.1603/0046-225X-30.1.147
PHX12	survival	proportion surviving life stage	zj	per capita daily rate of mortality	0.31	proportion	0.04	0.04	se	0.0053	individual-1 day-1	Muscidifurax zaraptor	juvenile		15	Celsius	25	Celsius	decimal	49.873056	-112.78	table 1	Lysyk 2001. Relationships between temperature and life history parameters of Muscidifurax zaraptor (Hymenoptera: Pteromalidae). Environ. Entomol. 30: 147�156	10.1603/0046-225X-30.1.147
PHX12	survival	proportion surviving life stage	zj	per capita daily rate of mortality	0.87	proportion	0.04	0.04	se	0.0039	individual-1 day-1	Muscidifurax zaraptor	juvenile		20	Celsius	25	Celsius	decimal	49.873056	-112.78	table 1	Lysyk 2001. Relationships between temperature and life history parameters of Muscidifurax zaraptor (Hymenoptera: Pteromalidae). Environ. Entomol. 30: 147�156	10.1603/0046-225X-30.1.147
PHX12	survival	proportion surviving life stage	zj	per capita daily rate of mortality	0.96	proportion	0.02	0.02	se	0.0022	individual-1 day-1	Muscidifurax zaraptor	juvenile		25	Celsius	25	Celsius	decimal	49.873056	-112.78	table 1	Lysyk 2001. Relationships between temperature and life history parameters of Muscidifurax zaraptor (Hymenoptera: Pteromalidae). Environ. Entomol. 30: 147�156	10.1603/0046-225X-30.1.147
PHX12	survival	proportion surviving life stage	zj	per capita daily rate of mortality	0.94	proportion	0.02	0.02	se	0.0043	individual-1 day-1	Muscidifurax zaraptor	juvenile		30	Celsius	25	Celsius	decimal	49.873056	-112.78	table 1	Lysyk 2001. Relationships between temperature and life history parameters of Muscidifurax zaraptor (Hymenoptera: Pteromalidae). Environ. Entomol. 30: 147�156	10.1603/0046-225X-30.1.147
PHX12	survival	proportion surviving life stage	zj	per capita daily rate of mortality	0.74	proportion	0.06	0.06	se	0.0183	individual-1 day-1	Muscidifurax zaraptor	juvenile		33	Celsius	25	Celsius	decimal	49.873056	-112.78	table 1	Lysyk 2001. Relationships between temperature and life history parameters of Muscidifurax zaraptor (Hymenoptera: Pteromalidae). Environ. Entomol. 30: 147�156	10.1603/0046-225X-30.1.147
PHX12	development time	mean duration of life stage	1/alpha	per capita daily rate of development	130.1	days	4.1	4.1	se	0.007686395	individual-1 day-1	Muscidifurax zaraptor	juvenile		15	Celsius	25	Celsius	decimal	49.873056	-112.78	table 1	Lysyk 2001. Relationships between temperature and life history parameters of Muscidifurax zaraptor (Hymenoptera: Pteromalidae). Environ. Entomol. 30: 147�156	10.1603/0046-225X-30.1.147
PHX12	development time	mean duration of life stage	1/alpha	per capita daily rate of development	33.2	days	1.6	1.6	se	0.030120482	individual-1 day-1	Muscidifurax zaraptor	juvenile		20	Celsius	25	Celsius	decimal	49.873056	-112.78	table 1	Lysyk 2001. Relationships between temperature and life history parameters of Muscidifurax zaraptor (Hymenoptera: Pteromalidae). Environ. Entomol. 30: 147�156	10.1603/0046-225X-30.1.147
PHX12	development time	mean duration of life stage	1/alpha	per capita daily rate of development	18.3	days	0.2	0.2	se	0.054644809	individual-1 day-1	Muscidifurax zaraptor	juvenile		25	Celsius	25	Celsius	decimal	49.873056	-112.78	table 1	Lysyk 2001. Relationships between temperature and life history parameters of Muscidifurax zaraptor (Hymenoptera: Pteromalidae). Environ. Entomol. 30: 147�156	10.1603/0046-225X-30.1.147
PHX12	development time	mean duration of life stage	1/alpha	per capita daily rate of development	13.9	days	0.1	0.1	se	0.071942446	individual-1 day-1	Muscidifurax zaraptor	juvenile		30	Celsius	25	Celsius	decimal	49.873056	-112.78	table 1	Lysyk 2001. Relationships between temperature and life history parameters of Muscidifurax zaraptor (Hymenoptera: Pteromalidae). Environ. Entomol. 30: 147�156	10.1603/0046-225X-30.1.147
PHX12	development time	mean duration of life stage	1/alpha	per capita daily rate of development	14.2	days	0.2	0.2	se	0.070422535	individual-1 day-1	Muscidifurax zaraptor	juvenile		33	Celsius	25	Celsius	decimal	49.873056	-112.78	table 1	Lysyk 2001. Relationships between temperature and life history parameters of Muscidifurax zaraptor (Hymenoptera: Pteromalidae). Environ. Entomol. 30: 147�156	10.1603/0046-225X-30.1.147
PHX12	development time	mean duration of life stage	1/alpha	per capita daily rate of development	NA	days	0.2	0.2	se	0.001	individual-1 day-1	Muscidifurax zaraptor	juvenile		35	Celsius	25	Celsius	decimal	49.873056	-112.78	table 1	Lysyk 2001. Relationships between temperature and life history parameters of Muscidifurax zaraptor (Hymenoptera: Pteromalidae). Environ. Entomol. 30: 147�156	10.1603/0046-225X-30.1.147	high temperature threshold for development. standardised trait value set to 0.001 for TPC fitting
PHX12	longevity	median duration of life stage	z	per capita daily rate of mortality	7.7	days				0.12987013	individual-1 day-1	Muscidifurax zaraptor	adult	female	15	Celsius	25	Celsius	decimal	49.873056	-112.78	table 1	Lysyk 2001. Relationships between temperature and life history parameters of Muscidifurax zaraptor (Hymenoptera: Pteromalidae). Environ. Entomol. 30: 147�156	10.1603/0046-225X-30.1.147
PHX12	longevity	median duration of life stage	z	per capita daily rate of mortality	11.8	days				0.084745763	individual-1 day-1	Muscidifurax zaraptor	adult	female	20	Celsius	25	Celsius	decimal	49.873056	-112.78	table 1	Lysyk 2001. Relationships between temperature and life history parameters of Muscidifurax zaraptor (Hymenoptera: Pteromalidae). Environ. Entomol. 30: 147�156	10.1603/0046-225X-30.1.147
PHX12	longevity	median duration of life stage	z	per capita daily rate of mortality	6.5	days				0.153846154	individual-1 day-1	Muscidifurax zaraptor	adult	female	25	Celsius	25	Celsius	decimal	49.873056	-112.78	table 1	Lysyk 2001. Relationships between temperature and life history parameters of Muscidifurax zaraptor (Hymenoptera: Pteromalidae). Environ. Entomol. 30: 147�156	10.1603/0046-225X-30.1.147
PHX12	longevity	median duration of life stage	z	per capita daily rate of mortality	5.6	days				0.178571429	individual-1 day-1	Muscidifurax zaraptor	adult	female	30	Celsius	25	Celsius	decimal	49.873056	-112.78	table 1	Lysyk 2001. Relationships between temperature and life history parameters of Muscidifurax zaraptor (Hymenoptera: Pteromalidae). Environ. Entomol. 30: 147�156	10.1603/0046-225X-30.1.147
PHX12	longevity	median duration of life stage	z	per capita daily rate of mortality	4	days				0.25	individual-1 day-1	Muscidifurax zaraptor	adult	female	33	Celsius	25	Celsius	decimal	49.873056	-112.78	table 1	Lysyk 2001. Relationships between temperature and life history parameters of Muscidifurax zaraptor (Hymenoptera: Pteromalidae). Environ. Entomol. 30: 147�156	10.1603/0046-225X-30.1.147
PHX75	body size	mean wet mass	NA	NA	2.2	mg				NA	NA	Acyrthosiphon pisum	adult (wingless)		20	Celsius	20	Celsius	NA	NA	NA	figure 1	MacKay and Downer 1979. Water content, weight change, and activity of apterous and alate virginoparous Acyrthosiphon pisum (Harris) (Homoptera: Aphididae). Canadian Journal of Zoology 57:2	10.1139/z79-042
PHX670	body size	mean wet mass	NA	NA	2.31	mg				NA	NA	Tribolium castaneum	adult	female	20	Celsius	30	Celsius	NA	NA	NA	figure 3	Malek et al. 2015. Response of body size and developmental time of Tribolium castaneum to constant versus fluctuating thermal conditions. J Therm. Biol. 51	10.1016/j.jtherbio.2015.04.002
PHX670	body size	mean wet mass	NA	NA	2.29	mg				NA	NA	Tribolium castaneum	adult	female	25	Celsius	30	Celsius	NA	NA	NA	figure 3	Malek et al. 2015. Response of body size and developmental time of Tribolium castaneum to constant versus fluctuating thermal conditions. J Therm. Biol. 51	10.1016/j.jtherbio.2015.04.002
PHX670	body size	mean wet mass	NA	NA	2.27	mg				NA	NA	Tribolium castaneum	adult	female	30	Celsius	30	Celsius	NA	NA	NA	figure 3	Malek et al. 2015. Response of body size and developmental time of Tribolium castaneum to constant versus fluctuating thermal conditions. J Therm. Biol. 51	10.1016/j.jtherbio.2015.04.002
PHX670	body size	mean wet mass	NA	NA	2.16	mg				NA	NA	Tribolium castaneum	adult	female	25	Celsius	30	Celsius	NA	NA	NA	figure 3	Malek et al. 2015. Response of body size and developmental time of Tribolium castaneum to constant versus fluctuating thermal conditions. J Therm. Biol. 51	10.1016/j.jtherbio.2015.04.002
PHXpx1	body size	mean wet mass	NA	NA	2.86	mg				NA	NA	Plutella xylostella	adult		22	Celsius	22	Celsius	NA	NA	NA	figure 3	Marazzi and Stadler 2004.Influence of plant sulphur nutrition on oviposition and larval performance of the diamondback moth. Entomologia Experimentalis et Applicata 111:3	10.1111/j.0013-8703.2004.00172.x
PHXpx1	body size	mean wet mass	NA	NA	3.85	mg				NA	NA	Plutella xylostella	adult		22	Celsius	22	Celsius	NA	NA	NA	figure 3	Marazzi and Stadler 2004.Influence of plant sulphur nutrition on oviposition and larval performance of the diamondback moth. Entomologia Experimentalis et Applicata 111:3	10.1111/j.0013-8703.2004.00172.x
PHXpx1	body size	mean wet mass	NA	NA	2.52	mg				NA	NA	Plutella xylostella	adult		22	Celsius	22	Celsius	NA	NA	NA	figure 3	Marazzi and Stadler 2004.Influence of plant sulphur nutrition on oviposition and larval performance of the diamondback moth. Entomologia Experimentalis et Applicata 111:3	10.1111/j.0013-8703.2004.00172.x
PHXpx1	body size	mean wet mass	NA	NA	3	mg				NA	NA	Plutella xylostella	adult		22	Celsius	22	Celsius	NA	NA	NA	figure 3	Marazzi and Stadler 2004.Influence of plant sulphur nutrition on oviposition and larval performance of the diamondback moth. Entomologia Experimentalis et Applicata 111:3	10.1111/j.0013-8703.2004.00172.x
PHXam1	development time	mean duration of life stage	1/alpha	per capita daily rate of development	NA	days				0.001	individual-1 day-1	Aubeonymus mariaefranciscae	juvenile (not inc egg stage)		15	Celsius	26	Celsius	decimal	38.566667	-4.833334	table 1	Marco et al. 1997. Development and survival of immature Aubeonymus mariaefranciscae (Coleoptera: Curculionidae) at constant temperatures. Annals of the Entomological Society of America 90:2	10.1093/aesa/90.2.169	low temperature threshold for development. standardised trait value set to 0.001 for TPC fitting
PHXam1	development time	mean duration of life stage	1/alpha	per capita daily rate of development	NA	days				0.001	individual-1 day-1	Aubeonymus mariaefranciscae	juvenile (not inc egg stage)		18	Celsius	26	Celsius	decimal	38.566667	-4.833334	table 1	Marco et al. 1997. Development and survival of immature Aubeonymus mariaefranciscae (Coleoptera: Curculionidae) at constant temperatures. Annals of the Entomological Society of America 90:2	10.1093/aesa/90.2.169	low temperature threshold for development. standardised trait value set to 0.001 for TPC fitting
PHXam1	development time	mean duration of life stage	1/alpha	per capita daily rate of development	115.6	days				0.008650519	individual-1 day-1	Aubeonymus mariaefranciscae	juvenile (not inc egg stage)		20	Celsius	26	Celsius	decimal	38.566667	-4.833334	table 1	Marco et al. 1997. Development and survival of immature Aubeonymus mariaefranciscae (Coleoptera: Curculionidae) at constant temperatures. Annals of the Entomological Society of America 90:2	10.1093/aesa/90.2.169
PHXam1	development time	mean duration of life stage	1/alpha	per capita daily rate of development	64	days				0.015625	individual-1 day-1	Aubeonymus mariaefranciscae	juvenile (not inc egg stage)		23	Celsius	26	Celsius	decimal	38.566667	-4.833334	table 1	Marco et al. 1997. Development and survival of immature Aubeonymus mariaefranciscae (Coleoptera: Curculionidae) at constant temperatures. Annals of the Entomological Society of America 90:2	10.1093/aesa/90.2.169
PHXam1	development time	mean duration of life stage	1/alpha	per capita daily rate of development	58.9	days				0.016977929	individual-1 day-1	Aubeonymus mariaefranciscae	juvenile (not inc egg stage)		26	Celsius	26	Celsius	decimal	38.566667	-4.833334	table 1	Marco et al. 1997. Development and survival of immature Aubeonymus mariaefranciscae (Coleoptera: Curculionidae) at constant temperatures. Annals of the Entomological Society of America 90:2	10.1093/aesa/90.2.169
PHXam1	development time	mean duration of life stage	1/alpha	per capita daily rate of development	71.4	days				0.014005602	individual-1 day-1	Aubeonymus mariaefranciscae	juvenile (not inc egg stage)		30	Celsius	26	Celsius	decimal	38.566667	-4.833334	table 1	Marco et al. 1997. Development and survival of immature Aubeonymus mariaefranciscae (Coleoptera: Curculionidae) at constant temperatures. Annals of the Entomological Society of America 90:2	10.1093/aesa/90.2.169
PHXam2	development time	mean duration of life stage	1/alpha	per capita daily rate of development	NA	days				0.001	individual-1 day-1	Aubeonymus mariaefranciscae	juvenile (not inc egg stage)		33	Celsius	26	Celsius	decimal	38.566667	-4.833334	table 1	Marco et al. 1997. Development and survival of immature Aubeonymus mariaefranciscae (Coleoptera: Curculionidae) at constant temperatures. Annals of the Entomological Society of America 90:2	10.1093/aesa/90.2.169	high temperature threshold. standardised trait value set to 0.001 for TPC fitting
PHXam1	mortality	percent not surviving life stage	zj	per capita daily rate of mortality	100	percent				0.01	individual-1 day-1	Aubeonymus mariaefranciscae	juvenile		15	Celsius	26	Celsius	decimal	38.566667	-4.833334	figure 1h	Marco et al. 1997. Development and survival of immature Aubeonymus mariaefranciscae (Coleoptera: Curculionidae) at constant temperatures. Annals of the Entomological Society of America 90:2	10.1093/aesa/90.2.169	low temperature threshold. standardised trait value set to 0.01 for TPC fitting
PHXam1	mortality	percent not surviving life stage	zj	per capita daily rate of mortality	100	percent				NA	individual-1 day-1	Aubeonymus mariaefranciscae	juvenile		18	Celsius	26	Celsius	decimal	38.566667	-4.833334	figure 1h	Marco et al. 1997. Development and survival of immature Aubeonymus mariaefranciscae (Coleoptera: Curculionidae) at constant temperatures. Annals of the Entomological Society of America 90:2	10.1093/aesa/90.2.169	low temperature threshold. standardised trait value set to 0.01 for TPC fitting
PHXam1	mortality	percent not surviving life stage	zj	per capita daily rate of mortality	35	percent				0.003027682	individual-1 day-1	Aubeonymus mariaefranciscae	juvenile		20	Celsius	26	Celsius	decimal	38.566667	-4.833334	figure 1h	Marco et al. 1997. Development and survival of immature Aubeonymus mariaefranciscae (Coleoptera: Curculionidae) at constant temperatures. Annals of the Entomological Society of America 90:2	10.1093/aesa/90.2.169
PHXam1	mortality	percent not surviving life stage	zj	per capita daily rate of mortality	37	percent				0.00578125	individual-1 day-1	Aubeonymus mariaefranciscae	juvenile		23	Celsius	26	Celsius	decimal	38.566667	-4.833334	figure 1h	Marco et al. 1997. Development and survival of immature Aubeonymus mariaefranciscae (Coleoptera: Curculionidae) at constant temperatures. Annals of the Entomological Society of America 90:2	10.1093/aesa/90.2.169
PHXam1	mortality	percent not surviving life stage	zj	per capita daily rate of mortality	39	percent				0.006621392	individual-1 day-1	Aubeonymus mariaefranciscae	juvenile		26	Celsius	26	Celsius	decimal	38.566667	-4.833334	figure 1h	Marco et al. 1997. Development and survival of immature Aubeonymus mariaefranciscae (Coleoptera: Curculionidae) at constant temperatures. Annals of the Entomological Society of America 90:2	10.1093/aesa/90.2.169
PHXam1	mortality	percent not surviving life stage	zj	per capita daily rate of mortality	98	percent				0.01372549	individual-1 day-1	Aubeonymus mariaefranciscae	juvenile		30	Celsius	26	Celsius	decimal	38.566667	-4.833334	figure 1h	Marco et al. 1997. Development and survival of immature Aubeonymus mariaefranciscae (Coleoptera: Curculionidae) at constant temperatures. Annals of the Entomological Society of America 90:2	10.1093/aesa/90.2.169
LC4	development time	mean duration of life stage	1/alpha	per capita daily rate of development	NA	days	NA	NA	NA	0.001	individual-1 day-1	Aedes albopictus	juvenile (not inc egg stage)		10	Celsius	25	Celsius	decimal	46.074879	11.1194085	table 2	Marini et al. 2020. Influence of temperature on the life-cycle dynamics of Aedes albopictus population established at temperate latitudes: A laboratory experiment. Insects. 11: 1-17.	10.3390/insects11110808	low temperature threshold for development. standardised trait value set to 0.001 for TPC fitting
LC4	development time	mean duration of life stage	1/alpha	per capita daily rate of development	NA	days	NA	NA	NA	0.001	individual-1 day-1	Aedes albopictus	juvenile (not inc egg stage)		10	Celsius	25	Celsius	decimal	46.074879	11.1194085	table 2	Marini et al. 2020. Influence of temperature on the life-cycle dynamics of Aedes albopictus population established at temperate latitudes: A laboratory experiment. Insects. 11: 1-17.	10.3390/insects11110808	low temperature threshold for development. standardised trait value set to 0.001 for TPC fitting
LC4	development time	mean duration of life stage	1/alpha	per capita daily rate of development	36.8	days	0.5	0.5	se	0.027173913	individual-1 day-1	Aedes albopictus	juvenile (not inc egg stage)		15	Celsius	25	Celsius	decimal	46.074879	11.1194085	table 2	Marini et al. 2020. Influence of temperature on the life-cycle dynamics of Aedes albopictus population established at temperate latitudes: A laboratory experiment. Insects. 11: 1-17.	10.3390/insects11110808
LC4	development time	mean duration of life stage	1/alpha	per capita daily rate of development	35	days	0.9	0.9	se	0.028571429	individual-1 day-1	Aedes albopictus	juvenile (not inc egg stage)		15	Celsius	25	Celsius	decimal	46.074879	11.1194085	table 2	Marini et al. 2020. Influence of temperature on the life-cycle dynamics of Aedes albopictus population established at temperate latitudes: A laboratory experiment. Insects. 11: 1-17.	10.3390/insects11110808
LC4	survival	proportion surviving life stage	zj	per capita daily rate of mortality	0	proportion	NA	NA	se	0.027	individual-1 day-1	Aedes albopictus	juvenile (not inc egg stage)		10	Celsius	25	Celsius	decimal	46.074879	11.1194085	table 1	Marini et al. 2020. Influence of temperature on the life-cycle dynamics of Aedes albopictus population established at temperate latitudes: A laboratory experiment. Insects. 11: 1-17.	10.3390/insects11110808
LC4	survival	proportion surviving life stage	zj	per capita daily rate of mortality	0	proportion	NA	NA	se	0.027	individual-1 day-1	Aedes albopictus	juvenile (not inc egg stage)		10	Celsius	25	Celsius	decimal	46.074879	11.1194085	table 1	Marini et al. 2020. Influence of temperature on the life-cycle dynamics of Aedes albopictus population established at temperate latitudes: A laboratory experiment. Insects. 11: 1-17.	10.3390/insects11110808
LC4	development time	mean duration of life stage	1/alpha	per capita daily rate of development	12.7	days	0.2	0.2	se	0.078740157	individual-1 day-1	Aedes albopictus	juvenile (not inc egg stage)		25	Celsius	25	Celsius	decimal	46.074879	11.1194085	table 2	Marini et al. 2020. Influence of temperature on the life-cycle dynamics of Aedes albopictus population established at temperate latitudes: A laboratory experiment. Insects. 11: 1-17.	10.3390/insects11110808
LC4	development time	mean duration of life stage	1/alpha	per capita daily rate of development	10.4	days	0.7	0.7	se	0.096153846	individual-1 day-1	Aedes albopictus	juvenile (not inc egg stage)		25	Celsius	25	Celsius	decimal	46.074879	11.1194085	table 2	Marini et al. 2020. Influence of temperature on the life-cycle dynamics of Aedes albopictus population established at temperate latitudes: A laboratory experiment. Insects. 11: 1-17.	10.3390/insects11110808
LC4	development time	mean duration of life stage	1/alpha	per capita daily rate of development	7.6	days	0.1	0.1	se	0.131578947	individual-1 day-1	Aedes albopictus	juvenile (not inc egg stage)		30	Celsius	25	Celsius	decimal	46.074879	11.1194085	table 2	Marini et al. 2020. Influence of temperature on the life-cycle dynamics of Aedes albopictus population established at temperate latitudes: A laboratory experiment. Insects. 11: 1-17.	10.3390/insects11110808
LC4	development time	mean duration of life stage	1/alpha	per capita daily rate of development	8.8	days	0.6	0.6	se	0.113636364	individual-1 day-1	Aedes albopictus	juvenile (not inc egg stage)		30	Celsius	25	Celsius	decimal	46.074879	11.1194085	table 2	Marini et al. 2020. Influence of temperature on the life-cycle dynamics of Aedes albopictus population established at temperate latitudes: A laboratory experiment. Insects. 11: 1-17.	10.3390/insects11110808
LC4	survival	proportion surviving life stage	zj	per capita daily rate of mortality	0.73	proportion	0.04	0.04	se	0.007	individual-1 day-1	Aedes albopictus	juvenile (not inc egg stage)		15	Celsius	25	Celsius	decimal	46.074879	11.1194085	table 1	Marini et al. 2020. Influence of temperature on the life-cycle dynamics of Aedes albopictus population established at temperate latitudes: A laboratory experiment. Insects. 11: 1-17.	10.3390/insects11110808
LC4	survival	proportion surviving life stage	zj	per capita daily rate of mortality	0.5	proportion	0.06	0.06	se	0.014	individual-1 day-1	Aedes albopictus	juvenile (not inc egg stage)		15	Celsius	25	Celsius	decimal	46.074879	11.1194085	table 1	Marini et al. 2020. Influence of temperature on the life-cycle dynamics of Aedes albopictus population established at temperate latitudes: A laboratory experiment. Insects. 11: 1-17.	10.3390/insects11110808
LC4	longevity	mean duration of life stage	z	per capita daily rate of mortality	5.7	days	0.4	0.4	se	0.175438596	individual-1 day-1	Aedes albopictus	adult	female	10	Celsius	25	Celsius	decimal	46.074879	11.1194085	table 3	Marini et al. 2020. Influence of temperature on the life-cycle dynamics of Aedes albopictus population established at temperate latitudes: A laboratory experiment. Insects. 11: 1-17.	10.3390/insects11110808
LC4	longevity	mean duration of life stage	z	per capita daily rate of mortality	27.9	days	2	2	se	0.035842294	individual-1 day-1	Aedes albopictus	adult	female	15	Celsius	25	Celsius	decimal	46.074879	11.1194085	table 3	Marini et al. 2020. Influence of temperature on the life-cycle dynamics of Aedes albopictus population established at temperate latitudes: A laboratory experiment. Insects. 11: 1-17.	10.3390/insects11110808
LC4	longevity	mean duration of life stage	z	per capita daily rate of mortality	64.5	days	3.8	3.8	se	0.015503876	individual-1 day-1	Aedes albopictus	adult	female	25	Celsius	25	Celsius	decimal	46.074879	11.1194085	table 3	Marini et al. 2020. Influence of temperature on the life-cycle dynamics of Aedes albopictus population established at temperate latitudes: A laboratory experiment. Insects. 11: 1-17.	10.3390/insects11110808
LC4	longevity	mean duration of life stage	z	per capita daily rate of mortality	53.5	days	4.7	4.7	se	0.018691589	individual-1 day-1	Aedes albopictus	adult	female	30	Celsius	25	Celsius	decimal	46.074879	11.1194085	table 3	Marini et al. 2020. Influence of temperature on the life-cycle dynamics of Aedes albopictus population established at temperate latitudes: A laboratory experiment. Insects. 11: 1-17.	10.3390/insects11110808
LC4	survival	proportion surviving life stage	zj	per capita daily rate of mortality	0.81	proportion	0.04	0.04	se	0.015	individual-1 day-1	Aedes albopictus	juvenile (not inc egg stage)		25	Celsius	25	Celsius	decimal	46.074879	11.1194085	table 1	Marini et al. 2020. Influence of temperature on the life-cycle dynamics of Aedes albopictus population established at temperate latitudes: A laboratory experiment. Insects. 11: 1-17.	10.3390/insects11110808
LC4	survival	proportion surviving life stage	zj	per capita daily rate of mortality	0.76	proportion	0.05	0.05	se	0.023	individual-1 day-1	Aedes albopictus	juvenile (not inc egg stage)		25	Celsius	25	Celsius	decimal	46.074879	11.1194085	table 1	Marini et al. 2020. Influence of temperature on the life-cycle dynamics of Aedes albopictus population established at temperate latitudes: A laboratory experiment. Insects. 11: 1-17.	10.3390/insects11110808
LC4	survival	proportion surviving life stage	zj	per capita daily rate of mortality	0.71	proportion	0.05	0.05	se	0.038	individual-1 day-1	Aedes albopictus	juvenile (not inc egg stage)		30	Celsius	25	Celsius	decimal	46.074879	11.1194085	table 1	Marini et al. 2020. Influence of temperature on the life-cycle dynamics of Aedes albopictus population established at temperate latitudes: A laboratory experiment. Insects. 11: 1-17.	10.3390/insects11110808
LC4	survival	proportion surviving life stage	zj	per capita daily rate of mortality	0.68	proportion	0.05	0.05	se	0.036	individual-1 day-1	Aedes albopictus	juvenile (not inc egg stage)		30	Celsius	25	Celsius	decimal	46.074879	11.1194085	table 1	Marini et al. 2020. Influence of temperature on the life-cycle dynamics of Aedes albopictus population established at temperate latitudes: A laboratory experiment. Insects. 11: 1-17.	10.3390/insects11110808
PHXht1	fecundity rate	mean eggs per unit time	bmax	per capita daily rate of reproduction	0.344	eggs individual-1 day-1	0.067	0.067	se	0.344	eggs individual-1 day-1	Hylobius transversovittatus	adult	female	12.5	Celsius	25	Celsius	decimal	51	9	table 3	McAvoy and Kok 1999. Effects of temperature on eggs fecundity and adult longevity of Hylobius transversovittatus Goeze (Coleoptera: Curculionidae) a biological control agent of purple loosestrife. Biollogical Control 15:2	10.1006/bcon.1999.0720
PHXht1	fecundity rate	mean eggs per unit time	bmax	per capita daily rate of reproduction	0.626	eggs individual-1 day-1	0.202	0.202	se	0.626	eggs individual-1 day-1	Hylobius transversovittatus	adult	female	15	Celsius	25	Celsius	decimal	51	9	table 3	McAvoy and Kok 1999. Effects of temperature on eggs fecundity and adult longevity of Hylobius transversovittatus Goeze (Coleoptera: Curculionidae) a biological control agent of purple loosestrife. Biollogical Control 15:2	10.1006/bcon.1999.0720
PHXht1	fecundity rate	mean eggs per unit time	bmax	per capita daily rate of reproduction	1.532	eggs individual-1 day-1	0.099	0.099	se	1.532	eggs individual-1 day-1	Hylobius transversovittatus	adult	female	20	Celsius	25	Celsius	decimal	51	9	table 3	McAvoy and Kok 1999. Effects of temperature on eggs fecundity and adult longevity of Hylobius transversovittatus Goeze (Coleoptera: Curculionidae) a biological control agent of purple loosestrife. Biollogical Control 15:2	10.1006/bcon.1999.0720
PHXht1	fecundity rate	mean eggs per unit time	bmax	per capita daily rate of reproduction	2.924	eggs individual-1 day-1	0.245	0.245	se	2.924	eggs individual-1 day-1	Hylobius transversovittatus	adult	female	25	Celsius	25	Celsius	decimal	51	9	table 3	McAvoy and Kok 1999. Effects of temperature on eggs fecundity and adult longevity of Hylobius transversovittatus Goeze (Coleoptera: Curculionidae) a biological control agent of purple loosestrife. Biollogical Control 15:2	10.1006/bcon.1999.0720
PHXht1	fecundity rate	mean eggs per unit time	bmax	per capita daily rate of reproduction	0.878	eggs individual-1 day-1	0.175	0.175	se	0.878	eggs individual-1 day-1	Hylobius transversovittatus	adult	female	30	Celsius	25	Celsius	decimal	51	9	table 3	McAvoy and Kok 1999. Effects of temperature on eggs fecundity and adult longevity of Hylobius transversovittatus Goeze (Coleoptera: Curculionidae) a biological control agent of purple loosestrife. Biollogical Control 15:2	10.1006/bcon.1999.0720
PHXca1	development time	mean duration of life stage	1/alpha	per capita daily rate of development	NA	days				0.001	individual-1 day-1	Culex annulirostris	juvenile (not inc egg stage)		10	Celsius	not stated		decimal	-36.383333	145.4	table 1	McDonald et al 1980. The effect of temperature on the population growth potential of Culex annulirostris Skuse (Diptera: Culicidae). Australian Journal of Ecology 5: 4	10.1111/j.1442-9993.1980.tb01260.x
PHXca1	development time	mean duration of life stage	1/alpha	per capita daily rate of development	32	days				0.03125	individual-1 day-1	Culex annulirostris	juvenile (not inc egg stage)		15	Celsius	not stated		decimal	-36.383333	145.4	table 1	McDonald et al 1980. The effect of temperature on the population growth potential of Culex annulirostris Skuse (Diptera: Culicidae). Australian Journal of Ecology 5: 4	10.1111/j.1442-9993.1980.tb01260.x
PHXca1	development time	mean duration of life stage	1/alpha	per capita daily rate of development	14.57	days				0.06863418	individual-1 day-1	Culex annulirostris	juvenile (not inc egg stage)		20	Celsius	not stated		decimal	-36.383333	145.4	table 1	McDonald et al 1980. The effect of temperature on the population growth potential of Culex annulirostris Skuse (Diptera: Culicidae). Australian Journal of Ecology 5: 4	10.1111/j.1442-9993.1980.tb01260.x
PHXca1	development time	mean duration of life stage	1/alpha	per capita daily rate of development	11.48	days				0.087108014	individual-1 day-1	Culex annulirostris	juvenile (not inc egg stage)		25	Celsius	not stated		decimal	-36.383333	145.4	table 1	McDonald et al 1980. The effect of temperature on the population growth potential of Culex annulirostris Skuse (Diptera: Culicidae). Australian Journal of Ecology 5: 4	10.1111/j.1442-9993.1980.tb01260.x
PHXca1	development time	mean duration of life stage	1/alpha	per capita daily rate of development	7.88	days				0.126903553	individual-1 day-1	Culex annulirostris	juvenile (not inc egg stage)		30	Celsius	not stated		decimal	-36.383333	145.4	table 1	McDonald et al 1980. The effect of temperature on the population growth potential of Culex annulirostris Skuse (Diptera: Culicidae). Australian Journal of Ecology 5: 4	10.1111/j.1442-9993.1980.tb01260.x
PHXca1	development time	mean duration of life stage	1/alpha	per capita daily rate of development	7.32	days				0.136612022	individual-1 day-1	Culex annulirostris	juvenile (not inc egg stage)		35	Celsius	not stated		decimal	-36.383333	145.4	table 1	McDonald et al 1980. The effect of temperature on the population growth potential of Culex annulirostris Skuse (Diptera: Culicidae). Australian Journal of Ecology 5: 4	10.1111/j.1442-9993.1980.tb01260.x
PHXca1	development time	mean duration of life stage	1/alpha	per capita daily rate of development	NA	days				0.001	individual-1 day-1	Culex annulirostris	juvenile (not inc egg stage)		40	Celsius	not stated		decimal	-36.383333	145.4	table 1	McDonald et al 1980. The effect of temperature on the population growth potential of Culex annulirostris Skuse (Diptera: Culicidae). Australian Journal of Ecology 5: 4	10.1111/j.1442-9993.1980.tb01260.x
PHXca1	survival	percent surviving life stage	zj	per capita daily rate of mortality	0	percent				0.05	individual-1 day-1	Culex annulirostris	juvenile (not inc egg stage)		10	Celsius	not stated		decimal	-36.383333	145.4	table 1	McDonald et al 1980. The effect of temperature on the population growth potential of Culex annulirostris Skuse (Diptera: Culicidae). Australian Journal of Ecology 5: 4	10.1111/j.1442-9993.1980.tb01260.x	low temperature threshold. standardised trait value set to 0.05 for TPC fitting
PHXca1	survival	percent surviving life stage	zj	per capita daily rate of mortality	3	percent				0.0303125	individual-1 day-1	Culex annulirostris	juvenile (not inc egg stage)		15	Celsius	not stated		decimal	-36.383333	145.4	table 1	McDonald et al 1980. The effect of temperature on the population growth potential of Culex annulirostris Skuse (Diptera: Culicidae). Australian Journal of Ecology 5: 4	10.1111/j.1442-9993.1980.tb01260.x
PHXca1	survival	percent surviving life stage	zj	per capita daily rate of mortality	59	percent				0.028140014	individual-1 day-1	Culex annulirostris	juvenile (not inc egg stage)		20	Celsius	not stated		decimal	-36.383333	145.4	table 1	McDonald et al 1980. The effect of temperature on the population growth potential of Culex annulirostris Skuse (Diptera: Culicidae). Australian Journal of Ecology 5: 4	10.1111/j.1442-9993.1980.tb01260.x
PHXca1	survival	percent surviving life stage	zj	per capita daily rate of mortality	65	percent				0.030487805	individual-1 day-1	Culex annulirostris	juvenile (not inc egg stage)		25	Celsius	not stated		decimal	-36.383333	145.4	table 1	McDonald et al 1980. The effect of temperature on the population growth potential of Culex annulirostris Skuse (Diptera: Culicidae). Australian Journal of Ecology 5: 4	10.1111/j.1442-9993.1980.tb01260.x
PHXca1	survival	percent surviving life stage	zj	per capita daily rate of mortality	56	percent				0.055837563	individual-1 day-1	Culex annulirostris	juvenile (not inc egg stage)		30	Celsius	not stated		decimal	-36.383333	145.4	table 1	McDonald et al 1980. The effect of temperature on the population growth potential of Culex annulirostris Skuse (Diptera: Culicidae). Australian Journal of Ecology 5: 4	10.1111/j.1442-9993.1980.tb01260.x
PHXca1	survival	percent surviving life stage	zj	per capita daily rate of mortality	25	percent				0.102459016	individual-1 day-1	Culex annulirostris	juvenile (not inc egg stage)		35	Celsius	not stated		decimal	-36.383333	145.4	table 1	McDonald et al 1980. The effect of temperature on the population growth potential of Culex annulirostris Skuse (Diptera: Culicidae). Australian Journal of Ecology 5: 4	10.1111/j.1442-9993.1980.tb01260.x
PHXca1	survival	percent surviving life stage	zj	per capita daily rate of mortality	0	percent				0.136612022	individual-1 day-1	Culex annulirostris	juvenile (not inc egg stage)		40	Celsius	not stated		decimal	-36.383333	145.4	table 1	McDonald et al 1980. The effect of temperature on the population growth potential of Culex annulirostris Skuse (Diptera: Culicidae). Australian Journal of Ecology 5: 4	10.1111/j.1442-9993.1980.tb01260.x
PHXss1	fecundity rate	mean eggs per unit time	bmax	per capita daily rate of reproduction	3.293911418	eggs individual-1 day-1				3.293911418	eggs individual-1 day-1	Sepedon spinipes	adult	female	14	Celsius	not stated		NA	NA	NA	table 5	McDonnell et al. 2005. Sexual dimorphism and the impact of temperature on the pupal and adult stages of Sepedon spinipes spinipes a potential biological control agent of fascioliasis. Entomologia Experimentalis et Applicata 115:2	10.1111/j.1570-7458.2005.00267.x
PHXss1	fecundity rate	mean eggs per unit time	bmax	per capita daily rate of reproduction	6.525291829	eggs individual-1 day-1				6.525291829	eggs individual-1 day-1	Sepedon spinipes	adult	female	17	Celsius	not stated		NA	NA	NA	table 5	McDonnell et al. 2005. Sexual dimorphism and the impact of temperature on the pupal and adult stages of Sepedon spinipes spinipes a potential biological control agent of fascioliasis. Entomologia Experimentalis et Applicata 115:2	10.1111/j.1570-7458.2005.00267.x
PHXss1	fecundity rate	mean eggs per unit time	bmax	per capita daily rate of reproduction	8.182258246	eggs individual-1 day-1				8.182258246	eggs individual-1 day-1	Sepedon spinipes	adult	female	20	Celsius	not stated		NA	NA	NA	table 5	McDonnell et al. 2005. Sexual dimorphism and the impact of temperature on the pupal and adult stages of Sepedon spinipes spinipes a potential biological control agent of fascioliasis. Entomologia Experimentalis et Applicata 115:2	10.1111/j.1570-7458.2005.00267.x
PHXss1	fecundity rate	mean eggs per unit time	bmax	per capita daily rate of reproduction	8.398932113	eggs individual-1 day-1				8.398932113	eggs individual-1 day-1	Sepedon spinipes	adult	female	23	Celsius	not stated		NA	NA	NA	table 5	McDonnell et al. 2005. Sexual dimorphism and the impact of temperature on the pupal and adult stages of Sepedon spinipes spinipes a potential biological control agent of fascioliasis. Entomologia Experimentalis et Applicata 115:2	10.1111/j.1570-7458.2005.00267.x
PHXss1	fecundity rate	mean eggs per unit time	bmax	per capita daily rate of reproduction	6.524181818	eggs individual-1 day-1				6.524181818	eggs individual-1 day-1	Sepedon spinipes	adult	female	26	Celsius	not stated		NA	NA	NA	table 5	McDonnell et al. 2005. Sexual dimorphism and the impact of temperature on the pupal and adult stages of Sepedon spinipes spinipes a potential biological control agent of fascioliasis. Entomologia Experimentalis et Applicata 115:2	10.1111/j.1570-7458.2005.00267.x
PHXss2	body size	mean wet mass	NA	NA	11.7	mg				NA	NA	Sepedon spinipes	adult	female	various	Celsius	not stated		NA	NA	NA	text	McDonnell et al. 2005. Sexual dimorphism and the impact of temperature on the pupal and adult stages of Sepedon spinipes spinipes a potential biological control agent of fascioliasis. Entomologia Experimentalis et Applicata 115:2	10.1111/j.1570-7458.2005.00267.x
PHXha1	survival	percent surviving life stage	zj	per capita daily rate of mortality	NA	percent				0.03	individual-1 day-1	Helicoverpa armigera	juvenile		12.5	Celsius	25	Celsius	decimal	41	23	table 1	Mironidis and Savopoulou-Soultani 2008. Development survivorship and reproduction of Helicoverpa armigera (Lepidoptera: Noctuidae) under constant and alternating temperatures. Environ. Entomol. 37:1	10.1093/ee/37.1.16	low temperature threshold. standardised trait value set to 0.03 for TPC fitting
PHXha1	survival	percent surviving life stage	zj	per capita daily rate of mortality	NA	percent				NA	individual-1 day-1	Helicoverpa armigera	juvenile		15	Celsius	25	Celsius	decimal	41	23	table 1	Mironidis and Savopoulou-Soultani 2008. Development survivorship and reproduction of Helicoverpa armigera (Lepidoptera: Noctuidae) under constant and alternating temperatures. Environ. Entomol. 37:1	10.1093/ee/37.1.16
PHXha1	survival	percent surviving life stage	zj	per capita daily rate of mortality	28.1	percent				0.014215105	individual-1 day-1	Helicoverpa armigera	juvenile		17.5	Celsius	25	Celsius	decimal	41	23	table 1	Mironidis and Savopoulou-Soultani 2008. Development survivorship and reproduction of Helicoverpa armigera (Lepidoptera: Noctuidae) under constant and alternating temperatures. Environ. Entomol. 37:1	10.1093/ee/37.1.16
PHXha1	survival	percent surviving life stage	zj	per capita daily rate of mortality	31.11	percent				0.0155018	individual-1 day-1	Helicoverpa armigera	juvenile		20	Celsius	25	Celsius	decimal	41	23	table 1	Mironidis and Savopoulou-Soultani 2008. Development survivorship and reproduction of Helicoverpa armigera (Lepidoptera: Noctuidae) under constant and alternating temperatures. Environ. Entomol. 37:1	10.1093/ee/37.1.16
PHXha1	survival	percent surviving life stage	zj	per capita daily rate of mortality	45.37	percent				0.019894392	individual-1 day-1	Helicoverpa armigera	juvenile		25	Celsius	25	Celsius	decimal	41	23	table 1	Mironidis and Savopoulou-Soultani 2008. Development survivorship and reproduction of Helicoverpa armigera (Lepidoptera: Noctuidae) under constant and alternating temperatures. Environ. Entomol. 37:1	10.1093/ee/37.1.16
PHXha1	survival	percent surviving life stage	zj	per capita daily rate of mortality	56.41	percent				0.017429028	individual-1 day-1	Helicoverpa armigera	juvenile		27.5	Celsius	25	Celsius	decimal	41	23	table 1	Mironidis and Savopoulou-Soultani 2008. Development survivorship and reproduction of Helicoverpa armigera (Lepidoptera: Noctuidae) under constant and alternating temperatures. Environ. Entomol. 37:1	10.1093/ee/37.1.16
PHXha1	survival	percent surviving life stage	zj	per capita daily rate of mortality	16.36	percent				0.039249179	individual-1 day-1	Helicoverpa armigera	juvenile		30	Celsius	25	Celsius	decimal	41	23	table 1	Mironidis and Savopoulou-Soultani 2008. Development survivorship and reproduction of Helicoverpa armigera (Lepidoptera: Noctuidae) under constant and alternating temperatures. Environ. Entomol. 37:1	10.1093/ee/37.1.16
PHXha1	survival	percent surviving life stage	zj	per capita daily rate of mortality	11.67	percent				0.04673545	individual-1 day-1	Helicoverpa armigera	juvenile		32.5	Celsius	25	Celsius	decimal	41	23	table 1	Mironidis and Savopoulou-Soultani 2008. Development survivorship and reproduction of Helicoverpa armigera (Lepidoptera: Noctuidae) under constant and alternating temperatures. Environ. Entomol. 37:1	10.1093/ee/37.1.16
PHXha1	survival	percent surviving life stage	zj	per capita daily rate of mortality	3.96	percent				0.050361825	individual-1 day-1	Helicoverpa armigera	juvenile		35	Celsius	25	Celsius	decimal	41	23	table 1	Mironidis and Savopoulou-Soultani 2008. Development survivorship and reproduction of Helicoverpa armigera (Lepidoptera: Noctuidae) under constant and alternating temperatures. Environ. Entomol. 37:1	10.1093/ee/37.1.16
PHXha1	development time	mean duration of life stage	1/alpha	per capita daily rate of mortality	NA	days				0.001	individual-1 day-1	Helicoverpa armigera	juvenile (not inc egg stage)		12.5	Celsius	25	Celsius	decimal	41	23	table 2	Mironidis and Savopoulou-Soultani 2008. Development survivorship and reproduction of Helicoverpa armigera (Lepidoptera: Noctuidae) under constant and alternating temperatures. Environ. Entomol. 37:1	10.1093/ee/37.1.16	low temperature threshold. standardised trait value set to 0.001 for TPC fitting
PHXha1	development time	mean duration of life stage	1/alpha	per capita daily rate of mortality	NA	days				NA	individual-1 day-1	Helicoverpa armigera	juvenile (not inc egg stage)		15	Celsius	25	Celsius	decimal	41	23	table 2	Mironidis and Savopoulou-Soultani 2008. Development survivorship and reproduction of Helicoverpa armigera (Lepidoptera: Noctuidae) under constant and alternating temperatures. Environ. Entomol. 37:1	10.1093/ee/37.1.16
PHXha1	development time	mean duration of life stage	1/alpha	per capita daily rate of mortality	50.58	days				0.01977066	individual-1 day-1	Helicoverpa armigera	juvenile (not inc egg stage)		17.5	Celsius	25	Celsius	decimal	41	23	table 2	Mironidis and Savopoulou-Soultani 2008. Development survivorship and reproduction of Helicoverpa armigera (Lepidoptera: Noctuidae) under constant and alternating temperatures. Environ. Entomol. 37:1	10.1093/ee/37.1.16
PHXha1	development time	mean duration of life stage	1/alpha	per capita daily rate of mortality	44.44	days				0.02250225	individual-1 day-1	Helicoverpa armigera	juvenile (not inc egg stage)		20	Celsius	25	Celsius	decimal	41	23	table 2	Mironidis and Savopoulou-Soultani 2008. Development survivorship and reproduction of Helicoverpa armigera (Lepidoptera: Noctuidae) under constant and alternating temperatures. Environ. Entomol. 37:1	10.1093/ee/37.1.16
PHXha1	development time	mean duration of life stage	1/alpha	per capita daily rate of mortality	27.46	days				0.036416606	individual-1 day-1	Helicoverpa armigera	juvenile (not inc egg stage)		25	Celsius	25	Celsius	decimal	41	23	table 2	Mironidis and Savopoulou-Soultani 2008. Development survivorship and reproduction of Helicoverpa armigera (Lepidoptera: Noctuidae) under constant and alternating temperatures. Environ. Entomol. 37:1	10.1093/ee/37.1.16
PHXha1	development time	mean duration of life stage	1/alpha	per capita daily rate of mortality	25.01	days				0.039984006	individual-1 day-1	Helicoverpa armigera	juvenile (not inc egg stage)		27.5	Celsius	25	Celsius	decimal	41	23	table 2	Mironidis and Savopoulou-Soultani 2008. Development survivorship and reproduction of Helicoverpa armigera (Lepidoptera: Noctuidae) under constant and alternating temperatures. Environ. Entomol. 37:1	10.1093/ee/37.1.16
PHXha1	development time	mean duration of life stage	1/alpha	per capita daily rate of mortality	21.31	days				0.046926326	individual-1 day-1	Helicoverpa armigera	juvenile (not inc egg stage)		30	Celsius	25	Celsius	decimal	41	23	table 2	Mironidis and Savopoulou-Soultani 2008. Development survivorship and reproduction of Helicoverpa armigera (Lepidoptera: Noctuidae) under constant and alternating temperatures. Environ. Entomol. 37:1	10.1093/ee/37.1.16
PHXha1	development time	mean duration of life stage	1/alpha	per capita daily rate of mortality	18.9	days				0.052910053	individual-1 day-1	Helicoverpa armigera	juvenile (not inc egg stage)		32.5	Celsius	25	Celsius	decimal	41	23	table 2	Mironidis and Savopoulou-Soultani 2008. Development survivorship and reproduction of Helicoverpa armigera (Lepidoptera: Noctuidae) under constant and alternating temperatures. Environ. Entomol. 37:1	10.1093/ee/37.1.16
PHXha1	development time	mean duration of life stage	1/alpha	per capita daily rate of mortality	19.07	days				0.052438385	individual-1 day-1	Helicoverpa armigera	juvenile (not inc egg stage)		35	Celsius	25	Celsius	decimal	41	23	table 2	Mironidis and Savopoulou-Soultani 2008. Development survivorship and reproduction of Helicoverpa armigera (Lepidoptera: Noctuidae) under constant and alternating temperatures. Environ. Entomol. 37:1	10.1093/ee/37.1.16
PHXha1	development time	mean duration of life stage	1/alpha	per capita daily rate of mortality	20.33	days				0.049188392	individual-1 day-1	Helicoverpa armigera	juvenile (not inc egg stage)		37.5	Celsius	25	Celsius	decimal	41	23	table 2	Mironidis and Savopoulou-Soultani 2008. Development survivorship and reproduction of Helicoverpa armigera (Lepidoptera: Noctuidae) under constant and alternating temperatures. Environ. Entomol. 37:1	10.1093/ee/37.1.16
PHXha1	development time	mean duration of life stage	1/alpha	per capita daily rate of mortality	NA	days				0.001	individual-1 day-1	Helicoverpa armigera	juvenile (not inc egg stage)		40	Celsius	25	Celsius	decimal	41	23	table 2	Mironidis and Savopoulou-Soultani 2008. Development survivorship and reproduction of Helicoverpa armigera (Lepidoptera: Noctuidae) under constant and alternating temperatures. Environ. Entomol. 37:1	10.1093/ee/37.1.16	high temperature threshold. standardised trait value set to 0.001 for TPC fitting
PHXha1	longevity	mean duration of life stage	z	per capita daily rate of mortality	16.55	days				0.060422961	individual-1 day-1	Helicoverpa armigera	adult	female	17.5	Celsius	25	Celsius	decimal	41	23	table 5	Mironidis and Savopoulou-Soultani 2008. Development survivorship and reproduction of Helicoverpa armigera (Lepidoptera: Noctuidae) under constant and alternating temperatures. Environ. Entomol. 37:1	10.1093/ee/37.1.16
PHXha1	longevity	mean duration of life stage	z	per capita daily rate of mortality	20.47	days				0.048851979	individual-1 day-1	Helicoverpa armigera	adult	female	20	Celsius	25	Celsius	decimal	41	23	table 5	Mironidis and Savopoulou-Soultani 2008. Development survivorship and reproduction of Helicoverpa armigera (Lepidoptera: Noctuidae) under constant and alternating temperatures. Environ. Entomol. 37:1	10.1093/ee/37.1.16
PHXha1	longevity	mean duration of life stage	z	per capita daily rate of mortality	20.44	days				0.048923679	individual-1 day-1	Helicoverpa armigera	adult	female	25	Celsius	25	Celsius	decimal	41	23	table 5	Mironidis and Savopoulou-Soultani 2008. Development survivorship and reproduction of Helicoverpa armigera (Lepidoptera: Noctuidae) under constant and alternating temperatures. Environ. Entomol. 37:1	10.1093/ee/37.1.16
PHXha1	longevity	mean duration of life stage	z	per capita daily rate of mortality	17.53	days				0.057045066	individual-1 day-1	Helicoverpa armigera	adult	female	27.5	Celsius	25	Celsius	decimal	41	23	table 5	Mironidis and Savopoulou-Soultani 2008. Development survivorship and reproduction of Helicoverpa armigera (Lepidoptera: Noctuidae) under constant and alternating temperatures. Environ. Entomol. 37:1	10.1093/ee/37.1.16
PHXha1	longevity	mean duration of life stage	z	per capita daily rate of mortality	16.75	days				0.059701493	individual-1 day-1	Helicoverpa armigera	adult	female	30	Celsius	25	Celsius	decimal	41	23	table 5	Mironidis and Savopoulou-Soultani 2008. Development survivorship and reproduction of Helicoverpa armigera (Lepidoptera: Noctuidae) under constant and alternating temperatures. Environ. Entomol. 37:1	10.1093/ee/37.1.16
PHXha1	longevity	mean duration of life stage	z	per capita daily rate of mortality	6.91	days				0.1447178	individual-1 day-1	Helicoverpa armigera	adult	female	32.5	Celsius	25	Celsius	decimal	41	23	table 5	Mironidis and Savopoulou-Soultani 2008. Development survivorship and reproduction of Helicoverpa armigera (Lepidoptera: Noctuidae) under constant and alternating temperatures. Environ. Entomol. 37:1	10.1093/ee/37.1.16
PHXha1	fecundity rate	mean eggs per unit time	bmax	per capita daily rate of reproduction	4.04	eggs individual-1 day-1				4.04	individual-1 day-1	Helicoverpa armigera	adult	female	15	Celsius	25	Celsius	decimal	41	23	table 5	Mironidis and Savopoulou-Soultani 2008. Development survivorship and reproduction of Helicoverpa armigera (Lepidoptera: Noctuidae) under constant and alternating temperatures. Environ. Entomol. 37:1	10.1093/ee/37.1.16
PHXha1	fecundity rate	mean eggs per unit time	bmax	per capita daily rate of mortality	18.4	eggs individual-1 day-1				18.4	individual-1 day-1	Helicoverpa armigera	adult	female	17.5	Celsius	25	Celsius	decimal	41	23	table 5	Mironidis and Savopoulou-Soultani 2008. Development survivorship and reproduction of Helicoverpa armigera (Lepidoptera: Noctuidae) under constant and alternating temperatures. Environ. Entomol. 37:1	10.1093/ee/37.1.16
PHXha1	fecundity rate	mean eggs per unit time	bmax	per capita daily rate of mortality	21.2	eggs individual-1 day-1				21.2	individual-1 day-1	Helicoverpa armigera	adult	female	20	Celsius	25	Celsius	decimal	41	23	table 5	Mironidis and Savopoulou-Soultani 2008. Development survivorship and reproduction of Helicoverpa armigera (Lepidoptera: Noctuidae) under constant and alternating temperatures. Environ. Entomol. 37:1	10.1093/ee/37.1.16
PHXha1	fecundity rate	mean eggs per unit time	bmax	per capita daily rate of mortality	49.31	eggs individual-1 day-1				49.31	individual-1 day-1	Helicoverpa armigera	adult	female	25	Celsius	25	Celsius	decimal	41	23	table 5	Mironidis and Savopoulou-Soultani 2008. Development survivorship and reproduction of Helicoverpa armigera (Lepidoptera: Noctuidae) under constant and alternating temperatures. Environ. Entomol. 37:1	10.1093/ee/37.1.16
PHXha1	fecundity rate	mean eggs per unit time	bmax	per capita daily rate of mortality	43.52	eggs individual-1 day-1				43.52	individual-1 day-1	Helicoverpa armigera	adult	female	27.5	Celsius	25	Celsius	decimal	41	23	table 5	Mironidis and Savopoulou-Soultani 2008. Development survivorship and reproduction of Helicoverpa armigera (Lepidoptera: Noctuidae) under constant and alternating temperatures. Environ. Entomol. 37:1	10.1093/ee/37.1.16
PHXha1	fecundity rate	mean eggs per unit time	bmax	per capita daily rate of mortality	41.29	eggs individual-1 day-1				41.29	individual-1 day-1	Helicoverpa armigera	adult	female	30	Celsius	25	Celsius	decimal	41	23	table 5	Mironidis and Savopoulou-Soultani 2008. Development survivorship and reproduction of Helicoverpa armigera (Lepidoptera: Noctuidae) under constant and alternating temperatures. Environ. Entomol. 37:1	10.1093/ee/37.1.16
PHXha1	fecundity rate	mean eggs per unit time	bmax	per capita daily rate of mortality	20.01	eggs individual-1 day-1				20.01	individual-1 day-1	Helicoverpa armigera	adult	female	32.5	Celsius	25	Celsius	decimal	41	23	table 5	Mironidis and Savopoulou-Soultani 2008. Development survivorship and reproduction of Helicoverpa armigera (Lepidoptera: Noctuidae) under constant and alternating temperatures. Environ. Entomol. 37:1	10.1093/ee/37.1.16
PHXha1	fecundity rate	mean eggs per unit time	bmax	per capita daily rate of mortality	12.25	eggs individual-1 day-1				12.25	individual-1 day-1	Helicoverpa armigera	adult	female	35	Celsius	25	Celsius	decimal	41	23	table 5	Mironidis and Savopoulou-Soultani 2008. Development survivorship and reproduction of Helicoverpa armigera (Lepidoptera: Noctuidae) under constant and alternating temperatures. Environ. Entomol. 37:1	10.1093/ee/37.1.16
PHXa4	body size	mean wet mass	NA	NA	0.0245	mg				NA	NA	Tetranychus mcdanieli	adult	female	not stated	NA	not stated		NA	NA	NA	table 2	Mitchell 1973. Growth and population dynamics of a spider mite (Tetranychus urticae K. Acarina: Tetranychidae). Ecology 54:6	10.2307/1934198	used body mass for similar sized species (Tetranychus urticae) reported in Mitchell (1973)
PHXa5	body size	mean wet mass	NA	NA	0.0245	mg				NA	NA	Tetranychus urticae	adult	female	not stated	NA	not stated		NA	NA	NA	table 2	Mitchell 1973. Growth and population dynamics of a spider mite (Tetranychus urticae K. Acarina: Tetranychidae). Ecology 54:6	10.2307/1934198
PHXa4	body size	mean wet mass	NA	NA	0.0245	mg				NA	NA	Tetranychus evansi	adult	female	not stated	NA	not stated		NA	NA	NA	table 2	Mitchell 1973. Growth and population dynamics of a spider mite (Tetranychus urticae K. Acarina: Tetranychidae). Ecology 54:6	10.2307/1934198	used body mass for similar sized species (Tetranychus urticae) reported in Mitchell (1973)
PHXmp2	body size	mean wet mass	NA	NA	0.296	mg				NA	NA	Myzus persicae	adult		25	Celsius	25	Celsius	NA	NA	NA	table 1	Mohamad and van Emden 1989. Host plant modification to insecticide susceptibility in Myzus persicae (Sulz.). International Journal of Tropical Insect Science 10:5	10.1017/S1742758400021846
PHXmp2	body size	mean wet mass	NA	NA	0.255	mg				NA	NA	Myzus persicae	adult		25	Celsius	25	Celsius	NA	NA	NA	table 1	Mohamad and van Emden 1989. Host plant modification to insecticide susceptibility in Myzus persicae (Sulz.). International Journal of Tropical Insect Science 10:5	10.1017/S1742758400021846
PHXmp2	body size	mean wet mass	NA	NA	0.275	mg				NA	NA	Myzus persicae	adult		25	Celsius	25	Celsius	NA	NA	NA	table 1	Mohamad and van Emden 1989. Host plant modification to insecticide susceptibility in Myzus persicae (Sulz.). International Journal of Tropical Insect Science 10:5	10.1017/S1742758400021846
PHXmp2	body size	mean wet mass	NA	NA	0.279	mg				NA	NA	Myzus persicae	adult		25	Celsius	25	Celsius	NA	NA	NA	table 1	Mohamad and van Emden 1989. Host plant modification to insecticide susceptibility in Myzus persicae (Sulz.). International Journal of Tropical Insect Science 10:5	10.1017/S1742758400021846
PHXmp2	body size	mean wet mass	NA	NA	0.271	mg				NA	NA	Myzus persicae	adult		25	Celsius	25	Celsius	NA	NA	NA	table 1	Mohamad and van Emden 1989. Host plant modification to insecticide susceptibility in Myzus persicae (Sulz.). International Journal of Tropical Insect Science 10:5	10.1017/S1742758400021846
PHXmra1	body size	mean wet mass	NA	NA	0.65	mg				NA	NA	Muscidifurax raptorellus	adult	female	NA				NA	NA	NA	NA	NA	NA	smaller than M. zaraptor (Gao et al. 2020) so assumed to be approximately 2/3 of the mass reported for M. zaparator in Rivers et al. (1998)
PHXha2	body size	mean wet mass	NA	NA	163	mg				NA	NA	Helicoverpa armigera	adult		25	Celsius	25	Celsius	NA	NA	NA	table 4	Naseri et al. 2010. Nutritional indices of the cotton bollworm, Helicoverpa armigera, on 13 soybean varieties. J Insect Sci. 10:1	10.1673/031.010.14111
PHXha2	body size	mean wet mass	NA	NA	156.8	mg				NA	NA	Helicoverpa armigera	adult		25	Celsius	25	Celsius	NA	NA	NA	table 4	Naseri et al. 2010. Nutritional indices of the cotton bollworm, Helicoverpa armigera, on 13 soybean varieties. J Insect Sci. 10:1	10.1673/031.010.14111
PHXha2	body size	mean wet mass	NA	NA	155.5	mg				NA	NA	Helicoverpa armigera	adult		25	Celsius	25	Celsius	NA	NA	NA	table 4	Naseri et al. 2010. Nutritional indices of the cotton bollworm, Helicoverpa armigera, on 13 soybean varieties. J Insect Sci. 10:1	10.1673/031.010.14111
PHXha2	body size	mean wet mass	NA	NA	143.58	mg				NA	NA	Helicoverpa armigera	adult		25	Celsius	25	Celsius	NA	NA	NA	table 4	Naseri et al. 2010. Nutritional indices of the cotton bollworm, Helicoverpa armigera, on 13 soybean varieties. J Insect Sci. 10:1	10.1673/031.010.14111
PHXha2	body size	mean wet mass	NA	NA	163.36	mg				NA	NA	Helicoverpa armigera	adult		25	Celsius	25	Celsius	NA	NA	NA	table 4	Naseri et al. 2010. Nutritional indices of the cotton bollworm, Helicoverpa armigera, on 13 soybean varieties. J Insect Sci. 10:1	10.1673/031.010.14111
PHXha2	body size	mean wet mass	NA	NA	153.55	mg				NA	NA	Helicoverpa armigera	adult		25	Celsius	25	Celsius	NA	NA	NA	table 4	Naseri et al. 2010. Nutritional indices of the cotton bollworm, Helicoverpa armigera, on 13 soybean varieties. J Insect Sci. 10:1	10.1673/031.010.14111
PHXha2	body size	mean wet mass	NA	NA	159.82	mg				NA	NA	Helicoverpa armigera	adult		25	Celsius	25	Celsius	NA	NA	NA	table 4	Naseri et al. 2010. Nutritional indices of the cotton bollworm, Helicoverpa armigera, on 13 soybean varieties. J Insect Sci. 10:1	10.1673/031.010.14111
PHXha2	body size	mean wet mass	NA	NA	159	mg				NA	NA	Helicoverpa armigera	adult		25	Celsius	25	Celsius	NA	NA	NA	table 4	Naseri et al. 2010. Nutritional indices of the cotton bollworm, Helicoverpa armigera, on 13 soybean varieties. J Insect Sci. 10:1	10.1673/031.010.14111
PHXha2	body size	mean wet mass	NA	NA	160.29	mg				NA	NA	Helicoverpa armigera	adult		25	Celsius	25	Celsius	NA	NA	NA	table 4	Naseri et al. 2010. Nutritional indices of the cotton bollworm, Helicoverpa armigera, on 13 soybean varieties. J Insect Sci. 10:1	10.1673/031.010.14111
PHXha2	body size	mean wet mass	NA	NA	157.31	mg				NA	NA	Helicoverpa armigera	adult		25	Celsius	25	Celsius	NA	NA	NA	table 4	Naseri et al. 2010. Nutritional indices of the cotton bollworm, Helicoverpa armigera, on 13 soybean varieties. J Insect Sci. 10:1	10.1673/031.010.14111
PHXha2	body size	mean wet mass	NA	NA	155.09	mg				NA	NA	Helicoverpa armigera	adult		25	Celsius	25	Celsius	NA	NA	NA	table 4	Naseri et al. 2010. Nutritional indices of the cotton bollworm, Helicoverpa armigera, on 13 soybean varieties. J Insect Sci. 10:1	10.1673/031.010.14111
PHXha2	body size	mean wet mass	NA	NA	148	mg				NA	NA	Helicoverpa armigera	adult		25	Celsius	25	Celsius	NA	NA	NA	table 4	Naseri et al. 2010. Nutritional indices of the cotton bollworm, Helicoverpa armigera, on 13 soybean varieties. J Insect Sci. 10:1	10.1673/031.010.14111
PHXha2	body size	mean wet mass	NA	NA	148.77	mg				NA	NA	Helicoverpa armigera	adult		25	Celsius	25	Celsius	NA	NA	NA	table 4	Naseri et al. 2010. Nutritional indices of the cotton bollworm, Helicoverpa armigera, on 13 soybean varieties. J Insect Sci. 10:1	10.1673/031.010.14111
PHX70	body size	mean wet mass	NA	NA	3.9	mg	0.6	0.6	se	NA	NA	Paracoccus marginatus	adult		27	Celsius	27	Celsius	NA	NA	NA	table 4	Okeke et al. 2019. Food host preference and life cycle characteristics of the Papaya mealybug Paracoccus marginatus Will. and Granara de Willink in Ibadan Southwest Nigeria. Nigerian Journal of Entomology 35:1	10.36108/NJE/9102/53.01.21
PHX70	body size	mean wet mass	NA	NA	3.58	mg	0.2	0.2	se	NA	NA	Paracoccus marginatus	adult		27	Celsius	27	Celsius	NA	NA	NA	table 4	Okeke et al. 2019. Food host preference and life cycle characteristics of the Papaya mealybug Paracoccus marginatus Will. and Granara de Willink in Ibadan Southwest Nigeria. Nigerian Journal of Entomology 35:1	10.36108/NJE/9102/53.01.21
PHX70	body size	mean wet mass	NA	NA	3.45	mg	0.2	0.2	se	NA	NA	Paracoccus marginatus	adult		27	Celsius	27	Celsius	NA	NA	NA	table 4	Okeke et al. 2019. Food host preference and life cycle characteristics of the Papaya mealybug Paracoccus marginatus Will. and Granara de Willink in Ibadan Southwest Nigeria. Nigerian Journal of Entomology 35:1	10.36108/NJE/9102/53.01.21
PHX70	body size	mean wet mass	NA	NA	3.2	mg	0.4	0.4	se	NA	NA	Paracoccus marginatus	adult		27	Celsius	27	Celsius	NA	NA	NA	table 4	Okeke et al. 2019. Food host preference and life cycle characteristics of the Papaya mealybug Paracoccus marginatus Will. and Granara de Willink in Ibadan Southwest Nigeria. Nigerian Journal of Entomology 35:1	10.36108/NJE/9102/53.01.21
PHX70	body size	mean wet mass	NA	NA	3.08	mg	0.5	0.5	se	NA	NA	Paracoccus marginatus	adult		27	Celsius	27	Celsius	NA	NA	NA	table 4	Okeke et al. 2019. Food host preference and life cycle characteristics of the Papaya mealybug Paracoccus marginatus Will. and Granara de Willink in Ibadan Southwest Nigeria. Nigerian Journal of Entomology 35:1	10.36108/NJE/9102/53.01.21
PHX70	body size	mean wet mass	NA	NA	2.98	mg	0.4	0.4	se	NA	NA	Paracoccus marginatus	adult		27	Celsius	27	Celsius	NA	NA	NA	table 4	Okeke et al. 2019. Food host preference and life cycle characteristics of the Papaya mealybug Paracoccus marginatus Will. and Granara de Willink in Ibadan Southwest Nigeria. Nigerian Journal of Entomology 35:1	10.36108/NJE/9102/53.01.21
PHXa9	body size	mean wet mass	NA	NA	45.39	mg	1.44	1.44	LSD	NA	NA	Clavigralla tomentosicollis	adult		26	Celsius	26	Celsius	NA	NA	NA	table 1	Okeola and Machuka 2001. Biological Effects of African Yam Bean Lectins on Clavigralla tomentosicollis (Hemiptera: Coreidae). J. Econ. Entomol. 94:3	10.1603/0022-0493-94.3.724
PHXbb	body size	mean wet mass	NA	NA	1.62	mg	0.02	0.02	se	NA	NA	Anopheles gambiae	adult	female	25	Celsius	25	Celsius	NA	NA	NA	figure 2a	Otali et al. 2014. Increased production of mitochondrial reactive oxygen species and reduced adult life span in an insecticide-resistant strain of Anopheles gambiae. Bull. Entomol. Res. 104:3	10.1017/S0007485314000091
PHXbb	body size	mean wet mass	NA	NA	1.54	mg	0.02	0.02	se	NA	NA	Anopheles gambiae	adult	female	25	Celsius	25	Celsius	NA	NA	NA	figure 2a	Otali et al. 2014. Increased production of mitochondrial reactive oxygen species and reduced adult life span in an insecticide-resistant strain of Anopheles gambiae. Bull. Entomol. Res. 104:3	10.1017/S0007485314000091
PHX90	body size	mean wet mass	NA	NA	0.319	mg	0.001	0.001	se	NA	NA	Bemisia tabaci	adult	female	26	Celsius	26	Celsius	NA	NA	NA	table 6	Park et al. 2021. Comparison of life history parameters of two different genetic clusters of Bemisia tabaci MED (Hemiptera: Aleyrodidae) through single and cross mating. PloS ONE 16(3): e0248819	10.1371/journal.pone.0248819
PHX90	body size	mean wet mass	NA	NA	0.318	mg	0.0012	0.0012	se	NA	NA	Bemisia tabaci	adult	female	26	Celsius	26	Celsius	NA	NA	NA	table 6	Park et al. 2021. Comparison of life history parameters of two different genetic clusters of Bemisia tabaci MED (Hemiptera: Aleyrodidae) through single and cross mating. PloS ONE 16(3): e0248819	10.1371/journal.pone.0248819
PHX90	body size	mean wet mass	NA	NA	0.313	mg	0.0029	0.0029	se	NA	NA	Bemisia tabaci	adult	female	26	Celsius	26	Celsius	NA	NA	NA	table 6	Park et al. 2021. Comparison of life history parameters of two different genetic clusters of Bemisia tabaci MED (Hemiptera: Aleyrodidae) through single and cross mating. PloS ONE 16(3): e0248819	10.1371/journal.pone.0248819
PHX90	body size	mean wet mass	NA	NA	0.312	mg	0.0022	0.0022	se	NA	NA	Bemisia tabaci	adult	female	26	Celsius	26	Celsius	NA	NA	NA	table 6	Park et al. 2021. Comparison of life history parameters of two different genetic clusters of Bemisia tabaci MED (Hemiptera: Aleyrodidae) through single and cross mating. PloS ONE 16(3): e0248819	10.1371/journal.pone.0248819
PHX90	body size	mean wet mass	NA	NA	0.297	mg	0.0052	0.0052	se	NA	NA	Bemisia tabaci	adult	female	26	Celsius	26	Celsius	NA	NA	NA	table 6	Park et al. 2021. Comparison of life history parameters of two different genetic clusters of Bemisia tabaci MED (Hemiptera: Aleyrodidae) through single and cross mating. PloS ONE 16(3): e0248819	10.1371/journal.pone.0248819
PHX90	body size	mean wet mass	NA	NA	0.29	mg	0.0043	0.0043	se	NA	NA	Bemisia tabaci	adult	female	26	Celsius	26	Celsius	NA	NA	NA	table 6	Park et al. 2021. Comparison of life history parameters of two different genetic clusters of Bemisia tabaci MED (Hemiptera: Aleyrodidae) through single and cross mating. PloS ONE 16(3): e0248819	10.1371/journal.pone.0248819
PHX90	body size	mean wet mass	NA	NA	0.255	mg	0.0061	0.0061	se	NA	NA	Bemisia tabaci	adult	female	26	Celsius	26	Celsius	NA	NA	NA	table 6	Park et al. 2021. Comparison of life history parameters of two different genetic clusters of Bemisia tabaci MED (Hemiptera: Aleyrodidae) through single and cross mating. PloS ONE 16(3): e0248819	10.1371/journal.pone.0248819
PHX90	body size	mean wet mass	NA	NA	0.241	mg	0.0054	0.0054	se	NA	NA	Bemisia tabaci	adult	female	26	Celsius	26	Celsius	NA	NA	NA	table 6	Park et al. 2021. Comparison of life history parameters of two different genetic clusters of Bemisia tabaci MED (Hemiptera: Aleyrodidae) through single and cross mating. PloS ONE 16(3): e0248819	10.1371/journal.pone.0248819
PHXtb1	body size	mean wet mass	NA	NA	0.48413174	mg				NA	NA	Trichogramma bruni	adult		not stated	NA	not stated		NA	NA	NA	figure 2	Potter and Woods 2012. Trichogramma parasitoids alter the metabolic physiology of Manduca eggs. Proc. R. Soc. B 279	10.1098/rspb.2012.1050	Trichogramma spp. assumed to be of a similar size. Wet mass was estimated from dry mass given in Potter and Woods (2012) using equation 2 in Danforth (1989). The evolution of hymenopteran wings: the importance of size)
PHXtb1	body size	mean wet mass	NA	NA	0.48413174	mg				NA	NA	Trichogramma sp. nr. Lutea	adult		not stated	NA	not stated		NA	NA	NA	figure 2	Potter and Woods 2012. Trichogramma parasitoids alter the metabolic physiology of Manduca eggs. Proc. R. Soc. B 279	10.1098/rspb.2012.1050	Trichogramma spp. assumed to be of a similar size. Wet mass was estimated from dry mass given in Potter and Woods (2012) using equation 2 in Danforth (1989). The evolution of hymenopteran wings: the importance of size)
PHXtb1	body size	mean wet mass	NA	NA	0.39790419	mg				NA	NA	Trichogramma bruni	adult		not stated	NA	not stated		NA	NA	NA	figure 2	Potter and Woods 2012. Trichogramma parasitoids alter the metabolic physiology of Manduca eggs. Proc. R. Soc. B 279	10.1098/rspb.2012.1050	Trichogramma spp. assumed to be of a similar size. Wet mass was estimated from dry mass given in Potter and Woods (2012) using equation 2 in Danforth (1989). The evolution of hymenopteran wings: the importance of size)
PHXtb1	body size	mean wet mass	NA	NA	0.39790419	mg				NA	NA	Trichogramma sp. nr. Lutea	adult		not stated	NA	not stated		NA	NA	NA	figure 2	Potter and Woods 2012. Trichogramma parasitoids alter the metabolic physiology of Manduca eggs. Proc. R. Soc. B 279	10.1098/rspb.2012.1050	Trichogramma spp. assumed to be of a similar size. Wet mass was estimated from dry mass given in Potter and Woods (2012) using equation 2 in Danforth (1989). The evolution of hymenopteran wings: the importance of size)
PHXtb1	body size	mean wet mass	NA	NA	0.38038922	mg				NA	NA	Trichogramma bruni	adult		not stated	NA	not stated		NA	NA	NA	figure 2	Potter and Woods 2012. Trichogramma parasitoids alter the metabolic physiology of Manduca eggs. Proc. R. Soc. B 279	10.1098/rspb.2012.1050	Trichogramma spp. assumed to be of a similar size. Wet mass was estimated from dry mass given in Potter and Woods (2012) using equation 2 in Danforth (1989). The evolution of hymenopteran wings: the importance of size)
PHXtb1	body size	mean wet mass	NA	NA	0.38038922	mg				NA	NA	Trichogramma sp. nr. Lutea	adult		not stated	NA	not stated		NA	NA	NA	figure 2	Potter and Woods 2012. Trichogramma parasitoids alter the metabolic physiology of Manduca eggs. Proc. R. Soc. B 279	10.1098/rspb.2012.1050	Trichogramma spp. assumed to be of a similar size. Wet mass was estimated from dry mass given in Potter and Woods (2012) using equation 2 in Danforth (1989). The evolution of hymenopteran wings: the importance of size)
PHXtb1	body size	mean wet mass	NA	NA	0.36017964	mg				NA	NA	Trichogramma bruni	adult		not stated	NA	not stated		NA	NA	NA	figure 2	Potter and Woods 2012. Trichogramma parasitoids alter the metabolic physiology of Manduca eggs. Proc. R. Soc. B 279	10.1098/rspb.2012.1050	Trichogramma spp. assumed to be of a similar size. Wet mass was estimated from dry mass given in Potter and Woods (2012) using equation 2 in Danforth (1989). The evolution of hymenopteran wings: the importance of size)
PHXtb1	body size	mean wet mass	NA	NA	0.36017964	mg				NA	NA	Trichogramma sp. nr. Lutea	adult		not stated	NA	not stated		NA	NA	NA	figure 2	Potter and Woods 2012. Trichogramma parasitoids alter the metabolic physiology of Manduca eggs. Proc. R. Soc. B 279	10.1098/rspb.2012.1050	Trichogramma spp. assumed to be of a similar size. Wet mass was estimated from dry mass given in Potter and Woods (2012) using equation 2 in Danforth (1989). The evolution of hymenopteran wings: the importance of size)
PHXtb1	body size	mean wet mass	NA	NA	0.33592814	mg				NA	NA	Trichogramma bruni	adult		not stated	NA	not stated		NA	NA	NA	figure 2	Potter and Woods 2012. Trichogramma parasitoids alter the metabolic physiology of Manduca eggs. Proc. R. Soc. B 279	10.1098/rspb.2012.1050	Trichogramma spp. assumed to be of a similar size. Wet mass was estimated from dry mass given in Potter and Woods (2012) using equation 2 in Danforth (1989). The evolution of hymenopteran wings: the importance of size)
PHXtb1	body size	mean wet mass	NA	NA	0.33592814	mg				NA	NA	Trichogramma bruni	adult		not stated	NA	not stated		NA	NA	NA	figure 2	Potter and Woods 2012. Trichogramma parasitoids alter the metabolic physiology of Manduca eggs. Proc. R. Soc. B 279	10.1098/rspb.2012.1050	Trichogramma spp. assumed to be of a similar size. Wet mass was estimated from dry mass given in Potter and Woods (2012) using equation 2 in Danforth (1989). The evolution of hymenopteran wings: the importance of size)
PHXtb1	body size	mean wet mass	NA	NA	0.33592814	mg				NA	NA	Trichogramma sp. nr. Lutea	adult		not stated	NA	not stated		NA	NA	NA	figure 2	Potter and Woods 2012. Trichogramma parasitoids alter the metabolic physiology of Manduca eggs. Proc. R. Soc. B 279	10.1098/rspb.2012.1050	Trichogramma spp. assumed to be of a similar size. Wet mass was estimated from dry mass given in Potter and Woods (2012) using equation 2 in Danforth (1989). The evolution of hymenopteran wings: the importance of size)
PHXtb1	body size	mean wet mass	NA	NA	0.33592814	mg				NA	NA	Trichogramma sp. nr. Lutea	adult		not stated	NA	not stated		NA	NA	NA	figure 2	Potter and Woods 2012. Trichogramma parasitoids alter the metabolic physiology of Manduca eggs. Proc. R. Soc. B 279	10.1098/rspb.2012.1050	Trichogramma spp. assumed to be of a similar size. Wet mass was estimated from dry mass given in Potter and Woods (2012) using equation 2 in Danforth (1989). The evolution of hymenopteran wings: the importance of size)
PHXtb1	body size	mean wet mass	NA	NA	0.3251497	mg				NA	NA	Trichogramma bruni	adult		not stated	NA	not stated		NA	NA	NA	figure 2	Potter and Woods 2012. Trichogramma parasitoids alter the metabolic physiology of Manduca eggs. Proc. R. Soc. B 279	10.1098/rspb.2012.1050	Trichogramma spp. assumed to be of a similar size. Wet mass was estimated from dry mass given in Potter and Woods (2012) using equation 2 in Danforth (1989). The evolution of hymenopteran wings: the importance of size)
PHXtb1	body size	mean wet mass	NA	NA	0.3251497	mg				NA	NA	Trichogramma sp. nr. Lutea	adult		not stated	NA	not stated		NA	NA	NA	figure 2	Potter and Woods 2012. Trichogramma parasitoids alter the metabolic physiology of Manduca eggs. Proc. R. Soc. B 279	10.1098/rspb.2012.1050	Trichogramma spp. assumed to be of a similar size. Wet mass was estimated from dry mass given in Potter and Woods (2012) using equation 2 in Danforth (1989). The evolution of hymenopteran wings: the importance of size)
PHXtb1	body size	mean wet mass	NA	NA	0.31437126	mg				NA	NA	Trichogramma bruni	adult		not stated	NA	not stated		NA	NA	NA	figure 2	Potter and Woods 2012. Trichogramma parasitoids alter the metabolic physiology of Manduca eggs. Proc. R. Soc. B 279	10.1098/rspb.2012.1050	Trichogramma spp. assumed to be of a similar size. Wet mass was estimated from dry mass given in Potter and Woods (2012) using equation 2 in Danforth (1989). The evolution of hymenopteran wings: the importance of size)
PHXtb1	body size	mean wet mass	NA	NA	0.31437126	mg				NA	NA	Trichogramma sp. nr. Lutea	adult		not stated	NA	not stated		NA	NA	NA	figure 2	Potter and Woods 2012. Trichogramma parasitoids alter the metabolic physiology of Manduca eggs. Proc. R. Soc. B 279	10.1098/rspb.2012.1050	Trichogramma spp. assumed to be of a similar size. Wet mass was estimated from dry mass given in Potter and Woods (2012) using equation 2 in Danforth (1989). The evolution of hymenopteran wings: the importance of size)
PHXtb1	body size	mean wet mass	NA	NA	0.31302395	mg				NA	NA	Trichogramma bruni	adult		not stated	NA	not stated		NA	NA	NA	figure 2	Potter and Woods 2012. Trichogramma parasitoids alter the metabolic physiology of Manduca eggs. Proc. R. Soc. B 279	10.1098/rspb.2012.1050	Trichogramma spp. assumed to be of a similar size. Wet mass was estimated from dry mass given in Potter and Woods (2012) using equation 2 in Danforth (1989). The evolution of hymenopteran wings: the importance of size)
PHXtb1	body size	mean wet mass	NA	NA	0.31302395	mg				NA	NA	Trichogramma sp. nr. Lutea	adult		not stated	NA	not stated		NA	NA	NA	figure 2	Potter and Woods 2012. Trichogramma parasitoids alter the metabolic physiology of Manduca eggs. Proc. R. Soc. B 279	10.1098/rspb.2012.1050	Trichogramma spp. assumed to be of a similar size. Wet mass was estimated from dry mass given in Potter and Woods (2012) using equation 2 in Danforth (1989). The evolution of hymenopteran wings: the importance of size)
PHXtb1	body size	mean wet mass	NA	NA	0.30494012	mg				NA	NA	Trichogramma bruni	adult		not stated	NA	not stated		NA	NA	NA	figure 2	Potter and Woods 2012. Trichogramma parasitoids alter the metabolic physiology of Manduca eggs. Proc. R. Soc. B 279	10.1098/rspb.2012.1050	Trichogramma spp. assumed to be of a similar size. Wet mass was estimated from dry mass given in Potter and Woods (2012) using equation 2 in Danforth (1989). The evolution of hymenopteran wings: the importance of size)
PHXtb1	body size	mean wet mass	NA	NA	0.30494012	mg				NA	NA	Trichogramma sp. nr. Lutea	adult		not stated	NA	not stated		NA	NA	NA	figure 2	Potter and Woods 2012. Trichogramma parasitoids alter the metabolic physiology of Manduca eggs. Proc. R. Soc. B 279	10.1098/rspb.2012.1050	Trichogramma spp. assumed to be of a similar size. Wet mass was estimated from dry mass given in Potter and Woods (2012) using equation 2 in Danforth (1989). The evolution of hymenopteran wings: the importance of size)
PHXtb1	body size	mean wet mass	NA	NA	0.30224551	mg				NA	NA	Trichogramma bruni	adult		not stated	NA	not stated		NA	NA	NA	figure 2	Potter and Woods 2012. Trichogramma parasitoids alter the metabolic physiology of Manduca eggs. Proc. R. Soc. B 279	10.1098/rspb.2012.1050	Trichogramma spp. assumed to be of a similar size. Wet mass was estimated from dry mass given in Potter and Woods (2012) using equation 2 in Danforth (1989). The evolution of hymenopteran wings: the importance of size)
PHXtb1	body size	mean wet mass	NA	NA	0.30224551	mg				NA	NA	Trichogramma sp. nr. Lutea	adult		not stated	NA	not stated		NA	NA	NA	figure 2	Potter and Woods 2012. Trichogramma parasitoids alter the metabolic physiology of Manduca eggs. Proc. R. Soc. B 279	10.1098/rspb.2012.1050	Trichogramma spp. assumed to be of a similar size. Wet mass was estimated from dry mass given in Potter and Woods (2012) using equation 2 in Danforth (1989). The evolution of hymenopteran wings: the importance of size)
PHXtb1	body size	mean wet mass	NA	NA	0.2995509	mg				NA	NA	Trichogramma bruni	adult		not stated	NA	not stated		NA	NA	NA	figure 2	Potter and Woods 2012. Trichogramma parasitoids alter the metabolic physiology of Manduca eggs. Proc. R. Soc. B 279	10.1098/rspb.2012.1050	Trichogramma spp. assumed to be of a similar size. Wet mass was estimated from dry mass given in Potter and Woods (2012) using equation 2 in Danforth (1989). The evolution of hymenopteran wings: the importance of size)
PHXtb1	body size	mean wet mass	NA	NA	0.2995509	mg				NA	NA	Trichogramma sp. nr. Lutea	adult		not stated	NA	not stated		NA	NA	NA	figure 2	Potter and Woods 2012. Trichogramma parasitoids alter the metabolic physiology of Manduca eggs. Proc. R. Soc. B 279	10.1098/rspb.2012.1050	Trichogramma spp. assumed to be of a similar size. Wet mass was estimated from dry mass given in Potter and Woods (2012) using equation 2 in Danforth (1989). The evolution of hymenopteran wings: the importance of size)
PHXtb1	body size	mean wet mass	NA	NA	0.28742515	mg				NA	NA	Trichogramma bruni	adult		not stated	NA	not stated		NA	NA	NA	figure 2	Potter and Woods 2012. Trichogramma parasitoids alter the metabolic physiology of Manduca eggs. Proc. R. Soc. B 279	10.1098/rspb.2012.1050	Trichogramma spp. assumed to be of a similar size. Wet mass was estimated from dry mass given in Potter and Woods (2012) using equation 2 in Danforth (1989). The evolution of hymenopteran wings: the importance of size)
[truncated: 604 more rows]
