# Supplementary material for: Variation in temperature of peak trait performance constrains adaptation of arthropod populations to climatic warming
Source: Nat Ecol Evol. 2024 Jan 25;8(3):500–10. doi: 10.1038/s41559-023-02301-8 (PMC10927549; doi:10.1038/s41559-023-02301-8)
Supplement: Supplementary file 6 — Results from TPC model fitting used in phylogenetic analyses. [file 41559_2023_2301_MOESM6_ESM.csv]

...1	param	conf_lower	conf_upper	method	estimate	species	trait
1	rmax	0.114849546983715	0.17789018630545	residual bootstrap	0.130926875826292	Aedes albopictus	juvenile development rate
2	topt	29.8737412789489	33.560589791138	residual bootstrap	31.16	Aedes albopictus	juvenile development rate
3	ctmin	-2.734	9.36443651729247	residual bootstrap	4.284	Aedes albopictus	juvenile development rate
4	ctmax	35.997099192787	45.0527747261516	residual bootstrap	41.121	Aedes albopictus	juvenile development rate
5	thermal_safety_margin	2.60734575240728	14.8214061225862	residual bootstrap	9.961	Aedes albopictus	juvenile development rate
6	thermal_tolerance	30.9724763968723	46.43	residual bootstrap	36.837	Aedes albopictus	juvenile development rate
7	breadth	3.85388936643629	8.08465591337469	residual bootstrap	6.226	Aedes albopictus	juvenile development rate
8	r_tref	0.0181674270659154	0.037033105011285	residual bootstrap	0.0251498228784206	Aedes albopictus	juvenile development rate
9	e	0.620453191661417	1.13674732532191	residual bootstrap	0.865978428270365	Aedes albopictus	juvenile development rate
10	eh	3.34590108620813	20	residual bootstrap	4.74147118602415	Aedes albopictus	juvenile development rate
11	rmax	0.116868649459792	0.118895585094229	residual bootstrap	0.117949376131675	Tetraneura nigriabdominalis	juvenile development rate
12	topt	30.5172291241547	30.7899162432394	residual bootstrap	30.648	Tetraneura nigriabdominalis	juvenile development rate
13	ctmin	-1.81867978645771	-0.58700090145073	residual bootstrap	-1.248	Tetraneura nigriabdominalis	juvenile development rate
14	ctmax	51.9891403672918	55.7649417516131	residual bootstrap	53.336	Tetraneura nigriabdominalis	juvenile development rate
15	thermal_safety_margin	21.2363042431257	25.0182641942008	residual bootstrap	22.688	Tetraneura nigriabdominalis	juvenile development rate
16	thermal_tolerance	53.4714599632328	56.3863903361726	residual bootstrap	54.584	Tetraneura nigriabdominalis	juvenile development rate
17	breadth	9.62244179748464	10.0033517859171	residual bootstrap	9.811	Tetraneura nigriabdominalis	juvenile development rate
18	r_tref	0.0357789162190387	0.0370956307941239	residual bootstrap	0.0364911749380711	Tetraneura nigriabdominalis	juvenile development rate
19	e	0.735915679355149	0.791594568624516	residual bootstrap	0.758045542578614	Tetraneura nigriabdominalis	juvenile development rate
20	eh	2.18296798262508	2.42857356930248	residual bootstrap	2.30486060666896	Tetraneura nigriabdominalis	juvenile development rate
21	rmax	0.144131053181851	0.165311672825428	residual bootstrap	0.152817553135899	Stethorus punctillum	juvenile development rate
22	topt	32.7815177088481	33.0162576158675	residual bootstrap	32.875	Stethorus punctillum	juvenile development rate
23	ctmin	-3.55805090735178	4.34329795800198	residual bootstrap	0.759999999999998	Stethorus punctillum	juvenile development rate
24	ctmax	35.4266805602735	35.7314311940381	residual bootstrap	35.547	Stethorus punctillum	juvenile development rate
25	thermal_safety_margin	2.628	2.71894869717178	residual bootstrap	2.672	Stethorus punctillum	juvenile development rate
26	thermal_tolerance	31.1119026484604	39.1623635857486	residual bootstrap	34.787	Stethorus punctillum	juvenile development rate
27	breadth	3.6801335253617	4.47307784270749	residual bootstrap	4.032	Stethorus punctillum	juvenile development rate
28	r_tref	0.0269055789217627	0.0376005264838496	residual bootstrap	0.0318053174035076	Stethorus punctillum	juvenile development rate
29	e	0.593819227789447	0.780422331276314	residual bootstrap	0.6822095305048	Stethorus punctillum	juvenile development rate
30	rmax	0.32206148190346	0.384946028647111	residual bootstrap	0.351072594073072	Tetranychus mcdanieli	juvenile development rate
31	topt	34.891442932549	35.7042828760666	residual bootstrap	35.182	Tetranychus mcdanieli	juvenile development rate
32	ctmin	-4.3758197172335	6.81529283304645	residual bootstrap	2.209	Tetranychus mcdanieli	juvenile development rate
33	ctmax	37.5768006926042	38.4733673857161	residual bootstrap	37.899	Tetranychus mcdanieli	juvenile development rate
34	thermal_safety_margin	2.65342788897192	2.79702949280376	residual bootstrap	2.717	Tetranychus mcdanieli	juvenile development rate
35	thermal_tolerance	31.0038540535184	42.6435217170836	residual bootstrap	35.69	Tetranychus mcdanieli	juvenile development rate
36	breadth	3.61524044867709	4.96642237319105	residual bootstrap	4.148	Tetranychus mcdanieli	juvenile development rate
37	r_tref	0.0480445594000355	0.0877832355499607	residual bootstrap	0.0616397025181631	Tetranychus mcdanieli	juvenile development rate
38	e	0.514883109010732	0.798088212264081	residual bootstrap	0.673151180169381	Tetranychus mcdanieli	juvenile development rate
39	rmax	0.149847683506404	0.191328747454198	residual bootstrap	0.169812692941152	Tetranychus urticae	juvenile development rate
40	topt	29.8014046382156	33.6148460506612	residual bootstrap	31.467	Tetranychus urticae	juvenile development rate
41	ctmin	-25.4842237741585	2.50380799128567	residual bootstrap	-7.264	Tetranychus urticae	juvenile development rate
42	ctmax	36.3394055867352	46.9079393809609	residual bootstrap	41.692	Tetranychus urticae	juvenile development rate
43	thermal_safety_margin	2.79181914766666	15.9578170004431	residual bootstrap	10.225	Tetranychus urticae	juvenile development rate
44	thermal_tolerance	41.723807876455	67.424	residual bootstrap	48.956	Tetranychus urticae	juvenile development rate
45	breadth	5.86565171496685	10.8968063812563	residual bootstrap	7.786	Tetranychus urticae	juvenile development rate
46	r_tref	0.0417351306284118	0.0770546490859592	residual bootstrap	0.0565937330272948	Tetranychus urticae	juvenile development rate
47	e	0.384700269397439	0.86691183942311	residual bootstrap	0.563795453067953	Tetranychus urticae	juvenile development rate
48	eh	3.01835011502153	20	residual bootstrap	4.68332366991586	Tetranychus urticae	juvenile development rate
49	rmax	0.114791348731671	0.14730399586702	residual bootstrap	0.135924251105804	Clavigralla tomentosicollis	juvenile development rate
50	topt	32.505	34.3606373766332	residual bootstrap	33.642	Clavigralla tomentosicollis	juvenile development rate
51	ctmin	-14.1485935048332	-0.153294203867047	residual bootstrap	-6.762	Clavigralla tomentosicollis	juvenile development rate
52	ctmax	36.5275345126966	40.3069011195459	residual bootstrap	38.976	Clavigralla tomentosicollis	juvenile development rate
53	thermal_safety_margin	2.70935872633551	7.2706021749368	residual bootstrap	5.334	Clavigralla tomentosicollis	juvenile development rate
54	thermal_tolerance	37.0556038081775	53.3992173973523	residual bootstrap	45.738	Clavigralla tomentosicollis	juvenile development rate
55	breadth	4.21880459164051	6.85484520384883	residual bootstrap	6.096	Clavigralla tomentosicollis	juvenile development rate
56	r_tref	0.0301928724196196	0.0432587286866703	residual bootstrap	0.0390468632554305	Clavigralla tomentosicollis	juvenile development rate
57	e	0.442121735963423	0.670242688471102	residual bootstrap	0.533234342575017	Clavigralla tomentosicollis	juvenile development rate
58	eh	7.02851369000598	20	residual bootstrap	9.59790387601337	Clavigralla tomentosicollis	juvenile development rate
59	rmax	0.0508534785859515	0.0718796619507411	residual bootstrap	0.0551629760786453	Planococcus citri	juvenile development rate
60	topt	26.997	28.617	residual bootstrap	27.462	Planococcus citri	juvenile development rate
61	ctmin	-1.23228244215105	5.39429824313942	residual bootstrap	1.75	Planococcus citri	juvenile development rate
62	ctmax	31.051	34.3027184416127	residual bootstrap	33.111	Planococcus citri	juvenile development rate
63	thermal_safety_margin	2.5	7.03249287021056	residual bootstrap	5.649	Planococcus citri	juvenile development rate
64	thermal_tolerance	25.138	34.2904995425098	residual bootstrap	31.361	Planococcus citri	juvenile development rate
65	breadth	3.343	5.26381821549419	residual bootstrap	4.735	Planococcus citri	juvenile development rate
66	r_tref	0.0119380103812638	0.015880960393227	residual bootstrap	0.0145876395881493	Planococcus citri	juvenile development rate
67	e	0.766403100371652	1.03228646432884	residual bootstrap	0.863456978641699	Planococcus citri	juvenile development rate
68	eh	6.54208415540651	20	residual bootstrap	8.21801367057062	Planococcus citri	juvenile development rate
69	rmax	0.0763402885107775	0.10117271235224	residual bootstrap	0.0882436117754882	Muscidifurax zaraptor	juvenile development rate
70	topt	31.8701453665441	32.6656119327245	residual bootstrap	32.038	Muscidifurax zaraptor	juvenile development rate
71	ctmin	-8.36369966018762	7.51837758002519	residual bootstrap	2.819	Muscidifurax zaraptor	juvenile development rate
72	ctmax	34.4511639083375	35.4113919456847	residual bootstrap	34.662	Muscidifurax zaraptor	juvenile development rate
73	thermal_safety_margin	2.5626726591072	2.76120646698065	residual bootstrap	2.624	Muscidifurax zaraptor	juvenile development rate
74	thermal_tolerance	26.9822417748226	43.5589487875128	residual bootstrap	31.843	Muscidifurax zaraptor	juvenile development rate
75	breadth	3.24202384715643	5.05556447715849	residual bootstrap	3.717	Muscidifurax zaraptor	juvenile development rate
76	r_tref	0.0115770712551395	0.0238433196327354	residual bootstrap	0.0168427373014925	Muscidifurax zaraptor	juvenile development rate
77	e	0.546343802792127	0.965459653351796	residual bootstrap	0.7539459023085	Muscidifurax zaraptor	juvenile development rate
78	rmax	0.162984679211254	0.190827909581519	residual bootstrap	0.177432627455316	Aphis nasturtii	juvenile development rate
79	topt	29.7665243262	31.8127806369652	residual bootstrap	30.874	Aphis nasturtii	juvenile development rate
80	ctmin	-9.7970005217473	2.11867644111288	residual bootstrap	-3.096	Aphis nasturtii	juvenile development rate
81	ctmax	43.0375516851142	79.1667399310004	residual bootstrap	53.713	Aphis nasturtii	juvenile development rate
82	thermal_safety_margin	11.2900646295275	48.3963199699474	residual bootstrap	22.839	Aphis nasturtii	juvenile development rate
83	thermal_tolerance	47.5434315906018	76.5714066816639	residual bootstrap	56.809	Aphis nasturtii	juvenile development rate
84	breadth	6.53485859074034	11.452584511983	residual bootstrap	9.828	Aphis nasturtii	juvenile development rate
85	r_tref	0.0478700648149483	0.0650937007466758	residual bootstrap	0.0588587831084151	Aphis nasturtii	juvenile development rate
86	e	0.562875291429175	1.05135751943446	residual bootstrap	0.701485803078227	Aphis nasturtii	juvenile development rate
87	eh	1.50799679200171	4.00026001750341	residual bootstrap	2.26233111604872	Aphis nasturtii	juvenile development rate
88	rmax	0.18839274173408	0.203083075407945	residual bootstrap	0.195932374331441	Rhopalosiphum maidis	juvenile development rate
89	topt	27.3411815397777	28.516754122865	residual bootstrap	27.926	Rhopalosiphum maidis	juvenile development rate
90	ctmin	-4.22212253609169	0.606786203130234	residual bootstrap	-1.773	Rhopalosiphum maidis	juvenile development rate
91	ctmax	48.5479478373426	58.4554082160373	residual bootstrap	52.874	Rhopalosiphum maidis	juvenile development rate
92	thermal_safety_margin	20.2487800825895	31.6295492842392	residual bootstrap	24.948	Rhopalosiphum maidis	juvenile development rate
93	thermal_tolerance	49.8438319898916	58.4236960752853	residual bootstrap	54.647	Rhopalosiphum maidis	juvenile development rate
94	breadth	9.41028235746223	11.0313709670634	residual bootstrap	10.311	Rhopalosiphum maidis	juvenile development rate
95	r_tref	0.0707894559858528	0.0813747452092523	residual bootstrap	0.076100933418551	Rhopalosiphum maidis	juvenile development rate
96	e	0.718759745258784	0.955458938086245	residual bootstrap	0.823867186238518	Rhopalosiphum maidis	juvenile development rate
97	eh	1.91894988226698	2.44399197450537	residual bootstrap	2.16700788671875	Rhopalosiphum maidis	juvenile development rate
98	rmax	0.0948080928050674	0.131928940621508	residual bootstrap	0.120660598282549	Anopheles gambiae	juvenile development rate
99	topt	30.6472102185079	31.5368702950005	residual bootstrap	31.054	Anopheles gambiae	juvenile development rate
100	ctmin	-8.56216669231944	9.03386405419034	residual bootstrap	0.517000000000003	Anopheles gambiae	juvenile development rate
101	ctmax	33.2803102455439	34.3246008783617	residual bootstrap	33.679	Anopheles gambiae	juvenile development rate
102	thermal_safety_margin	2.51599082408364	2.73110616037704	residual bootstrap	2.625	Anopheles gambiae	juvenile development rate
103	thermal_tolerance	24.8699803904341	42.8453794644406	residual bootstrap	33.162	Anopheles gambiae	juvenile development rate
104	breadth	3.00139903981013	4.86816020011124	residual bootstrap	3.844	Anopheles gambiae	juvenile development rate
105	r_tref	0.0152092006906433	0.0350410159442969	residual bootstrap	0.027528278860772	Anopheles gambiae	juvenile development rate
106	e	0.530667602791319	1.03724370405472	residual bootstrap	0.712607423794695	Anopheles gambiae	juvenile development rate
107	rmax	0.177338681794641	0.218005861314637	residual bootstrap	0.199835786346027	Aedes aegypti	juvenile development rate
108	topt	33.8862328763587	35.3477916982879	residual bootstrap	34.697	Aedes aegypti	juvenile development rate
109	ctmin	-1.65879494832044	7.34670301808477	residual bootstrap	3.723	Aedes aegypti	juvenile development rate
110	ctmax	37.9252926347851	41.122	residual bootstrap	39.319	Aedes aegypti	juvenile development rate
111	thermal_safety_margin	2.68293597874019	7.13825318258837	residual bootstrap	4.622	Aedes aegypti	juvenile development rate
112	thermal_tolerance	32.3249569345861	42.181	residual bootstrap	35.596	Aedes aegypti	juvenile development rate
113	breadth	3.85671804989635	5.8116109668166	residual bootstrap	4.819	Aedes aegypti	juvenile development rate
114	r_tref	0.0253521293624498	0.0425863601871073	residual bootstrap	0.0327964411074655	Aedes aegypti	juvenile development rate
115	e	0.593373780234163	0.871958152240818	residual bootstrap	0.728361043627516	Aedes aegypti	juvenile development rate
116	eh	7.15807161894053	20	residual bootstrap	10.9152270073385	Aedes aegypti	juvenile development rate
117	rmax	0.00328774733843118	0.00415190128507462	residual bootstrap	0.00340688929136154	Anoplophora glabripennis	juvenile development rate
118	topt	27.9276693102399	32.9267650326142	residual bootstrap	28.885	Anoplophora glabripennis	juvenile development rate
119	ctmin	-28.874	-8.90662212493705	residual bootstrap	-13.869	Anoplophora glabripennis	juvenile development rate
120	ctmax	37.2419309809261	41.2802739904139	residual bootstrap	38.725	Anoplophora glabripennis	juvenile development rate
121	thermal_safety_margin	2.84746297960669	11.8277001680102	residual bootstrap	9.84	Anoplophora glabripennis	juvenile development rate
122	thermal_tolerance	47.1024893667391	65.3612942230028	residual bootstrap	52.594	Anoplophora glabripennis	juvenile development rate
123	breadth	6.62910072046484	8.92295699842274	residual bootstrap	8.056	Anoplophora glabripennis	juvenile development rate
124	r_tref	0.00142947468779541	0.00184049198690798	residual bootstrap	0.00153109629919567	Anoplophora glabripennis	juvenile development rate
125	e	0.345248275088642	0.604672835935397	residual bootstrap	0.489922021723379	Anoplophora glabripennis	juvenile development rate
126	eh	3.79001445226529	9.43564768454083	residual bootstrap	4.83020521572117	Anoplophora glabripennis	juvenile development rate
127	rmax	0.650754324088009	0.768459792704211	residual bootstrap	0.704998835697827	Amblyseius womersleyi	juvenile development rate
128	topt	29.6510707789169	38	residual bootstrap	31.629	Amblyseius womersleyi	juvenile development rate
129	ctmin	1.83838166266933	13.7935147415861	residual bootstrap	9.664	Amblyseius womersleyi	juvenile development rate
130	ctmax	51.7505146355636	86.8550760830159	residual bootstrap	Inf	Amblyseius womersleyi	juvenile development rate
131	thermal_safety_margin	18.2274526779144	54.5282476282037	residual bootstrap	Inf	Amblyseius womersleyi	juvenile development rate
132	thermal_tolerance	49.7402720503275	80.2103319840466	residual bootstrap	Inf	Amblyseius womersleyi	juvenile development rate
133	breadth	9.86515670406192	14.2875981423598	residual bootstrap	12.524	Amblyseius womersleyi	juvenile development rate
134	r_tref	0.0499593466486686	0.191566493908403	residual bootstrap	0.119233417803087	Amblyseius womersleyi	juvenile development rate
135	e	0.814307420426537	2.86012073819026	residual bootstrap	1.58614827063821	Amblyseius womersleyi	juvenile development rate
136	eh	1.45716554143093	2.64069809870822	residual bootstrap	1.93762967111391	Amblyseius womersleyi	juvenile development rate
137	rmax	0.115135030447382	0.143885635559672	residual bootstrap	0.130884008507245	Trichogramma sp. nr. Lutea	juvenile development rate
138	topt	29.7105564965414	31.6520007889147	residual bootstrap	30.962	Trichogramma sp. nr. Lutea	juvenile development rate
139	ctmin	-32.8861254018878	-4.28116722766748	residual bootstrap	-17.008	Trichogramma sp. nr. Lutea	juvenile development rate
140	ctmax	33.5294772174703	35.9879380777883	residual bootstrap	34.571	Trichogramma sp. nr. Lutea	juvenile development rate
141	thermal_safety_margin	2.73121937023821	5.95254762683389	residual bootstrap	3.609	Trichogramma sp. nr. Lutea	juvenile development rate
142	thermal_tolerance	39.1966570790125	67.8094703921444	residual bootstrap	51.579	Trichogramma sp. nr. Lutea	juvenile development rate
143	breadth	4.64945708316652	8.83858122559068	residual bootstrap	6.045	Trichogramma sp. nr. Lutea	juvenile development rate
144	r_tref	0.0401577596798623	0.0688491762526746	residual bootstrap	0.05505395757638	Trichogramma sp. nr. Lutea	juvenile development rate
145	e	0.280790713961757	0.63233912680981	residual bootstrap	0.423347817748444	Trichogramma sp. nr. Lutea	juvenile development rate
146	eh	7.74412476206099	20	residual bootstrap	15.0063394331171	Trichogramma sp. nr. Lutea	juvenile development rate
147	rmax	0.113200713571429	0.165845472150854	residual bootstrap	0.133248116010036	Trichogramma bruni	juvenile development rate
148	topt	28.724806092662	31.9954997394412	residual bootstrap	30.96	Trichogramma bruni	juvenile development rate
149	ctmin	-22.6565287464132	10.4838945307956	residual bootstrap	-0.890000000000001	Trichogramma bruni	juvenile development rate
150	ctmax	33.3511649262649	37.4872629595366	residual bootstrap	34.294	Trichogramma bruni	juvenile development rate
151	thermal_safety_margin	2.54400148230399	9.86662992144749	residual bootstrap	3.334	Trichogramma bruni	juvenile development rate
152	thermal_tolerance	23.3031933620993	55.1488939004259	residual bootstrap	35.184	Trichogramma bruni	juvenile development rate
153	breadth	2.71994063686962	6.22579432923159	residual bootstrap	4.28700000000001	Trichogramma bruni	juvenile development rate
154	r_tref	0.0132564826611032	0.0531350340805714	residual bootstrap	0.0330383791120742	Trichogramma bruni	juvenile development rate
155	e	0.41778623380845	1.31706550549812	residual bootstrap	0.681501955977048	Trichogramma bruni	juvenile development rate
156	eh	4.82413310205558	20	residual bootstrap	15.3671283032529	Trichogramma bruni	juvenile development rate
157	rmax	0.141371796817306	0.203261804565068	residual bootstrap	0.165589442844886	Culex annulirostris	juvenile development rate
158	topt	32.341	34.0532188859231	residual bootstrap	33.499	Culex annulirostris	juvenile development rate
159	ctmin	-9.20961848319136	7.12933883285613	residual bootstrap	1.144	Culex annulirostris	juvenile development rate
160	ctmax	36.528883525709396	41.852	residual bootstrap	38.396	Culex annulirostris	juvenile development rate
161	thermal_safety_margin	2.67995263007986	9.511	residual bootstrap	4.89700000000001	Culex annulirostris	juvenile development rate
162	thermal_tolerance	30.646186475131	48.343	residual bootstrap	37.252	Culex annulirostris	juvenile development rate
163	breadth	3.94988010665869	6.952	residual bootstrap	5.13800000000001	Culex annulirostris	juvenile development rate
164	r_tref	0.0241544966778676	0.0455838235335055	residual bootstrap	0.03328666848784	Culex annulirostris	juvenile development rate
165	e	0.491139798183035	0.882796198359999	residual bootstrap	0.689309844144281	Culex annulirostris	juvenile development rate
166	eh	5.31730794009128	20	residual bootstrap	10.2278002344036	Culex annulirostris	juvenile development rate
167	rmax	0.0249986858950491	0.0324894518051994	residual bootstrap	0.0296136515856469	Macrocentrus iridescens	juvenile development rate
168	topt	24.6963921423051	27.8567212260107	residual bootstrap	26.473	Macrocentrus iridescens	juvenile development rate
169	ctmin	-7.10172282351016	8.82090516949168	residual bootstrap	3.178	Macrocentrus iridescens	juvenile development rate
170	ctmax	35.775	48.8	residual bootstrap	39.954	Macrocentrus iridescens	juvenile development rate
171	thermal_safety_margin	8.30488753626827	23.6032231320115	residual bootstrap	13.481	Macrocentrus iridescens	juvenile development rate
172	thermal_tolerance	31.5802761773625	44.0420337611941	residual bootstrap	36.776	Macrocentrus iridescens	juvenile development rate
173	breadth	5.76073129598736	8.295	residual bootstrap	6.719	Macrocentrus iridescens	juvenile development rate
174	r_tref	0.00581216967479161	0.0109890396127941	residual bootstrap	0.00859616046154856	Macrocentrus iridescens	juvenile development rate
175	e	0.721866414364637	1.96539954728811	residual bootstrap	1.02140311212399	Macrocentrus iridescens	juvenile development rate
176	eh	2.81888732184865	6.33211085164245	residual bootstrap	3.56455230219109	Macrocentrus iridescens	juvenile development rate
177	rmax	0.00815834004266131	0.0103606790370131	residual bootstrap	0.00944812177647975	Otiorhynchus sulcatus	juvenile development rate
178	topt	22.2970583079131	24.8273671410442	residual bootstrap	23.163	Otiorhynchus sulcatus	juvenile development rate
179	ctmin	-37.86	-26.66307336617	residual bootstrap	-35.278	Otiorhynchus sulcatus	juvenile development rate
180	ctmax	26.0738716980949	28.5841354976329	residual bootstrap	27.545	Otiorhynchus sulcatus	juvenile development rate
181	thermal_safety_margin	2.78651482502957	6.63525706223621	residual bootstrap	4.382	Otiorhynchus sulcatus	juvenile development rate
182	thermal_tolerance	55.3614155224887	65.973	residual bootstrap	62.823	Otiorhynchus sulcatus	juvenile development rate
183	breadth	5.408944504579	13.0032989391397	residual bootstrap	7.605	Otiorhynchus sulcatus	juvenile development rate
184	r_tref	0.00612521334353055	0.00760068310902592	residual bootstrap	0.00684870323408382	Otiorhynchus sulcatus	juvenile development rate
185	e	0.151770194727919	0.507047511460768	residual bootstrap	0.314325232948559	Otiorhynchus sulcatus	juvenile development rate
186	eh	7.23467598383213	20	residual bootstrap	11.8585710201369	Otiorhynchus sulcatus	juvenile development rate
187	rmax	0.0905819233630507	0.103357307529365	residual bootstrap	0.097933567145487	Drosophila suzukii	juvenile development rate
188	topt	26.2244257964691	27.8740035021903	residual bootstrap	27.143	Drosophila suzukii	juvenile development rate
189	ctmin	-6.71017570147441	4.14879604392105	residual bootstrap	-1.625	Drosophila suzukii	juvenile development rate
190	ctmax	34.7891503508567	69.0603158133156	residual bootstrap	42.433	Drosophila suzukii	juvenile development rate
191	thermal_safety_margin	7.02972386345508	40.9484827193985	residual bootstrap	15.29	Drosophila suzukii	juvenile development rate
192	thermal_tolerance	37.9378607704516	61.9711207777972	residual bootstrap	44.058	Drosophila suzukii	juvenile development rate
193	breadth	5.94416314015298	8.49587747952629	residual bootstrap	7.29	Drosophila suzukii	juvenile development rate
194	r_tref	0.0305642998950203	0.0407270585524351	residual bootstrap	0.0355825717567298	Drosophila suzukii	juvenile development rate
195	e	0.632932098489396	1.18978826977877	residual bootstrap	0.804700863478639	Drosophila suzukii	juvenile development rate
196	eh	1.80351828481838	6.49752183076931	residual bootstrap	3.12604548395776	Drosophila suzukii	juvenile development rate
197	rmax	0.117991408773058	0.120691637382412	residual bootstrap	0.118937505096909	Gastrolina depressa	juvenile development rate
198	topt	28.07208559624	28.3978592305278	residual bootstrap	28.222	Gastrolina depressa	juvenile development rate
199	ctmin	-5.1273390872659	-2.45042038651267	residual bootstrap	-3.442	Gastrolina depressa	juvenile development rate
200	ctmax	40.9236772390479	44.7049675042979	residual bootstrap	42.938	Gastrolina depressa	juvenile development rate
201	thermal_safety_margin	12.563035856871	16.5861214929848	residual bootstrap	14.716	Gastrolina depressa	juvenile development rate
202	thermal_tolerance	44.8822196086212	47.4615536680019	residual bootstrap	46.38	Gastrolina depressa	juvenile development rate
203	breadth	7.20146692214115	7.64441279657515	residual bootstrap	7.457	Gastrolina depressa	juvenile development rate
204	r_tref	0.042220655745788	0.0448369698982864	residual bootstrap	0.0430000932783005	Gastrolina depressa	juvenile development rate
205	e	0.673602797639084	0.760401804648812	residual bootstrap	0.718914540975584	Gastrolina depressa	juvenile development rate
206	eh	2.91116873156559	3.6845019033423	residual bootstrap	3.22206975695693	Gastrolina depressa	juvenile development rate
207	rmax	0.0201074467688932	0.0275874115732954	residual bootstrap	0.0249092127436835	Laricobius nigrinus	juvenile development rate
208	topt	16.7743029237651	18.9099370087964	residual bootstrap	17.422	Laricobius nigrinus	juvenile development rate
209	ctmin	-7.28740556192607	4.18629340019903	residual bootstrap	-1.767	Laricobius nigrinus	juvenile development rate
210	ctmax	19.4425549817835	21.9935068410623	residual bootstrap	20.882	Laricobius nigrinus	juvenile development rate
211	thermal_safety_margin	2.22185783380958	5.01119356462401	residual bootstrap	3.46	Laricobius nigrinus	juvenile development rate
212	thermal_tolerance	16.5759137653915	28.1774227249795	residual bootstrap	22.649	Laricobius nigrinus	juvenile development rate
213	breadth	2.35862137639475	3.975	residual bootstrap	3.268	Laricobius nigrinus	juvenile development rate
214	r_tref	0.015070837216521	0.0213717154802017	residual bootstrap	0.0188611494024011	Laricobius nigrinus	juvenile development rate
215	e	0.811383979233914	1.6881035720493	residual bootstrap	1.09962718276206	Laricobius nigrinus	juvenile development rate
216	eh	8.19940304563031	20	residual bootstrap	12.6593036671988	Laricobius nigrinus	juvenile development rate
217	rmax	0.101758188567133	0.148880706656063	residual bootstrap	0.118202636974557	Anthonomus grandis	juvenile development rate
218	topt	32.1056780930695	34.1519073891869	residual bootstrap	33.427	Anthonomus grandis	juvenile development rate
219	ctmin	-7.33449191498897	9.21417848013813	residual bootstrap	0.614000000000004	Anthonomus grandis	juvenile development rate
220	ctmax	36.3776175389822	41.2845349160393	residual bootstrap	38.678	Anthonomus grandis	juvenile development rate
221	thermal_safety_margin	2.614	8.76782647302033	residual bootstrap	5.251	Anthonomus grandis	juvenile development rate
222	thermal_tolerance	28.5262242058164	47.0534369195692	residual bootstrap	38.064	Anthonomus grandis	juvenile development rate
223	breadth	3.333461789824	6.59451214660014	residual bootstrap	5.29	Anthonomus grandis	juvenile development rate
224	r_tref	0.0140246147889876	0.0315271981880457	residual bootstrap	0.0246504186970008	Anthonomus grandis	juvenile development rate
225	e	0.511419590987365	1.0129762197942	residual bootstrap	0.678478346710095	Anthonomus grandis	juvenile development rate
226	eh	5.60321974923383	20	residual bootstrap	9.48325151490061	Anthonomus grandis	juvenile development rate
227	rmax	0.0149933944470319	0.0346104578807313	residual bootstrap	0.022067673040586	Aubeonymus mariaefranciscae	juvenile development rate
228	topt	24.166	28.8047102402499	residual bootstrap	27.794	Aubeonymus mariaefranciscae	juvenile development rate
229	ctmin	-8.26	15.3087052235859	residual bootstrap	10.022	Aubeonymus mariaefranciscae	juvenile development rate
230	ctmax	31.0371763801866	48.1884773733637	residual bootstrap	33.66	Aubeonymus mariaefranciscae	juvenile development rate
231	thermal_safety_margin	2.38338601617852	20.9576978980123	residual bootstrap	5.866	Aubeonymus mariaefranciscae	juvenile development rate
232	thermal_tolerance	16.7259760457651	43.3417188002471	residual bootstrap	23.638	Aubeonymus mariaefranciscae	juvenile development rate
233	breadth	2.46477295797136	6.359	residual bootstrap	3.873	Aubeonymus mariaefranciscae	juvenile development rate
234	r_tref	0.00106473094858066	0.0057585341915705	residual bootstrap	0.00279192587180499	Aubeonymus mariaefranciscae	juvenile development rate
235	e	0.762700666113533	2.36306483325323	residual bootstrap	1.31621147027671	Aubeonymus mariaefranciscae	juvenile development rate
236	eh	3.73639125173889	20	residual bootstrap	7.77438752756003	Aubeonymus mariaefranciscae	juvenile development rate
237	rmax	0.335456004656601	0.424222303491832	residual bootstrap	0.376755435910113	Iphiseius degenerans	juvenile development rate
238	topt	29.3430954301918	31.5115192592259	residual bootstrap	30.896	Iphiseius degenerans	juvenile development rate
239	ctmin	-24.4672736259988	-0.771704055637059	residual bootstrap	-10.776	Iphiseius degenerans	juvenile development rate
240	ctmax	33.911768859935	37.0781346500426	residual bootstrap	35.533	Iphiseius degenerans	juvenile development rate
241	thermal_safety_margin	2.64793544466771	6.89458489442055	residual bootstrap	4.637	Iphiseius degenerans	juvenile development rate
242	thermal_tolerance	35.1862110838772	59.7163518203256	residual bootstrap	46.309	Iphiseius degenerans	juvenile development rate
243	breadth	4.21013330761963	7.49102724724925	residual bootstrap	5.85300000000001	Iphiseius degenerans	juvenile development rate
244	r_tref	0.103378784302906	0.169738492257699	residual bootstrap	0.137168888532884	Iphiseius degenerans	juvenile development rate
245	e	0.355676219031984	0.686392081312512	residual bootstrap	0.502077448583001	Iphiseius degenerans	juvenile development rate
246	eh	7.06751260250648	20	residual bootstrap	11.0638387217252	Iphiseius degenerans	juvenile development rate
247	rmax	0.23700299105866	0.298409296739205	residual bootstrap	0.261259653215311	Amblyseius swirskii	juvenile development rate
248	topt	31.8290063654536	34.8790448064424	residual bootstrap	33.925	Amblyseius swirskii	juvenile development rate
249	ctmin	-19.385323260913	-0.449987373859471	residual bootstrap	-7.904	Amblyseius swirskii	juvenile development rate
250	ctmax	37.4883704700288	60.2375521133434	residual bootstrap	39.951	Amblyseius swirskii	juvenile development rate
251	thermal_safety_margin	2.76752896311942	27.3921240384041	residual bootstrap	6.026	Amblyseius swirskii	juvenile development rate
252	thermal_tolerance	40.8763408785449	75.134	residual bootstrap	47.855	Amblyseius swirskii	juvenile development rate
253	breadth	4.76680965555735	10.9323794384767	residual bootstrap	6.452	Amblyseius swirskii	juvenile development rate
254	r_tref	0.0620291261710116	0.10085537181046	residual bootstrap	0.0778213100556683	Amblyseius swirskii	juvenile development rate
255	e	0.378970236449341	0.697249841625003	residual bootstrap	0.513415868613744	Amblyseius swirskii	juvenile development rate
256	eh	1.78859593055247	20	residual bootstrap	8.4388529143876	Amblyseius swirskii	juvenile development rate
257	rmax	0.127618938352468	0.162363124305287	residual bootstrap	0.140528440494989	Macrosiphum euphorbia	juvenile development rate
258	topt	22.929	24.4699507559918	residual bootstrap	23.983	Macrosiphum euphorbia	juvenile development rate
259	ctmin	-20.3163907719379	-6.5317943620892	residual bootstrap	-12.367	Macrosiphum euphorbia	juvenile development rate
260	ctmax	26.7179426679173	31.041	residual bootstrap	28.471	Macrosiphum euphorbia	juvenile development rate
261	thermal_safety_margin	2.57834893728887	8.078	residual bootstrap	4.488	Macrosiphum euphorbia	juvenile development rate
262	thermal_tolerance	34.8972123522525	50.5348758413242	residual bootstrap	40.838	Macrosiphum euphorbia	juvenile development rate
263	breadth	4.20160612443312	6.89872073025384	residual bootstrap	5.243	Macrosiphum euphorbia	juvenile development rate
264	r_tref	0.0699667846725939	0.0845111017975299	residual bootstrap	0.0749609541193751	Macrosiphum euphorbia	juvenile development rate
265	e	0.410491757049426	0.680354752693216	residual bootstrap	0.560334658609133	Macrosiphum euphorbia	juvenile development rate
266	eh	5.84276331992477	20	residual bootstrap	10.7413523665803	Macrosiphum euphorbia	juvenile development rate
267	rmax	0.243915896011029	0.385401467826532	residual bootstrap	0.286431888359337	Myzus persicae	juvenile development rate
268	topt	22.411	24.01	residual bootstrap	23.643	Myzus persicae	juvenile development rate
269	ctmin	-18.164	-0.668972911958804	residual bootstrap	-4.529	Myzus persicae	juvenile development rate
270	ctmax	26.4956189668645	31.919	residual bootstrap	28.23	Myzus persicae	juvenile development rate
271	thermal_safety_margin	2.49094942264523	9.508	residual bootstrap	4.587	Myzus persicae	juvenile development rate
272	thermal_tolerance	27.1802405034621	48.092	residual bootstrap	32.759	Myzus persicae	juvenile development rate
273	breadth	3.37861257427782	6.914	residual bootstrap	4.564	Myzus persicae	juvenile development rate
274	r_tref	0.116384151252132	0.153203293883788	residual bootstrap	0.128155728070267	Myzus persicae	juvenile development rate
275	e	0.480570570335945	0.913653903613818	residual bootstrap	0.751769320252946	Myzus persicae	juvenile development rate
276	eh	4.75608980557651	20	residual bootstrap	10.123933780289	Myzus persicae	juvenile development rate
277	rmax	0.276758970976748	0.337615861691989	residual bootstrap	0.309340006521423	Tetranychus evansi	juvenile development rate
278	topt	35.0223823866563	35.5819105154958	residual bootstrap	35.33	Tetranychus evansi	juvenile development rate
279	ctmin	-16.3160069533016	2.08697927303086	residual bootstrap	-6.134	Tetranychus evansi	juvenile development rate
280	ctmax	37.7633025775654	38.408	residual bootstrap	38.141	Tetranychus evansi	juvenile development rate
281	thermal_safety_margin	2.71250320710183	2.90543528845977	residual bootstrap	2.81100000000001	Tetranychus evansi	juvenile development rate
282	thermal_tolerance	35.815828654438	54.6236131028396	residual bootstrap	44.275	Tetranychus evansi	juvenile development rate
283	breadth	4.06338515283976	6.22624565992805	residual bootstrap	5.093	Tetranychus evansi	juvenile development rate
284	r_tref	0.0587146420457158	0.0984175796680359	residual bootstrap	0.080215048221193	Tetranychus evansi	juvenile development rate
285	e	0.404608050304657	0.666619866893743	residual bootstrap	0.518593533965834	Tetranychus evansi	juvenile development rate
286	rmax	0.0532505676887172	0.0689069394624731	residual bootstrap	0.0617604630471698	Helicoverpa armigera	juvenile development rate
287	topt	35.1907585377282	36.6468514297771	residual bootstrap	36.164	Helicoverpa armigera	juvenile development rate
288	ctmin	-17.9446576982852	3.23976536408529	residual bootstrap	-6.442	Helicoverpa armigera	juvenile development rate
289	ctmax	38.814	40.4307633926947	residual bootstrap	39.704	Helicoverpa armigera	juvenile development rate
290	thermal_safety_margin	2.67748498189648	4.72885618710737	residual bootstrap	3.54	Helicoverpa armigera	juvenile development rate
291	thermal_tolerance	36.9495232364849	58.131799690177	residual bootstrap	46.146	Helicoverpa armigera	juvenile development rate
292	breadth	4.32908312568164	6.92562127308196	residual bootstrap	5.57	Helicoverpa armigera	juvenile development rate
293	r_tref	0.00999198473965571	0.019232271416801	residual bootstrap	0.0158029943289036	Helicoverpa armigera	juvenile development rate
294	e	0.389089566540869	0.703114306646948	residual bootstrap	0.506831219321937	Helicoverpa armigera	juvenile development rate
295	eh	10.8609998543446	20	residual bootstrap	15.5654036115906	Helicoverpa armigera	juvenile development rate
296	rmax	0.0201797142579829	0.0245957206568743	residual bootstrap	0.0223772375543287	Antestiopsis thunbergii	juvenile development rate
297	topt	28.5613824660982	29.5353389349714	residual bootstrap	29.149	Antestiopsis thunbergii	juvenile development rate
298	ctmin	-31.5708357361303	-3.51997122051222	residual bootstrap	-11.284	Antestiopsis thunbergii	juvenile development rate
299	ctmax	31.4878555376832	32.5373765253633	residual bootstrap	31.976	Antestiopsis thunbergii	juvenile development rate
300	thermal_safety_margin	2.64005402025158	4.18895498410352	residual bootstrap	2.827	Antestiopsis thunbergii	juvenile development rate
301	thermal_tolerance	35.7400337257413	64.1326581328017	residual bootstrap	43.26	Antestiopsis thunbergii	juvenile development rate
302	breadth	4.11819394473524	7.30244543007461	residual bootstrap	4.929	Antestiopsis thunbergii	juvenile development rate
303	r_tref	0.00678304705156782	0.0105192492320141	residual bootstrap	0.0087885139592646	Antestiopsis thunbergii	juvenile development rate
304	e	0.365626747542831	0.692596076948037	residual bootstrap	0.510448611965081	Antestiopsis thunbergii	juvenile development rate
305	eh	12.415552335431	20	residual bootstrap	18.9942942981685	Antestiopsis thunbergii	juvenile development rate
306	rmax	0.00448083729381468	0.00509712137324031	residual bootstrap	0.00474033740420615	Monochamus leuconotus	juvenile development rate
307	topt	28.8016557789104	32.7417607367907	residual bootstrap	29.595	Monochamus leuconotus	juvenile development rate
308	ctmin	-3.04341621862354	4.89228445022542	residual bootstrap	0.340000000000003	Monochamus leuconotus	juvenile development rate
309	ctmax	35.5674977798379	38.8512612849057	residual bootstrap	37.456	Monochamus leuconotus	juvenile development rate
310	thermal_safety_margin	3.36478082090846	9.98433560758828	residual bootstrap	7.861	Monochamus leuconotus	juvenile development rate
311	thermal_tolerance	32.6449268114497	40.6093529072227	residual bootstrap	37.116	Monochamus leuconotus	juvenile development rate
312	breadth	5.34750832922872	6.43295713244993	residual bootstrap	5.883	Monochamus leuconotus	juvenile development rate
313	r_tref	0.00103095444292448	0.00146713378570445	residual bootstrap	0.00123051579902153	Monochamus leuconotus	juvenile development rate
314	e	0.613496417828674	0.941951639678769	residual bootstrap	0.765810127386394	Monochamus leuconotus	juvenile development rate
315	eh	4.66641245285899	10.5479426814838	residual bootstrap	5.95429871228337	Monochamus leuconotus	juvenile development rate
316	rmax	0.219263755469198	0.235695466070498	residual bootstrap	0.226511204697413	Kampimodromus aberrans	juvenile development rate
317	topt	28.813258355571	29.8253856782149	residual bootstrap	29.349	Kampimodromus aberrans	juvenile development rate
318	ctmin	1.53525616184761	6.85715369646003	residual bootstrap	4.685	Kampimodromus aberrans	juvenile development rate
319	ctmax	55.1344169429224	80.2423238971215	residual bootstrap	65.327	Kampimodromus aberrans	juvenile development rate
320	thermal_safety_margin	25.3478114643355	50.0150704694548	residual bootstrap	35.978	Kampimodromus aberrans	juvenile development rate
321	thermal_tolerance	52.0880854408109	73.6310086266195	residual bootstrap	60.642	Kampimodromus aberrans	juvenile development rate
322	breadth	9.9543303387441	11.6945406962411	residual bootstrap	10.933	Kampimodromus aberrans	juvenile development rate
323	r_tref	0.05384820571449	0.0675755186584743	residual bootstrap	0.0606037917874871	Kampimodromus aberrans	juvenile development rate
324	e	0.910055412721647	1.39670995594537	residual bootstrap	1.12189007816715	Kampimodromus aberrans	juvenile development rate
325	eh	1.85103444979619	2.28369834718868	residual bootstrap	1.99862511731202	Kampimodromus aberrans	juvenile development rate
326	rmax	0.0735272670149585	0.135763697312177	residual bootstrap	0.0916676298707794	Paracoccus marginatus	juvenile development rate
327	topt	27.7733620630884	29.0003299928438	residual bootstrap	28.381	Paracoccus marginatus	juvenile development rate
328	ctmin	6.19221673521341	15.4800862449093	residual bootstrap	10.424	Paracoccus marginatus	juvenile development rate
329	ctmax	31.1199625168021	34.7235884855258	residual bootstrap	32.899	Paracoccus marginatus	juvenile development rate
330	thermal_safety_margin	2.35251138536982	6.56948727509662	residual bootstrap	4.518	Paracoccus marginatus	juvenile development rate
331	thermal_tolerance	16.9380066975985	28.2602058380143	residual bootstrap	22.475	Paracoccus marginatus	juvenile development rate
332	breadth	2.3238755591486	4.44943879496575	residual bootstrap	3.501	Paracoccus marginatus	juvenile development rate
333	r_tref	0.00531509065701323	0.0143377047582598	residual bootstrap	0.0104691077152319	Paracoccus marginatus	juvenile development rate
334	e	1.00828837254774	1.84333061591107	residual bootstrap	1.29018654753049	Paracoccus marginatus	juvenile development rate
335	eh	7.04867067416182	20	residual bootstrap	10.188855165369	Paracoccus marginatus	juvenile development rate
336	rmax	0.0789098930282491	0.0820254156136304	residual bootstrap	0.0803756137171381	Phenacoccus solenopsis	juvenile development rate
337	topt	29.833	30.3133133764339	residual bootstrap	30.048	Phenacoccus solenopsis	juvenile development rate
338	ctmin	7.74634338779769	10.08788383746	residual bootstrap	9.083	Phenacoccus solenopsis	juvenile development rate
339	ctmax	53.0803835326046	63.3330472205854	residual bootstrap	57.15	Phenacoccus solenopsis	juvenile development rate
340	thermal_safety_margin	22.7914155803687	33.4099051264074	residual bootstrap	27.102	Phenacoccus solenopsis	juvenile development rate
341	thermal_tolerance	44.4637473639773	53.3745902382166	residual bootstrap	48.067	Phenacoccus solenopsis	juvenile development rate
342	breadth	8.35467077619143	9.47111052726771	residual bootstrap	8.9	Phenacoccus solenopsis	juvenile development rate
343	r_tref	0.0109644438185025	0.0139446276706401	residual bootstrap	0.0122798999883045	Phenacoccus solenopsis	juvenile development rate
344	e	1.18637604264302	1.47095533698397	residual bootstrap	1.32243015742382	Phenacoccus solenopsis	juvenile development rate
345	eh	2.34242264465301	2.61952921659459	residual bootstrap	2.47635363256401	Phenacoccus solenopsis	juvenile development rate
346	rmax	0.0501559986643696	0.0649359002646814	residual bootstrap	0.0571670724024831	Leptinotarsa decemlineata	juvenile development rate
347	topt	25.3645864666178	29.4430859253045	residual bootstrap	27.553	Leptinotarsa decemlineata	juvenile development rate
348	ctmin	-6.80259084255648	11.5175670330077	residual bootstrap	5.842	Leptinotarsa decemlineata	juvenile development rate
349	ctmax	41.4605368617243	81.3868843408552	residual bootstrap	55.127	Leptinotarsa decemlineata	juvenile development rate
350	thermal_safety_margin	11.8034852523916	54.6069543570324	residual bootstrap	27.574	Leptinotarsa decemlineata	juvenile development rate
351	thermal_tolerance	37.4727879272456	71.9210629222407	residual bootstrap	49.285	Leptinotarsa decemlineata	juvenile development rate
352	breadth	6.93585472217385	12.3495641675478	residual bootstrap	9.185	Leptinotarsa decemlineata	juvenile development rate
353	r_tref	0.0081298394079978	0.0227237932754798	residual bootstrap	0.0148328459839271	Leptinotarsa decemlineata	juvenile development rate
354	e	0.699731667115653	2.83907892613681	residual bootstrap	1.24706670774764	Leptinotarsa decemlineata	juvenile development rate
355	eh	1.40702227162812	3.11689352971389	residual bootstrap	2.37031407117828	Leptinotarsa decemlineata	juvenile development rate
356	rmax	0.0371105335858387	0.0525550034659436	residual bootstrap	0.0443349717058903	Halyomorpha halys	juvenile development rate
357	topt	31.7943601624472	34.9938107426523	residual bootstrap	34.31	Halyomorpha halys	juvenile development rate
358	ctmin	-13.3065858483963	5.97765399493526	residual bootstrap	-2.785	Halyomorpha halys	juvenile development rate
359	ctmax	37.2197165997042	41.0649969986247	residual bootstrap	38.965	Halyomorpha halys	juvenile development rate
360	thermal_safety_margin	2.68841274502148	8.58888615752574	residual bootstrap	4.655	Halyomorpha halys	juvenile development rate
361	thermal_tolerance	31.6372912551973	52.5066986292245	residual bootstrap	41.75	Halyomorpha halys	juvenile development rate
362	breadth	4.02922471946462	7.37793566050918	residual bootstrap	5.436	Halyomorpha halys	juvenile development rate
363	r_tref	0.00696996787532473	0.0143891840970952	residual bootstrap	0.0105343478640689	Halyomorpha halys	juvenile development rate
364	e	0.397802046454246	0.82445268192847	residual bootstrap	0.590031581503138	Halyomorpha halys	juvenile development rate
365	eh	5.79579674324952	20	residual bootstrap	11.0698666925719	Halyomorpha halys	juvenile development rate
366	rmax	0.0776824277562394	0.0795386942529289	residual bootstrap	0.0785033755999708	Muscidifurax raptorellus	juvenile development rate
367	topt	29.4233218198622	29.8364663450115	residual bootstrap	29.625	Muscidifurax raptorellus	juvenile development rate
368	ctmin	7.31944074738778	8.73961944349785	residual bootstrap	8.073	Muscidifurax raptorellus	juvenile development rate
369	ctmax	59.8957775446527	74.9910726896101	residual bootstrap	65.985	Muscidifurax raptorellus	juvenile development rate
370	thermal_safety_margin	30.2771355139524	44.9010138028463	residual bootstrap	36.36	Muscidifurax raptorellus	juvenile development rate
371	thermal_tolerance	52.2945666349626	66.1831248161549	residual bootstrap	57.912	Muscidifurax raptorellus	juvenile development rate
372	breadth	8.01733394563466	8.4387706356722	residual bootstrap	8.189	Muscidifurax raptorellus	juvenile development rate
373	r_tref	0.0142067887864013	0.0158922933954191	residual bootstrap	0.014883464831778	Muscidifurax raptorellus	juvenile development rate
374	e	1.22661308260039	1.44697143017956	residual bootstrap	1.34291793305206	Muscidifurax raptorellus	juvenile development rate
375	eh	2.10986627305256	2.30862869594455	residual bootstrap	2.19171492118056	Muscidifurax raptorellus	juvenile development rate
376	rmax	0.187705987284982	0.250478211685575	residual bootstrap	0.228773733621409	Thrips hawaiiensis	juvenile development rate
377	topt	30.6475108504025	32.5013452261629	residual bootstrap	31.315	Thrips hawaiiensis	juvenile development rate
378	ctmin	-8.32774175400509	6.61013561660439	residual bootstrap	0.697000000000003	Thrips hawaiiensis	juvenile development rate
379	ctmax	33.551216748536	35.5922875770152	residual bootstrap	34.269	Thrips hawaiiensis	juvenile development rate
380	thermal_safety_margin	2.591	5.777	residual bootstrap	2.954	Thrips hawaiiensis	juvenile development rate
381	thermal_tolerance	27.3758712129539	41.9508901844532	residual bootstrap	33.572	Thrips hawaiiensis	juvenile development rate
382	breadth	3.24816516017273	5.15165771457206	residual bootstrap	4.086	Thrips hawaiiensis	juvenile development rate
383	r_tref	0.0329991790532459	0.0670273771767953	residual bootstrap	0.0510242977399161	Thrips hawaiiensis	juvenile development rate
384	e	0.543191005542148	0.976759076405024	residual bootstrap	0.714769905649488	Thrips hawaiiensis	juvenile development rate
385	eh	8.40986347564088	20	residual bootstrap	17.5592628211318	Thrips hawaiiensis	juvenile development rate
386	rmax	0.0151059524821699	0.0230917110220569	residual bootstrap	0.0185627777395484	Scapsipedus icipe	juvenile development rate
387	topt	30.4294413721554	38.3252289804337	residual bootstrap	34.587	Scapsipedus icipe	juvenile development rate
388	ctmin	-30.4779957621132	8.72350283224139	residual bootstrap	-4.02	Scapsipedus icipe	juvenile development rate
389	ctmax	41.100428126449	70.706358285316	residual bootstrap	47.256	Scapsipedus icipe	juvenile development rate
390	thermal_safety_margin	2.84487667679042	36.6998379024986	residual bootstrap	12.669	Scapsipedus icipe	juvenile development rate
391	thermal_tolerance	40.1368714564529	77.8613111656917	residual bootstrap	51.276	Scapsipedus icipe	juvenile development rate
392	breadth	5.39365804907397	14.7112906689467	residual bootstrap	8.572	Scapsipedus icipe	juvenile development rate
393	r_tref	0.0025624429244244	0.00908040575189551	residual bootstrap	0.00488967933630758	Scapsipedus icipe	juvenile development rate
394	e	0.278250940024974	1.36319634525461	residual bootstrap	0.584927797220846	Scapsipedus icipe	juvenile development rate
395	eh	1.80186227279782	20	residual bootstrap	3.84850095883973	Scapsipedus icipe	juvenile development rate
396	rmax	0.0524695972906695	0.0646195952655227	residual bootstrap	0.0578990276008407	Hyperaspis notata	juvenile development rate
397	topt	30.5774699039956	33.4484913670009	residual bootstrap	32.397	Hyperaspis notata	juvenile development rate
398	ctmin	-12.2966290695344	6.73249283648684	residual bootstrap	-2.992	Hyperaspis notata	juvenile development rate
399	ctmax	35.6776722084372	69.1836742403868	residual bootstrap	40.553	Hyperaspis notata	juvenile development rate
400	thermal_safety_margin	2.696	36.88	residual bootstrap	8.156	Hyperaspis notata	juvenile development rate
401	thermal_tolerance	34.5731558203495	63.4285695841853	residual bootstrap	43.545	Hyperaspis notata	juvenile development rate
402	breadth	4.16217907935888	8.39362090279189	residual bootstrap	5.835	Hyperaspis notata	juvenile development rate
403	r_tref	0.00996940763182365	0.0201363612609968	residual bootstrap	0.0154325969345969	Hyperaspis notata	juvenile development rate
404	e	0.475477841569791	1.33674623353567	residual bootstrap	0.625579310527886	Hyperaspis notata	juvenile development rate
405	eh	1.59427347663942	20	residual bootstrap	5.91557690304718	Hyperaspis notata	juvenile development rate
406	rmax	0.175031544241103	0.189386172111745	residual bootstrap	0.180038240391675	Toxoptera citricida	juvenile development rate
407	topt	27.2940373517933	28.4898736778492	residual bootstrap	27.948	Toxoptera citricida	juvenile development rate
408	ctmin	-1.53696587345691	3.9812464621782	residual bootstrap	2.194	Toxoptera citricida	juvenile development rate
409	ctmax	48.6594603263321	75.870774750474	residual bootstrap	58.72	Toxoptera citricida	juvenile development rate
410	thermal_safety_margin	19.6813651245712	47.2870493714865	residual bootstrap	30.772	Toxoptera citricida	juvenile development rate
411	thermal_tolerance	48.5420639377457	73.6756080594467	residual bootstrap	56.526	Toxoptera citricida	juvenile development rate
412	breadth	8.58515816837155	10.0309932009256	residual bootstrap	9.237	Toxoptera citricida	juvenile development rate
413	r_tref	0.0564115944553041	0.0699623494411594	residual bootstrap	0.0610229927096287	Toxoptera citricida	juvenile development rate
414	e	0.838856354018195	1.22324907194747	residual bootstrap	1.02182822207677	Toxoptera citricida	juvenile development rate
415	eh	1.77589339570486	2.51408921853816	residual bootstrap	2.05593849565131	Toxoptera citricida	juvenile development rate
416	rmax	0.0676287044174558	0.092520707357136	residual bootstrap	0.0819032158879699	Ophraella communa	juvenile development rate
417	topt	29.5491105069328	31.7341213118345	residual bootstrap	30.64	Ophraella communa	juvenile development rate
418	ctmin	-5.11740616216232	10.5017234417897	residual bootstrap	5.148	Ophraella communa	juvenile development rate
419	ctmax	33.43	37.7298959301213	residual bootstrap	36.206	Ophraella communa	juvenile development rate
420	thermal_safety_margin	2.47815336176032	7.72592862477113	residual bootstrap	5.566	Ophraella communa	juvenile development rate
421	thermal_tolerance	25.5646857899899	42.073	residual bootstrap	31.058	Ophraella communa	juvenile development rate
422	breadth	3.23941766983469	5.65646620549679	residual bootstrap	4.654	Ophraella communa	juvenile development rate
423	r_tref	0.00798471894733662	0.0207478808019099	residual bootstrap	0.0144514788262787	Ophraella communa	juvenile development rate
424	e	0.648375622264197	1.3050688717004	residual bootstrap	0.89021919099622	Ophraella communa	juvenile development rate
425	eh	6.01104022630556	20	residual bootstrap	8.51361417050732	Ophraella communa	juvenile development rate
426	rmax	0.0940954406745235	0.109609863930808	residual bootstrap	0.102513645791152	Bemisia argentifolii	juvenile development rate
427	topt	27.5297691535502	30.4779711184536	residual bootstrap	29.176	Bemisia argentifolii	juvenile development rate
428	ctmin	0.663088501402533	11.5119243698616	residual bootstrap	7.45	Bemisia argentifolii	juvenile development rate
429	ctmax	46.3568356632175	82.887023834831	residual bootstrap	56.168	Bemisia argentifolii	juvenile development rate
430	thermal_safety_margin	16.7634248554658	54.6386838629249	residual bootstrap	26.992	Bemisia argentifolii	juvenile development rate
431	thermal_tolerance	42.0007327692638	73.682	residual bootstrap	48.718	Bemisia argentifolii	juvenile development rate
432	breadth	7.72769867770027	11.9016586393592	residual bootstrap	9.062	Bemisia argentifolii	juvenile development rate
433	r_tref	0.0121475722713851	0.0271668752915637	residual bootstrap	0.0199650935506073	Bemisia argentifolii	juvenile development rate
434	e	0.884531421832068	2.17491079677129	residual bootstrap	1.25480314568262	Bemisia argentifolii	juvenile development rate
435	eh	1.95760049816152	2.84738335187695	residual bootstrap	2.41555206996458	Bemisia argentifolii	juvenile development rate
436	rmax	0.208015496875177	0.22945590071145	residual bootstrap	0.221659340247906	Aphis gossypii	juvenile development rate
437	topt	28.9987048109497	30.3443432971366	residual bootstrap	29.643	Aphis gossypii	juvenile development rate
438	ctmin	-2.8979402045105	3.63360503090762	residual bootstrap	0.113	Aphis gossypii	juvenile development rate
439	ctmax	53.8701237421328	79.1787874760209	residual bootstrap	62.677	Aphis gossypii	juvenile development rate
440	thermal_safety_margin	24.2589631594313	49.6817561597003	residual bootstrap	33.034	Aphis gossypii	juvenile development rate
441	thermal_tolerance	54.2064001303163	76.3275731973074	residual bootstrap	62.564	Aphis gossypii	juvenile development rate
442	breadth	9.99853400697975	11.9502263173056	residual bootstrap	11.203	Aphis gossypii	juvenile development rate
443	r_tref	0.0660673712834459	0.0818751825779876	residual bootstrap	0.075661314782708	Aphis gossypii	juvenile development rate
444	e	0.731525346777362	1.15717738031332	residual bootstrap	0.876063956235296	Aphis gossypii	juvenile development rate
445	eh	1.60662969987916	2.37401356909411	residual bootstrap	1.87250967804561	Aphis gossypii	juvenile development rate
446	rmax	0.0315093438110727	0.0331412876695212	residual bootstrap	0.0322992242777074	Dactylopius austrinus	juvenile development rate
447	topt	31.8017366306154	32.9102858553473	residual bootstrap	32.21	Dactylopius austrinus	juvenile development rate
448	ctmin	6.15393753629928	10.4281827616324	residual bootstrap	8.354	Dactylopius austrinus	juvenile development rate
449	ctmax	47.0132881388763	76.1805061215638	residual bootstrap	54.686	Dactylopius austrinus	juvenile development rate
450	thermal_safety_margin	14.8674102684937	43.0921035776144	residual bootstrap	22.476	Dactylopius austrinus	juvenile development rate
451	thermal_tolerance	40.2279556358458	64.9957726234287	residual bootstrap	46.332	Dactylopius austrinus	juvenile development rate
452	breadth	5.81333245015557	6.63408083372375	residual bootstrap	6.246	Dactylopius austrinus	juvenile development rate
453	r_tref	0.00388241753274065	0.00529167664761701	residual bootstrap	0.00460896516097007	Dactylopius austrinus	juvenile development rate
454	e	0.965105171718955	1.3333523774463	residual bootstrap	1.10424565451942	Dactylopius austrinus	juvenile development rate
455	eh	2.04252557215612	3.29864234893359	residual bootstrap	2.58011002857254	Dactylopius austrinus	juvenile development rate
456	rmax	0.165838153117711	0.191155738487098	residual bootstrap	0.17634994741952	Aulacorthum solani	juvenile development rate
457	topt	26.2914034329126	26.948980628683	residual bootstrap	26.581	Aulacorthum solani	juvenile development rate
458	ctmin	-8.218	-2.22524165202612	residual bootstrap	-4.727	Aulacorthum solani	juvenile development rate
459	ctmax	29.3410316239557	30.841072878627	residual bootstrap	30.098	Aulacorthum solani	juvenile development rate
460	thermal_safety_margin	2.60519743222405	4.51715323153255	residual bootstrap	3.517	Aulacorthum solani	juvenile development rate
461	thermal_tolerance	32.2755461982355	38.771	residual bootstrap	34.825	Aulacorthum solani	juvenile development rate
462	breadth	3.88805207506488	4.922	residual bootstrap	4.323	Aulacorthum solani	juvenile development rate
463	r_tref	0.0610348286485944	0.0716435967043688	residual bootstrap	0.0648651840293688	Aulacorthum solani	juvenile development rate
464	e	0.563100513414645	0.740609262104187	residual bootstrap	0.674632122081838	Aulacorthum solani	juvenile development rate
465	eh	10.2878636059417	19.8145002538441	residual bootstrap	14.0306567111192	Aulacorthum solani	juvenile development rate
466	rmax	0.0985548994363145	0.118148412277128	residual bootstrap	0.106702671609904	Harmonia axyridis	juvenile development rate
467	topt	32.8966715586003	33.2869294770245	residual bootstrap	33.041	Harmonia axyridis	juvenile development rate
468	ctmin	-9.84123479620044	4.23709402082478	residual bootstrap	-0.101999999999997	Harmonia axyridis	juvenile development rate
469	ctmax	35.5297405558447	36.0323459648646	residual bootstrap	35.726	Harmonia axyridis	juvenile development rate
470	thermal_safety_margin	2.63596897504528	2.80494110094507	residual bootstrap	2.685	Harmonia axyridis	juvenile development rate
471	thermal_tolerance	31.4331869547187	46.4614014166957	residual bootstrap	35.828	Harmonia axyridis	juvenile development rate
472	breadth	3.69058091228388	5.30777086402606	residual bootstrap	4.11799999999999	Harmonia axyridis	juvenile development rate
473	r_tref	0.0197582597685595	0.0300277395088916	residual bootstrap	0.0231255462289261	Harmonia axyridis	juvenile development rate
474	e	0.516511273918834	0.765424268301069	residual bootstrap	0.658743449775952	Harmonia axyridis	juvenile development rate
475	rmax	0.0275343980277408	0.0282324074633093	residual bootstrap	0.0278473353349916	Tribolium castaneum	juvenile development rate
476	topt	30.8545253071274	30.969037930993	residual bootstrap	30.917	Tribolium castaneum	juvenile development rate
477	ctmin	10.7101858991813	11.4385046838626	residual bootstrap	11.159	Tribolium castaneum	juvenile development rate
478	ctmax	34.657186280167	34.899	residual bootstrap	34.773	Tribolium castaneum	juvenile development rate
479	thermal_safety_margin	3.70071729299876	4.041	residual bootstrap	3.85599999999999	Tribolium castaneum	juvenile development rate
480	thermal_tolerance	23.322486211644	24.0512649505086	residual bootstrap	23.614	Tribolium castaneum	juvenile development rate
481	breadth	3.273	3.448	residual bootstrap	3.343	Tribolium castaneum	juvenile development rate
482	r_tref	0.00254674184628011	0.00277650671050359	residual bootstrap	0.00262560625669353	Tribolium castaneum	juvenile development rate
483	e	1.13877770954965	1.18640652283877	residual bootstrap	1.1677317587709	Tribolium castaneum	juvenile development rate
484	eh	11.7115046922184	12.9126232190437	residual bootstrap	12.3176070132269	Tribolium castaneum	juvenile development rate
485	rmax	0.240760046864131	0.304375771678689	residual bootstrap	0.260434066602958	Aedes krombeini	juvenile development rate
486	topt	32.241	32.5387770666438	residual bootstrap	32.381	Aedes krombeini	juvenile development rate
487	ctmin	-0.482736036901639	9.71322900616523	residual bootstrap	5.541	Aedes krombeini	juvenile development rate
488	ctmax	34.8168162559905	35.1930538210856	residual bootstrap	34.986	Aedes krombeini	juvenile development rate
489	thermal_safety_margin	2.54761068607415	2.67222642279838	residual bootstrap	2.605	Aedes krombeini	juvenile development rate
490	thermal_tolerance	25.1902427107003	35.5272722656942	residual bootstrap	29.445	Aedes krombeini	juvenile development rate
491	breadth	3.18054735504141	4.20691197699148	residual bootstrap	3.619	Aedes krombeini	juvenile development rate
492	r_tref	0.0322055519885916	0.062042580039901	residual bootstrap	0.0401787916439397	Aedes krombeini	juvenile development rate
493	e	0.625185775996346	0.975953198685319	residual bootstrap	0.834652615978055	Aedes krombeini	juvenile development rate
494	rmax	0.0794327098965676	0.0942691734522687	residual bootstrap	0.0828250220202543	Bemisia tabaci	juvenile development rate
495	topt	29.3712888969481	30.6647787004865	residual bootstrap	29.751	Bemisia tabaci	juvenile development rate
496	ctmin	-3.61034823918685	0.345822504952728	residual bootstrap	-1.668	Bemisia tabaci	juvenile development rate
497	ctmax	33.2520463824969	35.815914281303	residual bootstrap	34.952	Bemisia tabaci	juvenile development rate
498	thermal_safety_margin	2.6297588220346	6.35822456322465	residual bootstrap	5.201	Bemisia tabaci	juvenile development rate
499	thermal_tolerance	33.9812604652437	38.8133976900535	residual bootstrap	36.62	Bemisia tabaci	juvenile development rate
500	breadth	4.0925643691266	5.599	residual bootstrap	5.076	Bemisia tabaci	juvenile development rate
501	r_tref	0.0211894037787309	0.0245549528921342	residual bootstrap	0.0229519093173494	Bemisia tabaci	juvenile development rate
502	e	0.647510272643997	0.757129238369117	residual bootstrap	0.694108026347238	Bemisia tabaci	juvenile development rate
503	eh	7.45554972945907	20	residual bootstrap	9.30152731474106	Bemisia tabaci	juvenile development rate
1	rmax	9.35517181362533	17.9980318425629	residual bootstrap	13.0016835816636	Bemisia tabaci	fecundity rate
2	topt	34.3536434748049	35.7827914260499	residual bootstrap	34.721	Bemisia tabaci	fecundity rate
3	ctmin	-25.3519458196192	8.66892603382741	residual bootstrap	-4.071	Bemisia tabaci	fecundity rate
4	ctmax	37.1164723526427	38.7988982204697	residual bootstrap	37.495	Bemisia tabaci	fecundity rate
5	thermal_safety_margin	2.62408789444655	3.18171828414056	residual bootstrap	2.774	Bemisia tabaci	fecundity rate
6	thermal_tolerance	28.4587308053872	62.823476994252196	residual bootstrap	41.566	Bemisia tabaci	fecundity rate
7	breadth	3.50535542757045	11.2013203256298	residual bootstrap	4.823	Bemisia tabaci	fecundity rate
8	r_tref	1.52792584917674	5.68876453200641	residual bootstrap	3.17089247400103	Bemisia tabaci	fecundity rate
9	e	0.251003806627837	0.952119036275951	residual bootstrap	0.558138848673003	Bemisia tabaci	fecundity rate
10	rmax	9.026151932763	11.6772514075299	residual bootstrap	10.1321957352589	Aedes aegypti	fecundity rate
11	topt	32.0173800394958	32.9095145451635	residual bootstrap	32.365	Aedes aegypti	fecundity rate
12	ctmin	-7.133	10.0932510304498	residual bootstrap	5.329	Aedes aegypti	fecundity rate
13	ctmax	34.6214278390651	35.5869409098408	residual bootstrap	34.968	Aedes aegypti	fecundity rate
14	thermal_safety_margin	2.53455055210847	2.75266924481985	residual bootstrap	2.60300000000001	Aedes aegypti	fecundity rate
15	thermal_tolerance	24.4149788458506	42.7020466703055	residual bootstrap	29.639	Aedes aegypti	fecundity rate
16	breadth	3.07607133398419	4.88135183576095	residual bootstrap	3.544	Aedes aegypti	fecundity rate
17	r_tref	0.972761688762284	2.47929127641552	residual bootstrap	1.59910473753237	Aedes aegypti	fecundity rate
18	e	0.598915109461456	1.08043143088606	residual bootstrap	0.825239802720084	Aedes aegypti	fecundity rate
19	rmax	2.4744360871743	4.34623762243476	residual bootstrap	3.28673244196162	Anoplophora glabripennis	fecundity rate
20	topt	26.4501450076084	29.0014640557435	residual bootstrap	28.177	Anoplophora glabripennis	fecundity rate
21	ctmin	-10.6958909095891	9.76637210935087	residual bootstrap	0.369	Anoplophora glabripennis	fecundity rate
22	ctmax	31.1816025085527	36.7750161176168	residual bootstrap	33.215	Anoplophora glabripennis	fecundity rate
23	thermal_safety_margin	2.50188436105601	10.0029584938773	residual bootstrap	5.038	Anoplophora glabripennis	fecundity rate
24	thermal_tolerance	23.9105303577428	46.457661453417	residual bootstrap	32.846	Anoplophora glabripennis	fecundity rate
25	breadth	3.05030619944579	6.73165827533464	residual bootstrap	4.622	Anoplophora glabripennis	fecundity rate
26	r_tref	0.547824463534112	1.15273498159642	residual bootstrap	0.895692241668652	Anoplophora glabripennis	fecundity rate
27	e	0.531603914245176	1.18716471376891	residual bootstrap	0.788194729812899	Anoplophora glabripennis	fecundity rate
28	eh	4.42956699463409	20	residual bootstrap	9.39308093594062	Anoplophora glabripennis	fecundity rate
29	rmax	2.43364040963235	3.09600370569805	residual bootstrap	2.73573853398573	Amblyseius womersleyi	fecundity rate
30	topt	32.4760001307766	34.4425431793324	residual bootstrap	33.501	Amblyseius womersleyi	fecundity rate
31	ctmin	2.94702802287973	16.3256429727951	residual bootstrap	10.747	Amblyseius womersleyi	fecundity rate
32	ctmax	37.7503926830316	44.283680367282	residual bootstrap	39.942	Amblyseius womersleyi	fecundity rate
33	thermal_safety_margin	3.95224611960275	11.6591460946013	residual bootstrap	6.441	Amblyseius womersleyi	fecundity rate
34	thermal_tolerance	23.6233983247977	37.1125754794826	residual bootstrap	29.195	Amblyseius womersleyi	fecundity rate
35	breadth	3.72719443905718	5.78023448993845	residual bootstrap	4.712	Amblyseius womersleyi	fecundity rate
36	r_tref	0.0947636851162493	0.459105696360054	residual bootstrap	0.253490603762721	Amblyseius womersleyi	fecundity rate
37	e	0.767313409047275	1.72357673825267	residual bootstrap	1.04180942938479	Amblyseius womersleyi	fecundity rate
38	eh	5.23853393727662	16.1579181872604	residual bootstrap	7.40112924479534	Amblyseius womersleyi	fecundity rate
39	rmax	1.28309281945673	1.31632707239283	residual bootstrap	1.29630889323292	Trichogramma sp. nr. Lutea	fecundity rate
40	topt	29.4482868862374	29.8318040175031	residual bootstrap	29.602	Trichogramma sp. nr. Lutea	fecundity rate
41	ctmin	16.6858523720566	17.590354086743	residual bootstrap	17.193	Trichogramma sp. nr. Lutea	fecundity rate
42	ctmax	42.9347967478498	44.2693623107176	residual bootstrap	43.63	Trichogramma sp. nr. Lutea	fecundity rate
43	thermal_safety_margin	13.0851847726207	14.7436053142007	residual bootstrap	14.028	Trichogramma sp. nr. Lutea	fecundity rate
44	thermal_tolerance	25.862	26.7729766754403	residual bootstrap	26.437	Trichogramma sp. nr. Lutea	fecundity rate
45	breadth	4.893	5.08197972465875	residual bootstrap	5.015	Trichogramma sp. nr. Lutea	fecundity rate
46	r_tref	0.0267199903210349	0.0388834863604989	residual bootstrap	0.0323111760337549	Trichogramma sp. nr. Lutea	fecundity rate
47	e	2.11933695119428	2.449249263559	residual bootstrap	2.27096209333419	Trichogramma sp. nr. Lutea	fecundity rate
48	eh	4.36182618613518	4.49838634684439	residual bootstrap	4.43409214203678	Trichogramma sp. nr. Lutea	fecundity rate
49	rmax	1.78645531459558	2.95157613907096	residual bootstrap	2.64587721459844	Trichogramma bruni	fecundity rate
50	topt	29.327	32.578	residual bootstrap	32.151	Trichogramma bruni	fecundity rate
51	ctmin	17.2799404420158	20.975	residual bootstrap	18.823	Trichogramma bruni	fecundity rate
52	ctmax	31.645	34.7235897067544	residual bootstrap	34.548	Trichogramma bruni	fecundity rate
53	thermal_safety_margin	2.307	2.42727944846532	residual bootstrap	2.39700000000001	Trichogramma bruni	fecundity rate
54	thermal_tolerance	11.482	17.1672306455793	residual bootstrap	15.725	Trichogramma bruni	fecundity rate
55	breadth	1.869	2.37551339366099	residual bootstrap	2.178	Trichogramma bruni	fecundity rate
56	r_tref	0.00841141560164813	0.0746787587936323	residual bootstrap	0.0513765452124306	Trichogramma bruni	fecundity rate
57	e	1.59391367390695	3.2397650986816	residual bootstrap	1.78405983413516	Trichogramma bruni	fecundity rate
58	rmax	9.40094435134064	10.2572029550157	residual bootstrap	9.72335479724166	Drosophila suzukii	fecundity rate
59	topt	19.2349445114946	19.4371964246139	residual bootstrap	19.345	Drosophila suzukii	fecundity rate
60	ctmin	13.0604154768436	13.9400313850834	residual bootstrap	13.519	Drosophila suzukii	fecundity rate
61	ctmax	29.5606277588329	31.1105154618287	residual bootstrap	30.223	Drosophila suzukii	fecundity rate
62	thermal_safety_margin	10.1324858723064	11.7114797582415	residual bootstrap	10.878	Drosophila suzukii	fecundity rate
63	thermal_tolerance	15.8320230534404	17.6465978476223	residual bootstrap	16.704	Drosophila suzukii	fecundity rate
64	breadth	2.85535395097065	3.196	residual bootstrap	3.04	Drosophila suzukii	fecundity rate
65	r_tref	1.14985273638289	1.6913437975999	residual bootstrap	1.40804331898799	Drosophila suzukii	fecundity rate
66	e	4.6574560903226	5.75089198142344	residual bootstrap	5.15735144535981	Drosophila suzukii	fecundity rate
67	eh	7.07637676405748	8.10049632900945	residual bootstrap	7.54071689484047	Drosophila suzukii	fecundity rate
68	rmax	5.87355542064845	11.1073606913944	residual bootstrap	7.28701843860475	Anthonomus grandis	fecundity rate
69	topt	27.1430529549003	28.8798923432608	residual bootstrap	28.004	Anthonomus grandis	fecundity rate
70	ctmin	-0.503999999999998	13.8673991472681	residual bootstrap	9.792	Anthonomus grandis	fecundity rate
71	ctmax	31.288565270622	40.106	residual bootstrap	34.923	Anthonomus grandis	fecundity rate
72	thermal_safety_margin	2.42976677349877	12.746	residual bootstrap	6.919	Anthonomus grandis	fecundity rate
73	thermal_tolerance	18.1786793096465	36.688	residual bootstrap	25.131	Anthonomus grandis	fecundity rate
74	breadth	2.51061560396159	6.452	residual bootstrap	4.23	Anthonomus grandis	fecundity rate
75	r_tref	0.612232914047249	1.88477338772835	residual bootstrap	0.95181324655346	Anthonomus grandis	fecundity rate
76	e	0.840223530870645	1.70227569015414	residual bootstrap	1.2959868721224	Anthonomus grandis	fecundity rate
77	eh	3.9794444055819	20	residual bootstrap	6.63063920977639	Anthonomus grandis	fecundity rate
78	rmax	1.91777396863424	2.12449209860183	residual bootstrap	2.04033436777415	Iphiseius degenerans	fecundity rate
79	topt	24.5218664760212	26.4900116410158	residual bootstrap	25.403	Iphiseius degenerans	fecundity rate
80	ctmin	-3.90417069430607	6.43423981702679	residual bootstrap	2.486	Iphiseius degenerans	fecundity rate
81	ctmax	47.7479449039886	76.6930288813038	residual bootstrap	62.209	Iphiseius degenerans	fecundity rate
82	thermal_safety_margin	20.9056876263131	51.6953094926297	residual bootstrap	36.806	Iphiseius degenerans	fecundity rate
83	thermal_tolerance	49.5731303715118	72.8167201643828	residual bootstrap	59.723	Iphiseius degenerans	fecundity rate
84	breadth	9.32483904456824	12.3252732299575	residual bootstrap	10.752	Iphiseius degenerans	fecundity rate
85	r_tref	0.797207211278574	1.03469230248085	residual bootstrap	0.925175941017696	Iphiseius degenerans	fecundity rate
86	e	0.803711034940188	1.80109484389924	residual bootstrap	1.20596670197558	Iphiseius degenerans	fecundity rate
87	eh	1.84012444785278	2.29034527048693	residual bootstrap	2.03094969224524	Iphiseius degenerans	fecundity rate
88	rmax	17.2756463118623	18.2620301864649	residual bootstrap	17.8381118751472	Tetranychus evansi	fecundity rate
89	topt	34.643	34.6964251822949	residual bootstrap	34.668	Tetranychus evansi	fecundity rate
90	ctmin	2.3704863729599	5.366	residual bootstrap	3.652	Tetranychus evansi	fecundity rate
91	ctmax	37.3259826034244	37.3929256554471	residual bootstrap	37.359	Tetranychus evansi	fecundity rate
92	thermal_safety_margin	2.67	2.70400000000001	residual bootstrap	2.691	Tetranychus evansi	fecundity rate
93	thermal_tolerance	31.966	34.7932942450014	residual bootstrap	33.707	Tetranychus evansi	fecundity rate
94	breadth	3.921	4.19398149823339	residual bootstrap	4.086	Tetranychus evansi	fecundity rate
95	r_tref	2.64119416436138	3.05717606550481	residual bootstrap	2.89140747063292	Tetranychus evansi	fecundity rate
96	e	0.688903739943319	0.769765676884122	residual bootstrap	0.721632112181776	Tetranychus evansi	fecundity rate
97	rmax	45.0074478950193	55.2578906131708	residual bootstrap	49.4958991796513	Helicoverpa armigera	fecundity rate
98	topt	25.2239777708707	27.3659985915151	residual bootstrap	26.386	Helicoverpa armigera	fecundity rate
99	ctmin	4.47396482111322	13.1140773031763	residual bootstrap	9.527	Helicoverpa armigera	fecundity rate
100	ctmax	37.8102752333301	48.885048309278	residual bootstrap	42.083	Helicoverpa armigera	fecundity rate
101	thermal_safety_margin	10.8173614450035	22.9561610876553	residual bootstrap	15.697	Helicoverpa armigera	fecundity rate
102	thermal_tolerance	27.6038971735154	37.1744218785129	residual bootstrap	32.556	Helicoverpa armigera	fecundity rate
103	breadth	5.39183430250511	7.01634114926376	residual bootstrap	6.177	Helicoverpa armigera	fecundity rate
104	r_tref	5.03000194608539	13.2950303378053	residual bootstrap	8.2437313015306	Helicoverpa armigera	fecundity rate
105	e	1.01706587437544	2.330096153252	residual bootstrap	1.54843246039613	Helicoverpa armigera	fecundity rate
106	eh	2.90666896207417	4.05473965103013	residual bootstrap	3.53056971709237	Helicoverpa armigera	fecundity rate
107	rmax	2.4947421060425	3.59784679726662	residual bootstrap	3.07918338158824	Tetraneura nigriabdominalis	fecundity rate
108	topt	27.901	29.0663315272182	residual bootstrap	28.832	Tetraneura nigriabdominalis	fecundity rate
109	ctmin	-1.175	9.48967680649789	residual bootstrap	5.977	Tetraneura nigriabdominalis	fecundity rate
110	ctmax	31.5421779961773	35.979	residual bootstrap	32.672	Tetraneura nigriabdominalis	fecundity rate
111	thermal_safety_margin	2.49275191179934	7.91	residual bootstrap	3.84	Tetraneura nigriabdominalis	fecundity rate
112	thermal_tolerance	22.1653819665174	36.476	residual bootstrap	26.695	Tetraneura nigriabdominalis	fecundity rate
113	breadth	2.95577445355751	5.328	residual bootstrap	3.659	Tetraneura nigriabdominalis	fecundity rate
114	r_tref	0.445885502686199	0.801287154779723	residual bootstrap	0.549234083644874	Tetraneura nigriabdominalis	fecundity rate
115	e	0.685981590014302	1.16642454531513	residual bootstrap	0.979488309434244	Tetraneura nigriabdominalis	fecundity rate
116	eh	5.87621578986653	20	residual bootstrap	12.3975778060202	Tetraneura nigriabdominalis	fecundity rate
117	rmax	2.09348762332723	2.16202578710949	residual bootstrap	2.11338692848982	Antestiopsis thunbergii	fecundity rate
118	topt	21.8510284773926	21.976	residual bootstrap	21.923	Antestiopsis thunbergii	fecundity rate
119	ctmin	5.818	7.57537385823368	residual bootstrap	6.861	Antestiopsis thunbergii	fecundity rate
120	ctmax	27.7814037726598	28.1730524597439	residual bootstrap	27.913	Antestiopsis thunbergii	fecundity rate
121	thermal_safety_margin	5.80267593541983	6.30348389580327	residual bootstrap	5.99	Antestiopsis thunbergii	fecundity rate
122	thermal_tolerance	20.4483597799866	22.0032111903673	residual bootstrap	21.052	Antestiopsis thunbergii	fecundity rate
123	breadth	3.49650130052897	3.65979193723031	residual bootstrap	3.573	Antestiopsis thunbergii	fecundity rate
124	r_tref	0.60525759675249	0.678955544920364	residual bootstrap	0.630550278222353	Antestiopsis thunbergii	fecundity rate
125	e	1.41146678265922	1.6327699792907	residual bootstrap	1.52695116122133	Antestiopsis thunbergii	fecundity rate
126	eh	7.05260821491747	7.56782929488722	residual bootstrap	7.35166354042692	Antestiopsis thunbergii	fecundity rate
127	rmax	0.624312810595536	0.877369902069379	residual bootstrap	0.751680401060576	Monochamus leuconotus	fecundity rate
128	topt	21.5573442123607	25.9160871591618	residual bootstrap	23.915	Monochamus leuconotus	fecundity rate
129	ctmin	4.02018085780515	15.9965026601894	residual bootstrap	11.578	Monochamus leuconotus	fecundity rate
130	ctmax	35.6758519970039	65.8638693256318	residual bootstrap	42.293	Monochamus leuconotus	fecundity rate
131	thermal_safety_margin	11.4664963656487	44.072	residual bootstrap	18.378	Monochamus leuconotus	fecundity rate
132	thermal_tolerance	24.3628807407149	50.8924185812491	residual bootstrap	30.715	Monochamus leuconotus	fecundity rate
133	breadth	4.52060452928586	8.233	residual bootstrap	5.606	Monochamus leuconotus	fecundity rate
134	r_tref	0.0249877451816574	0.22694652276761	residual bootstrap	0.115183428574959	Monochamus leuconotus	fecundity rate
135	e	1.12856429846818	6.17254631876634	residual bootstrap	2.31068407562248	Monochamus leuconotus	fecundity rate
136	eh	2.7633007364039	4.93372545361913	residual bootstrap	3.85206286682888	Monochamus leuconotus	fecundity rate
137	rmax	23.6876708692185	34.5705769773426	residual bootstrap	26.7572304959849	Paracoccus marginatus	fecundity rate
138	topt	23.0592513914761	28.1431927582069	residual bootstrap	24.563	Paracoccus marginatus	fecundity rate
139	ctmin	10.113216267859	16.6083460864514	residual bootstrap	13.055	Paracoccus marginatus	fecundity rate
140	ctmax	31.6002558994796	38.0406794787312	residual bootstrap	34.056	Paracoccus marginatus	fecundity rate
141	thermal_safety_margin	3.65733758225694	14.199	residual bootstrap	9.49299999999999	Paracoccus marginatus	fecundity rate
142	thermal_tolerance	18.0613618137713	24.04	residual bootstrap	21.001	Paracoccus marginatus	fecundity rate
143	breadth	3.594	4.415	residual bootstrap	4.036	Paracoccus marginatus	fecundity rate
144	r_tref	0.92649531996517	4.50958964854083	residual bootstrap	2.45106869344611	Paracoccus marginatus	fecundity rate
145	e	1.39946153384133	4.20736636639052	residual bootstrap	2.25774358120412	Paracoccus marginatus	fecundity rate
146	eh	4.49841585140392	6.22634359544726	residual bootstrap	5.4923761796603	Paracoccus marginatus	fecundity rate
147	rmax	0.693404335381266	0.73168079935181	residual bootstrap	0.7096087283307	Kampimodromus aberrans	fecundity rate
148	topt	27.3647670742614	27.8633918135669	residual bootstrap	27.653	Kampimodromus aberrans	fecundity rate
149	ctmin	-8.13764745991161	-3.51978083471375	residual bootstrap	-5.355	Kampimodromus aberrans	fecundity rate
150	ctmax	33.3464320557622	34.26	residual bootstrap	33.733	Kampimodromus aberrans	fecundity rate
151	thermal_safety_margin	5.48457629899211	6.91	residual bootstrap	6.08000000000001	Kampimodromus aberrans	fecundity rate
152	thermal_tolerance	37.3719768501765	41.9963841488338	residual bootstrap	39.088	Kampimodromus aberrans	fecundity rate
153	breadth	5.35979169436009	6.118	residual bootstrap	5.622	Kampimodromus aberrans	fecundity rate
154	r_tref	0.241247685130637	0.275808102671627	residual bootstrap	0.257673725075822	Kampimodromus aberrans	fecundity rate
155	e	0.59277565994946	0.702223972329	residual bootstrap	0.649582878273417	Kampimodromus aberrans	fecundity rate
156	eh	6.91808986333756	8.85856562051005	residual bootstrap	7.79199516253174	Kampimodromus aberrans	fecundity rate
157	rmax	10.689717514499	15.2391721144234	residual bootstrap	12.4816700925413	Phenacoccus solenopsis	fecundity rate
158	topt	27.7974772575168	30.379121193449	residual bootstrap	29.112	Phenacoccus solenopsis	fecundity rate
159	ctmin	1.29054568280556	17.9475142175763	residual bootstrap	12.435	Phenacoccus solenopsis	fecundity rate
160	ctmax	35.1043895622295	46.294	residual bootstrap	37.558	Phenacoccus solenopsis	fecundity rate
161	thermal_safety_margin	5.10824448629	17.6577009621401	residual bootstrap	8.446	Phenacoccus solenopsis	fecundity rate
162	thermal_tolerance	20.1418411166514	35.267634301894	residual bootstrap	25.123	Phenacoccus solenopsis	fecundity rate
163	breadth	3.61655353174867	6.048	residual bootstrap	4.479	Phenacoccus solenopsis	fecundity rate
164	r_tref	0.271860812249852	3.32519725126989	residual bootstrap	1.06205517966306	Phenacoccus solenopsis	fecundity rate
165	e	0.788199188992831	2.73990567041933	residual bootstrap	1.47250208802791	Phenacoccus solenopsis	fecundity rate
166	eh	4.14454658772031	10.5308577863516	residual bootstrap	5.6212993579904	Phenacoccus solenopsis	fecundity rate
167	rmax	6.10318364973866	9.66041950948079	residual bootstrap	7.57969398572801	Halyomorpha halys	fecundity rate
168	topt	24.9930921248237	29.5419139399027	residual bootstrap	27.185	Halyomorpha halys	fecundity rate
169	ctmin	-6.059	17.6606464553269	residual bootstrap	12.677	Halyomorpha halys	fecundity rate
170	ctmax	35.6511990401318	60.6256863662308	residual bootstrap	42.488	Halyomorpha halys	fecundity rate
171	thermal_safety_margin	6.41498839365858	34.4121513266871	residual bootstrap	15.303	Halyomorpha halys	fecundity rate
172	thermal_tolerance	23.400434029127	49.696	residual bootstrap	29.811	Halyomorpha halys	fecundity rate
173	breadth	4.58992066372484	8.716	residual bootstrap	5.61	Halyomorpha halys	fecundity rate
174	r_tref	0.0442340396015099	2.15074770100292	residual bootstrap	0.697433941028252	Halyomorpha halys	fecundity rate
175	e	0.882272503575148	6.07112056788917	residual bootstrap	1.86612451751843	Halyomorpha halys	fecundity rate
176	eh	2.24645677641643	5.01700845974393	residual bootstrap	3.85316211747128	Halyomorpha halys	fecundity rate
177	rmax	17.517980629808	19.1999041338834	residual bootstrap	18.4198583243828	Muscidifurax raptorellus	fecundity rate
178	topt	25.8760841477163	27.21	residual bootstrap	26.59	Muscidifurax raptorellus	fecundity rate
179	ctmin	9.64365222714515	12.6690748634272	residual bootstrap	10.883	Muscidifurax raptorellus	fecundity rate
180	ctmax	53.79	82.1978771123156	residual bootstrap	66.092	Muscidifurax raptorellus	fecundity rate
181	thermal_safety_margin	26.8367648141682	56.2666553613943	residual bootstrap	39.502	Muscidifurax raptorellus	fecundity rate
182	thermal_tolerance	43.912	69.9324754697838	residual bootstrap	55.209	Muscidifurax raptorellus	fecundity rate
183	breadth	7.90453277070564	10.3029998807426	residual bootstrap	9.027	Muscidifurax raptorellus	fecundity rate
184	r_tref	2.17728914853585	3.59633807697251	residual bootstrap	2.99914889519656	Muscidifurax raptorellus	fecundity rate
185	e	1.63222708407845	2.6586628060874	residual bootstrap	2.01372226017572	Muscidifurax raptorellus	fecundity rate
186	eh	2.51367214708932	3.12185812087902	residual bootstrap	2.7478951017268	Muscidifurax raptorellus	fecundity rate
187	rmax	4.03851357452332	4.94771953215014	residual bootstrap	4.43214081469311	Thrips hawaiiensis	fecundity rate
188	topt	21.8706308210758	23.9072650074417	residual bootstrap	22.922	Thrips hawaiiensis	fecundity rate
189	ctmin	-8.30492890402842	8.89606844552551	residual bootstrap	3.795	Thrips hawaiiensis	fecundity rate
190	ctmax	39.5728755010916	50.0066948121768	residual bootstrap	43.49	Thrips hawaiiensis	fecundity rate
191	thermal_safety_margin	16.1522972320187	27.783832486074	residual bootstrap	20.568	Thrips hawaiiensis	fecundity rate
192	thermal_tolerance	34.814592242797	49.910574191938	residual bootstrap	39.695	Thrips hawaiiensis	fecundity rate
193	breadth	6.542149229641	9.09807417474503	residual bootstrap	7.453	Thrips hawaiiensis	fecundity rate
194	r_tref	1.63169103279618	2.47779171984338	residual bootstrap	1.9917080793502	Thrips hawaiiensis	fecundity rate
195	e	0.770568601868332	2.17245504900613	residual bootstrap	1.34792195942896	Thrips hawaiiensis	fecundity rate
196	eh	2.43623620035441	3.214330428454	residual bootstrap	2.81384186354609	Thrips hawaiiensis	fecundity rate
197	rmax	2.89879841486952	2.9602877649199	residual bootstrap	2.92578558521195	Hylobius transversovittatus	fecundity rate
198	topt	24.9683761373931	25.3296037845878	residual bootstrap	25.12	Hylobius transversovittatus	fecundity rate
199	ctmin	7.30727274092684	8.26900516840551	residual bootstrap	7.81	Hylobius transversovittatus	fecundity rate
200	ctmax	33.589719515923	34.1893500657789	residual bootstrap	33.873	Hylobius transversovittatus	fecundity rate
201	thermal_safety_margin	8.28255862715106	9.15333352533781	residual bootstrap	8.753	Hylobius transversovittatus	fecundity rate
202	thermal_tolerance	25.6937763237714	26.4308793053169	residual bootstrap	26.063	Hylobius transversovittatus	fecundity rate
203	breadth	4.59407272358317	4.79612606941828	residual bootstrap	4.711	Hylobius transversovittatus	fecundity rate
204	r_tref	0.585720252541667	0.628422479160001	residual bootstrap	0.60148291342366	Hylobius transversovittatus	fecundity rate
205	e	1.31523930917777	1.44134150331659	residual bootstrap	1.37897573762522	Hylobius transversovittatus	fecundity rate
206	eh	5.06904105369138	5.54255415478356	residual bootstrap	5.2930432161673	Hylobius transversovittatus	fecundity rate
207	rmax	27.8964731436029	40.4810918114694	residual bootstrap	32.2146606059261	Callosobruchus maculatus	fecundity rate
208	topt	33.758	34.9739378699037	residual bootstrap	34.007	Callosobruchus maculatus	fecundity rate
209	ctmin	-29.3638726748035	3.44375602842151	residual bootstrap	-7.544	Callosobruchus maculatus	fecundity rate
210	ctmax	36.4423413523686	37.9266461651615	residual bootstrap	36.796	Callosobruchus maculatus	fecundity rate
211	thermal_safety_margin	2.66221160710922	3.02797719131066	residual bootstrap	2.789	Callosobruchus maculatus	fecundity rate
212	thermal_tolerance	32.7926674667562	66.5137860624052	residual bootstrap	44.34	Callosobruchus maculatus	fecundity rate
213	breadth	3.91594330274595	8.5483786116123	residual bootstrap	4.992	Callosobruchus maculatus	fecundity rate
214	r_tref	7.09964070667839	14.1623523729815	residual bootstrap	9.2462949256113	Callosobruchus maculatus	fecundity rate
215	e	0.267479041214746	0.69701491095015	residual bootstrap	0.511408423972897	Callosobruchus maculatus	fecundity rate
216	rmax	6.30599090145956	8.84044325114014	residual bootstrap	7.1141080315073	Stethorus punctillum	fecundity rate
217	topt	28.6767479485354	30.938732513416	residual bootstrap	30.131	Stethorus punctillum	fecundity rate
218	ctmin	-4.691	14.5060947790146	residual bootstrap	9.551	Stethorus punctillum	fecundity rate
219	ctmax	33	41.6362608365968	residual bootstrap	33.945	Stethorus punctillum	fecundity rate
220	thermal_safety_margin	2.44189127525478	11.1388092809989	residual bootstrap	3.814	Stethorus punctillum	fecundity rate
221	thermal_tolerance	20.1003699359632	64.188	residual bootstrap	24.394	Stethorus punctillum	fecundity rate
222	breadth	2.67674932007705	4.99790997702931	residual bootstrap	3.415	Stethorus punctillum	fecundity rate
223	r_tref	0.443696571900263	2.34801106481749	residual bootstrap	0.840305074068466	Stethorus punctillum	fecundity rate
224	e	0.55495235058132	1.57664622463079	residual bootstrap	1.10997440007552	Stethorus punctillum	fecundity rate
225	eh	4.80880052682836	20	residual bootstrap	12.4507042027811	Stethorus punctillum	fecundity rate
226	rmax	27.4711401672329	67.3592567969004	residual bootstrap	47.8518363847759	Callosobruchus chinensis	fecundity rate
227	topt	33.639143234967	35.463	residual bootstrap	33.834	Callosobruchus chinensis	fecundity rate
228	ctmin	-17.675	19.4851561221574	residual bootstrap	13.209	Callosobruchus chinensis	fecundity rate
229	ctmax	36.1185059222654	38.125	residual bootstrap	36.371	Callosobruchus chinensis	fecundity rate
230	thermal_safety_margin	2.4376300735752	2.893	residual bootstrap	2.53699999999999	Callosobruchus chinensis	fecundity rate
231	thermal_tolerance	16.733352213961	55.004	residual bootstrap	23.162	Callosobruchus chinensis	fecundity rate
232	breadth	2.27869883843488	6.304	residual bootstrap	2.917	Callosobruchus chinensis	fecundity rate
233	r_tref	0.765692184604708	11.319871061652	residual bootstrap	3.15879171084351	Callosobruchus chinensis	fecundity rate
234	e	0.475432908146529	2.0329540203527	residual bootstrap	1.1237690448397	Callosobruchus chinensis	fecundity rate
235	rmax	10.2282976800803	31.3204208857574	residual bootstrap	15.7476057044889	Callosobruchus analis	fecundity rate
236	topt	33.598	35.706	residual bootstrap	33.885	Callosobruchus analis	fecundity rate
237	ctmin	-21.343	19.1980241140952	residual bootstrap	10.263	Callosobruchus analis	fecundity rate
238	ctmax	36.0960897707985	38.413	residual bootstrap	36.465	Callosobruchus analis	fecundity rate
239	thermal_safety_margin	2.44680501930601	3.282	residual bootstrap	2.58000000000001	Callosobruchus analis	fecundity rate
240	thermal_tolerance	17.4448836011745	59.699	residual bootstrap	26.202	Callosobruchus analis	fecundity rate
241	breadth	2.39306878297441	14.812	residual bootstrap	3.19	Callosobruchus analis	fecundity rate
242	r_tref	0.314734315294213	5.82193344484114	residual bootstrap	1.50688391217485	Callosobruchus analis	fecundity rate
243	e	0.319964758400186	2.16468667858585	residual bootstrap	0.967647047650614	Callosobruchus analis	fecundity rate
244	rmax	5.03245530952962	6.23006603045803	residual bootstrap	5.30413196827206	Acyrthosiphon pisum	fecundity rate
245	topt	23.6208887923145	27.453987238469	residual bootstrap	24.171	Acyrthosiphon pisum	fecundity rate
246	ctmin	-15.7993017796842	-3.34392276874597	residual bootstrap	-7.46	Acyrthosiphon pisum	fecundity rate
247	ctmax	30.1638854146059	32.2283243285994	residual bootstrap	30.992	Acyrthosiphon pisum	fecundity rate
248	thermal_safety_margin	5.16539545199506	8.43753489674497	residual bootstrap	6.821	Acyrthosiphon pisum	fecundity rate
249	thermal_tolerance	34.0882499960335	46.8102183277231	residual bootstrap	38.452	Acyrthosiphon pisum	fecundity rate
250	breadth	5.12839569223451	6.62253200115516	residual bootstrap	5.706	Acyrthosiphon pisum	fecundity rate
251	r_tref	2.40703248544719	2.88777502673582	residual bootstrap	2.57097609097522	Acyrthosiphon pisum	fecundity rate
252	e	0.48248997761359	0.788488697113879	residual bootstrap	0.667733290127637	Acyrthosiphon pisum	fecundity rate
253	eh	5.40926318463363	9.03465708931037	residual bootstrap	6.69891950004786	Acyrthosiphon pisum	fecundity rate
254	rmax	22.4038074165605	31.3963263978061	residual bootstrap	25.4212865007624	Callosobruchus rhodesianus	fecundity rate
255	topt	33.7668495541349	34.9674358083149	residual bootstrap	33.968	Callosobruchus rhodesianus	fecundity rate
256	ctmin	-24.85	3.06329612225123	residual bootstrap	-4.214	Callosobruchus rhodesianus	fecundity rate
257	ctmax	36.4499753896178	37.842449929418	residual bootstrap	36.722	Callosobruchus rhodesianus	fecundity rate
258	thermal_safety_margin	2.671	2.96	residual bootstrap	2.754	Callosobruchus rhodesianus	fecundity rate
259	thermal_tolerance	33.4384193775239	62.691	residual bootstrap	40.936	Callosobruchus rhodesianus	fecundity rate
260	breadth	3.93507509324218	7.034	residual bootstrap	4.641	Callosobruchus rhodesianus	fecundity rate
261	r_tref	5.13844648172137	9.80696040416331	residual bootstrap	6.43590833392148	Callosobruchus rhodesianus	fecundity rate
262	e	0.308417159151823	0.716758536199229	residual bootstrap	0.563962013154808	Callosobruchus rhodesianus	fecundity rate
263	rmax	8.30886591206107	8.88802394283203	residual bootstrap	8.59851870398177	Sepedon spinipes	fecundity rate
264	topt	20.5621353948943	21.5874288600048	residual bootstrap	21.069	Sepedon spinipes	fecundity rate
265	ctmin	3.92394872477917	8.43907005967104	residual bootstrap	6.858	Sepedon spinipes	fecundity rate
266	ctmax	44.2884677583708	73.1698232923704	residual bootstrap	54.937	Sepedon spinipes	fecundity rate
267	thermal_safety_margin	22.8310597236869	52.6507311936125	residual bootstrap	33.868	Sepedon spinipes	fecundity rate
268	thermal_tolerance	39.9974061279484	65.5280224717906	residual bootstrap	48.079	Sepedon spinipes	fecundity rate
269	breadth	7.28251277539748	8.86487884407932	residual bootstrap	7.959	Sepedon spinipes	fecundity rate
270	r_tref	4.726963339102	6.33289847641517	residual bootstrap	5.27960372302069	Sepedon spinipes	fecundity rate
271	e	1.67139038459534	2.87708267980203	residual bootstrap	2.13643974634921	Sepedon spinipes	fecundity rate
272	eh	2.70992026194696	3.3496194765018	residual bootstrap	2.95188990719463	Sepedon spinipes	fecundity rate
273	rmax	21.4733602504071	42.5733657955032	residual bootstrap	28.0593813397136	Plutella xylostella	fecundity rate
274	topt	29.2682218950263	35.697	residual bootstrap	33.237	Plutella xylostella	fecundity rate
275	ctmin	-36.148	-2.60179561530647	residual bootstrap	-13.398	Plutella xylostella	fecundity rate
276	ctmax	31.8542939565414	38.669	residual bootstrap	36.062	Plutella xylostella	fecundity rate
277	thermal_safety_margin	2.651	3.13	residual bootstrap	2.825	Plutella xylostella	fecundity rate
278	thermal_tolerance	37.5597787815206	71.888	residual bootstrap	49.46	Plutella xylostella	fecundity rate
279	breadth	4.49416094780063	10.273	residual bootstrap	5.588	Plutella xylostella	fecundity rate
280	r_tref	7.72120948479897	13.4469475830306	residual bootstrap	9.89179083476833	Plutella xylostella	fecundity rate
281	e	0.237196061858406	0.656145552147361	residual bootstrap	0.444449105788892	Plutella xylostella	fecundity rate
282	rmax	52.8270478567613	58.0644155890327	residual bootstrap	54.3371725248616	Scapsipedus icipe	fecundity rate
283	topt	29.0589553667146	30.9700379514665	residual bootstrap	29.809	Scapsipedus icipe	fecundity rate
284	ctmin	17.7606755741255	20.4385775522317	residual bootstrap	19.061	Scapsipedus icipe	fecundity rate
285	ctmax	37.6069921874277	39.9633741844018	residual bootstrap	38.649	Scapsipedus icipe	fecundity rate
286	thermal_safety_margin	6.79153361968041	10.2509575643968	residual bootstrap	8.84	Scapsipedus icipe	fecundity rate
287	thermal_tolerance	18.2896613581429	20.7534289782553	residual bootstrap	19.588	Scapsipedus icipe	fecundity rate
288	breadth	3.41216679209563	3.92977435429824	residual bootstrap	3.69	Scapsipedus icipe	fecundity rate
289	r_tref	0.229443274296321	1.4425825533076	residual bootstrap	0.666981299162779	Scapsipedus icipe	fecundity rate
290	e	1.91752519548072	3.4087322783178	residual bootstrap	2.50567271905862	Scapsipedus icipe	fecundity rate
291	eh	5.5799832123612	6.70951945480925	residual bootstrap	6.08299503177759	Scapsipedus icipe	fecundity rate
292	rmax	8.53251971604098	16.8140032003337	residual bootstrap	11.4312097775088	Hyperaspis notata	fecundity rate
293	topt	28.3723104380593	30.4345532204807	residual bootstrap	29.219	Hyperaspis notata	fecundity rate
294	ctmin	-7.29627811868978	15.9968231776735	residual bootstrap	8.743	Hyperaspis notata	fecundity rate
295	ctmax	31.9790090683253	35.941	residual bootstrap	32.672	Hyperaspis notata	fecundity rate
296	thermal_safety_margin	2.39266212343813	7.49426276887575	residual bootstrap	3.453	Hyperaspis notata	fecundity rate
297	thermal_tolerance	15.9565623171442	40.228517876167	residual bootstrap	23.929	Hyperaspis notata	fecundity rate
298	breadth	2.38812873350157	4.78502376687856	residual bootstrap	3.288	Hyperaspis notata	fecundity rate
299	r_tref	0.673802860588754	3.4546039763702	residual bootstrap	1.52906401909795	Hyperaspis notata	fecundity rate
300	e	0.613097229312016	2.26224347999439	residual bootstrap	1.10673471496429	Hyperaspis notata	fecundity rate
301	eh	7.68101102848265	20	residual bootstrap	13.7940966374164	Hyperaspis notata	fecundity rate
302	rmax	2.81013271114191	3.30558470073788	residual bootstrap	3.08879161093992	Toxoptera citricida	fecundity rate
303	topt	27.0566157138134	28.6004266672983	residual bootstrap	27.887	Toxoptera citricida	fecundity rate
304	ctmin	-5.82105382336621	5.86711541869691	residual bootstrap	0.768000000000001	Toxoptera citricida	fecundity rate
305	ctmax	33.7641206005994	37.4380589106926	residual bootstrap	35.196	Toxoptera citricida	fecundity rate
306	thermal_safety_margin	5.29243443453066	10.3497320216666	residual bootstrap	7.309	Toxoptera citricida	fecundity rate
307	thermal_tolerance	29.7061326859786	39.4666977714034	residual bootstrap	34.428	Toxoptera citricida	fecundity rate
308	breadth	4.70336016348765	6.20683862969888	residual bootstrap	5.382	Toxoptera citricida	fecundity rate
309	r_tref	0.64967519405612	1.07213434503949	residual bootstrap	0.861357974022548	Toxoptera citricida	fecundity rate
310	e	0.631450811768816	1.06700336606932	residual bootstrap	0.821900205776457	Toxoptera citricida	fecundity rate
311	eh	4.54386263289898	8.9954625266984	residual bootstrap	6.31133001373814	Toxoptera citricida	fecundity rate
312	rmax	29.0997530671718	41.7253145952537	residual bootstrap	35.1440084730382	Ophraella communa	fecundity rate
313	topt	26.7301475136495	29.7118004337012	residual bootstrap	28.261	Ophraella communa	fecundity rate
314	ctmin	7.64266608026774	19.6516244758953	residual bootstrap	15.74	Ophraella communa	fecundity rate
315	ctmax	34.8828476047002	52.0152708497454	residual bootstrap	39.384	Ophraella communa	fecundity rate
316	thermal_safety_margin	5.95339610545872	24.4336350657183	residual bootstrap	11.123	Ophraella communa	fecundity rate
317	thermal_tolerance	18.8677256253638	35.40263566352	residual bootstrap	23.644	Ophraella communa	fecundity rate
318	breadth	3.46901986449435	6.74645154355056	residual bootstrap	4.474	Ophraella communa	fecundity rate
319	r_tref	0.115888469468565	6.06839289634947	residual bootstrap	1.40496106498882	Ophraella communa	fecundity rate
320	e	1.05061775723576	4.62397399687358	residual bootstrap	2.1378906548177	Ophraella communa	fecundity rate
321	eh	3.21654093320242	6.493871352023	residual bootstrap	4.93728066764513	Ophraella communa	fecundity rate
322	rmax	8.66702939198155	11.5255383605237	residual bootstrap	10.16457646401	Tetranychus mcdanieli	fecundity rate
323	topt	27.1403932162028	30.6845732022864	residual bootstrap	29.271	Tetranychus mcdanieli	fecundity rate
324	ctmin	-2.73706933925532	13.5160411681921	residual bootstrap	6.948	Tetranychus mcdanieli	fecundity rate
325	ctmax	37.9542630952887	55.999	residual bootstrap	40.794	Tetranychus mcdanieli	fecundity rate
326	thermal_safety_margin	7.75567069435818	28.754	residual bootstrap	11.523	Tetranychus mcdanieli	fecundity rate
327	thermal_tolerance	28.683	44.4542509221358	residual bootstrap	33.846	Tetranychus mcdanieli	fecundity rate
328	breadth	5.0722388763175	8.25781293954199	residual bootstrap	6.096	Tetranychus mcdanieli	fecundity rate
329	r_tref	0.772443828318792	2.9733125031307	residual bootstrap	1.76755865199114	Tetranychus mcdanieli	fecundity rate
330	e	0.694244618260598	1.96462004737071	residual bootstrap	1.07874226199452	Tetranychus mcdanieli	fecundity rate
331	eh	3.15459142656382	7.51879592154738	residual bootstrap	4.16094561559069	Tetranychus mcdanieli	fecundity rate
332	rmax	8.65076270061274	18.4977284361497	residual bootstrap	11.5992648930371	Bemisia argentifolii	fecundity rate
333	topt	22.0652265430481	26.295	residual bootstrap	23.293	Bemisia argentifolii	fecundity rate
334	ctmin	-0.746000000000002	17.9733192036283	residual bootstrap	14.263	Bemisia argentifolii	fecundity rate
335	ctmax	38.9656134607871	72.451	residual bootstrap	44.993	Bemisia argentifolii	fecundity rate
336	thermal_safety_margin	14.938945028583	49.275	residual bootstrap	21.7	Bemisia argentifolii	fecundity rate
337	thermal_tolerance	23.5961114940169	56.717	residual bootstrap	30.73	Bemisia argentifolii	fecundity rate
338	breadth	3.71399565589535	9.743	residual bootstrap	5.154	Bemisia argentifolii	fecundity rate
339	r_tref	0.0135828558919849	3.55534443144828	residual bootstrap	0.838702475211656	Bemisia argentifolii	fecundity rate
340	e	0.872031181227142	9.97393417448578	residual bootstrap	3.53076099153782	Bemisia argentifolii	fecundity rate
341	eh	2.73702182916229	10.9092850332519	residual bootstrap	4.76682132969117	Bemisia argentifolii	fecundity rate
342	rmax	53.2465524642262	74.2075660414306	residual bootstrap	60.8506211953135	Dactylopius austrinus	fecundity rate
343	topt	28.5059145721494	29.82475666371	residual bootstrap	29.278	Dactylopius austrinus	fecundity rate
344	ctmin	9.852	15.5155777612447	residual bootstrap	13.749	Dactylopius austrinus	fecundity rate
345	ctmax	34.4613692584783	38.366925235029	residual bootstrap	35.633	Dactylopius austrinus	fecundity rate
346	thermal_safety_margin	4.84517844714384	9.88055824126164	residual bootstrap	6.355	Dactylopius austrinus	fecundity rate
347	thermal_tolerance	19.0948509393429	25.3580937459538	residual bootstrap	21.884	Dactylopius austrinus	fecundity rate
348	breadth	3.15197860189569	4.59462321788293	residual bootstrap	3.765	Dactylopius austrinus	fecundity rate
349	r_tref	2.80581602586109	6.97915974098707	residual bootstrap	3.9863510519614	Dactylopius austrinus	fecundity rate
350	e	1.19265304794507	1.86054199770958	residual bootstrap	1.56047488457509	Dactylopius austrinus	fecundity rate
351	eh	5.01028877560149	9.74379654385855	residual bootstrap	7.30012913551368	Dactylopius austrinus	fecundity rate
352	rmax	3.82139957899055	4.33636420045368	residual bootstrap	4.10040057984647	Aulacorthum solani	fecundity rate
353	topt	20.9506012130363	22.3523395887666	residual bootstrap	21.647	Aulacorthum solani	fecundity rate
354	ctmin	-1.6494825958901	2.86203817639251	residual bootstrap	0.942999999999998	Aulacorthum solani	fecundity rate
355	ctmax	38.0574004083225	46.8952593456813	residual bootstrap	41.416	Aulacorthum solani	fecundity rate
356	thermal_safety_margin	16.0165925954	26.0110379734087	residual bootstrap	19.769	Aulacorthum solani	fecundity rate
357	thermal_tolerance	37.1812711018208	44.7627783809178	residual bootstrap	40.473	Aulacorthum solani	fecundity rate
358	breadth	7.02130266811669	8.31168718468648	residual bootstrap	7.629	Aulacorthum solani	fecundity rate
359	r_tref	2.19559109745561	2.8379038738649	residual bootstrap	2.44886899017186	Aulacorthum solani	fecundity rate
360	e	1.01469860053442	1.44920583066691	residual bootstrap	1.20137648359572	Aulacorthum solani	fecundity rate
361	eh	2.45729551389275	3.05717914244596	residual bootstrap	2.74670885327247	Aulacorthum solani	fecundity rate
362	rmax	2.77609804596239	3.98313634179471	residual bootstrap	3.30179407277054	Aphis gossypii	fecundity rate
363	topt	25.2022688845093	29.1070454335793	residual bootstrap	26.891	Aphis gossypii	fecundity rate
364	ctmin	-11.9696616172345	7.55537470631907	residual bootstrap	-0.127000000000002	Aphis gossypii	fecundity rate
365	ctmax	38.8250734254491	54.7061400904991	residual bootstrap	43.372	Aphis gossypii	fecundity rate
366	thermal_safety_margin	10.6992102088887	29.098771017141	residual bootstrap	16.481	Aphis gossypii	fecundity rate
367	thermal_tolerance	35.4104700325427	58.3990992996102	residual bootstrap	43.499	Aphis gossypii	fecundity rate
368	breadth	6.66053559242497	10.5987603943648	residual bootstrap	8.015	Aphis gossypii	fecundity rate
369	r_tref	0.810758806791968	1.63214341525601	residual bootstrap	1.16034611483378	Aphis gossypii	fecundity rate
370	e	0.485003750664121	1.45755799341686	residual bootstrap	0.874307244789364	Aphis gossypii	fecundity rate
371	eh	2.26725957747137	4.42033384464482	residual bootstrap	2.96618277054231	Aphis gossypii	fecundity rate
372	rmax	14.9047200260441	31.4800486093799	residual bootstrap	20.1183487336189	Aedes krombeini	fecundity rate
373	topt	25.498	28.877	residual bootstrap	28.454	Aedes krombeini	fecundity rate
374	ctmin	-26.265	12.1450421721374	residual bootstrap	6.616	Aedes krombeini	fecundity rate
375	ctmax	31.4140496120316	37.214	residual bootstrap	32.445	Aedes krombeini	fecundity rate
376	thermal_safety_margin	2.48593829727496	11.716	residual bootstrap	3.991	Aedes krombeini	fecundity rate
377	thermal_tolerance	19.1379480740953	61.856	residual bootstrap	25.829	Aedes krombeini	fecundity rate
378	breadth	2.70001864933136	8.438	residual bootstrap	3.734	Aedes krombeini	fecundity rate
379	r_tref	2.21767595701767	7.74820163849274	residual bootstrap	3.44559286269549	Aedes krombeini	fecundity rate
380	e	0.44785919128225	1.41544021463305	residual bootstrap	1.03344445193543	Aedes krombeini	fecundity rate
381	eh	3.53533043515962	20	residual bootstrap	11.8279130551807	Aedes krombeini	fecundity rate
382	rmax	6.40552820035946	7.75599436260916	residual bootstrap	7.03362438862609	Clavigralla tomentosicollis	fecundity rate
383	topt	28.6258941221858	30.9598077848088	residual bootstrap	29.45	Clavigralla tomentosicollis	fecundity rate
384	ctmin	14.355	19.7102257923884	residual bootstrap	17.25	Clavigralla tomentosicollis	fecundity rate
385	ctmax	37.7540000948885	42.9358728297712	residual bootstrap	40.262	Clavigralla tomentosicollis	fecundity rate
386	thermal_safety_margin	7.12154582942468	14.1610414697629	residual bootstrap	10.812	Clavigralla tomentosicollis	fecundity rate
387	thermal_tolerance	21.4311035687892	25.457	residual bootstrap	23.012	Clavigralla tomentosicollis	fecundity rate
388	breadth	4.09727699361444	4.817	residual bootstrap	4.418	Clavigralla tomentosicollis	fecundity rate
389	r_tref	0.0420051285704517	0.384243532166852	residual bootstrap	0.174245163692855	Clavigralla tomentosicollis	fecundity rate
390	e	1.57376017850611	3.47429002656881	residual bootstrap	2.21862925557574	Clavigralla tomentosicollis	fecundity rate
391	eh	4.51761634560387	5.63967119319347	residual bootstrap	5.12342044303854	Clavigralla tomentosicollis	fecundity rate
392	rmax	6.71901795496605	9.84711077386938	residual bootstrap	8.05032386469407	Planococcus citri	fecundity rate
393	topt	22.5085486960854	27.8200183116788	residual bootstrap	23.755	Planococcus citri	fecundity rate
394	ctmin	-7.64331915525313	11.1901423614605	residual bootstrap	3.9	Planococcus citri	fecundity rate
395	ctmax	34.3722166057278	49.5993888209861	residual bootstrap	39.281	Planococcus citri	fecundity rate
396	thermal_safety_margin	7.98275686944759	26.1443080639661	residual bootstrap	15.526	Planococcus citri	fecundity rate
397	thermal_tolerance	26.3724941791965	48.6848171986606	residual bootstrap	35.381	Planococcus citri	fecundity rate
398	breadth	5.26957787184259	9.1684193792874	residual bootstrap	6.651	Planococcus citri	fecundity rate
399	r_tref	1.84195079601468	4.1649651661375	residual bootstrap	2.96892028610764	Planococcus citri	fecundity rate
400	e	0.599931925388261	2.62942905841619	residual bootstrap	1.23965013983565	Planococcus citri	fecundity rate
401	eh	2.41941586345718	4.11516264443962	residual bootstrap	3.28339569094331	Planococcus citri	fecundity rate
402	rmax	12.9982588982945	15.289396247686	residual bootstrap	14.5989885240432	Muscidifurax zaraptor	fecundity rate
403	topt	26.8052517942593	31.5885789250248	residual bootstrap	28.515	Muscidifurax zaraptor	fecundity rate
404	ctmin	-34.9719001470884	-13.1221000917202	residual bootstrap	-28.056	Muscidifurax zaraptor	fecundity rate
405	ctmax	35.8615282058991	68.2158755201844	residual bootstrap	41.494	Muscidifurax zaraptor	fecundity rate
406	thermal_safety_margin	5.00246003309016	39.7774880440363	residual bootstrap	12.979	Muscidifurax zaraptor	fecundity rate
407	thermal_tolerance	57.881	81.3371122382908	residual bootstrap	69.55	Muscidifurax zaraptor	fecundity rate
408	breadth	9.07988791685545	14.1511332713798	residual bootstrap	10.941	Muscidifurax zaraptor	fecundity rate
409	r_tref	7.21771003301189	9.30246437801299	residual bootstrap	8.58760339208027	Muscidifurax zaraptor	fecundity rate
410	e	0.225740533282059	0.718021828943746	residual bootstrap	0.348885888638371	Muscidifurax zaraptor	fecundity rate
411	eh	1.72939085565485	20	residual bootstrap	3.71338704562968	Muscidifurax zaraptor	fecundity rate
412	rmax	2.62835344124072	3.65106610485119	residual bootstrap	2.98630295749341	Aphis nasturtii	fecundity rate
413	topt	23.9946578030317	28.7907447925563	residual bootstrap	26.134	Aphis nasturtii	fecundity rate
414	ctmin	-31.7354031131215	4.85545442735915	residual bootstrap	-2.725	Aphis nasturtii	fecundity rate
415	ctmax	36.0120483638136	52.4149187695337	residual bootstrap	40.623	Aphis nasturtii	fecundity rate
416	thermal_safety_margin	8.69773727999923	27.636261969346	residual bootstrap	14.489	Aphis nasturtii	fecundity rate
417	thermal_tolerance	34.945108961155	68.0874171054303	residual bootstrap	43.348	Aphis nasturtii	fecundity rate
418	breadth	6.16961600944217	10.4128155759213	residual bootstrap	7.785	Aphis nasturtii	fecundity rate
419	r_tref	0.874305092766086	1.71824944751993	residual bootstrap	1.2061018894832	Aphis nasturtii	fecundity rate
420	e	0.439036444435178	1.76137059844727	residual bootstrap	0.791819886400592	Aphis nasturtii	fecundity rate
421	eh	2.17682656471629	5.79729000497244	residual bootstrap	3.24928841303712	Aphis nasturtii	fecundity rate
422	rmax	2.97758373725723	4.3429537301812	residual bootstrap	3.69308263425945	Rhopalosiphum maidis	fecundity rate
423	topt	26.653	28.9472983353712	residual bootstrap	28.456	Rhopalosiphum maidis	fecundity rate
424	ctmin	-15.546429986046	1.24298520465413	residual bootstrap	-5.677	Rhopalosiphum maidis	fecundity rate
425	ctmax	31.4553106003755	37.558	residual bootstrap	32.893	Rhopalosiphum maidis	fecundity rate
426	thermal_safety_margin	2.617	10.905	residual bootstrap	4.437	Rhopalosiphum maidis	fecundity rate
427	thermal_tolerance	32.1145489609835	52.2634501988682	residual bootstrap	38.57	Rhopalosiphum maidis	fecundity rate
428	breadth	4.115	7.266	residual bootstrap	5.118	Rhopalosiphum maidis	fecundity rate
429	r_tref	1.0496479726393	1.50469673108128	residual bootstrap	1.27563139567937	Rhopalosiphum maidis	fecundity rate
430	e	0.453654377614212	0.82330113158358	residual bootstrap	0.623961919609026	Rhopalosiphum maidis	fecundity rate
431	eh	4.56988642638868	20	residual bootstrap	11.1183107632044	Rhopalosiphum maidis	fecundity rate
1	rmax	491.073403475102	822.25472663495	residual bootstrap	537.091096498797	Toxoptera citricida	juvenile mortality rate
2	topt	5.85960273466158	8.0769836049136	residual bootstrap	7.421	Toxoptera citricida	juvenile mortality rate
3	ctmin	3.21447911106131	4.86143165172127	residual bootstrap	4.034	Toxoptera citricida	juvenile mortality rate
4	ctmax	17.8364581518702	23.1190645562151	residual bootstrap	21.229	Toxoptera citricida	juvenile mortality rate
5	thermal_safety_margin	11.1439707326824	16.113762316332	residual bootstrap	13.808	Toxoptera citricida	juvenile mortality rate
6	thermal_tolerance	13.2071288556403	19.4726088132149	residual bootstrap	17.195	Toxoptera citricida	juvenile mortality rate
7	breadth	1.69555264820233	3.018	residual bootstrap	2.697	Toxoptera citricida	juvenile mortality rate
8	r_tref	77.9536636311404	122.471975989804	residual bootstrap	104.971408919899	Toxoptera citricida	juvenile mortality rate
9	e	-2.22361129798098	-1.4024579159474	residual bootstrap	-1.64340842982933	Toxoptera citricida	juvenile mortality rate
10	eh	-43.442942321948	-8.36159242761827	residual bootstrap	-11.4546429099265	Toxoptera citricida	juvenile mortality rate
11	rmax	68.2127734600609	118.730101659951	residual bootstrap	97.3482541330462	Tetranychus mcdanieli	juvenile mortality rate
12	topt	15.034381079649	21.6993725951665	residual bootstrap	17.52737398	Tetranychus mcdanieli	juvenile mortality rate
13	ctmin	-0.457863436584873	12.9393918156407	residual bootstrap	9.23037398	Tetranychus mcdanieli	juvenile mortality rate
14	ctmax	47.7401721631324	85.76837398	residual bootstrap	65.70837398	Tetranychus mcdanieli	juvenile mortality rate
15	thermal_safety_margin	28.3860413222321	70.556	residual bootstrap	48.181	Tetranychus mcdanieli	juvenile mortality rate
16	thermal_tolerance	39.8319079868292	80.1206550797939	residual bootstrap	56.478	Tetranychus mcdanieli	juvenile mortality rate
17	breadth	5.40636549881458	13.7453692317681	residual bootstrap	7.111	Tetranychus mcdanieli	juvenile mortality rate
18	r_tref	73.87454042488	16607.7037318754	residual bootstrap	187.460503961739	Tetranychus mcdanieli	juvenile mortality rate
19	e	1.00679393055351	25.1178247927081	residual bootstrap	4.41641348255364	Tetranychus mcdanieli	juvenile mortality rate
20	eh	2.20487507300934	25.6385990597263	residual bootstrap	4.96587015572124	Tetranychus mcdanieli	juvenile mortality rate
21	rmax	67.287012219941	111.332686351672	residual bootstrap	77.7954320751371	Bemisia tabaci	juvenile mortality rate
22	topt	16.8167624830891	21.0317416887219	residual bootstrap	18.811	Bemisia tabaci	juvenile mortality rate
23	ctmin	-2.91963730914611	14.7191402270492	residual bootstrap	5.778	Bemisia tabaci	juvenile mortality rate
24	ctmax	45.3761093389261	84.611209699841	residual bootstrap	59.048	Bemisia tabaci	juvenile mortality rate
25	thermal_safety_margin	24.8942431037275	65.5029457460659	residual bootstrap	40.237	Bemisia tabaci	juvenile mortality rate
26	thermal_tolerance	37.243825976915	79.3623623568456	residual bootstrap	53.27	Bemisia tabaci	juvenile mortality rate
27	breadth	4.02529014767612	10.7399819652497	residual bootstrap	8.191	Bemisia tabaci	juvenile mortality rate
28	r_tref	56.6667929575267	4834.05320195593	residual bootstrap	99.960013269379	Bemisia tabaci	juvenile mortality rate
29	e	1.18533621501314	17.683304494112	residual bootstrap	2.43092845339619	Bemisia tabaci	juvenile mortality rate
30	eh	2.12094704276405	17.7299723493341	residual bootstrap	3.10430737526311	Bemisia tabaci	juvenile mortality rate
31	rmax	83.3705361548157	124.977132352342	residual bootstrap	107.805857189924	Tetraneura nigriabdominalis	juvenile mortality rate
32	topt	25.646603220356	33.2589221256219	residual bootstrap	33.246	Tetraneura nigriabdominalis	juvenile mortality rate
33	ctmin	-39.0903257145802	-12.5160989541459	residual bootstrap	-Inf	Tetraneura nigriabdominalis	juvenile mortality rate
34	ctmax	31.5349889193575	39.7219369411293	residual bootstrap	35.195	Tetraneura nigriabdominalis	juvenile mortality rate
35	thermal_safety_margin	0.951999999999996	13.9590821904031	residual bootstrap	1.949	Tetraneura nigriabdominalis	juvenile mortality rate
36	thermal_tolerance	48.9054520652106	77.750945982702	residual bootstrap	Inf	Tetraneura nigriabdominalis	juvenile mortality rate
37	breadth	6.65893449253681	20.4652093465124	residual bootstrap	9.958	Tetraneura nigriabdominalis	juvenile mortality rate
38	r_tref	45.6134074860334	74.1002081925517	residual bootstrap	66.9408167993229	Tetraneura nigriabdominalis	juvenile mortality rate
39	e	0.109055113856135	0.457246224389744	residual bootstrap	0.201231510315938	Tetraneura nigriabdominalis	juvenile mortality rate
40	eh	29.1610534470344	118.535239258193	residual bootstrap	33.9711473486156	Tetraneura nigriabdominalis	juvenile mortality rate
41	rmax	53.6099448749942	68.8345261985732	residual bootstrap	60.8454871063124	Stethorus punctillum	juvenile mortality rate
42	topt	15.1226310605107	18.5468138626878	residual bootstrap	16.481	Stethorus punctillum	juvenile mortality rate
43	ctmin	-28.8911129127458	6.17391592463102	residual bootstrap	-0.390999999999998	Stethorus punctillum	juvenile mortality rate
44	ctmax	41.2847483426061	59.772023944757	residual bootstrap	48.029	Stethorus punctillum	juvenile mortality rate
45	thermal_safety_margin	23.1264907770889	44.0007310026621	residual bootstrap	31.548	Stethorus punctillum	juvenile mortality rate
46	thermal_tolerance	40.0760073738565	66.8541649249676	residual bootstrap	48.42	Stethorus punctillum	juvenile mortality rate
47	breadth	6.53621991711306	11.7926799622279	residual bootstrap	8.526	Stethorus punctillum	juvenile mortality rate
48	r_tref	64.2676316917644	570.83201316033	residual bootstrap	125.078682219206	Stethorus punctillum	juvenile mortality rate
49	e	0.313337829566708	4.16297241481785	residual bootstrap	1.63572951254877	Stethorus punctillum	juvenile mortality rate
50	eh	1.59363838745366	4.34383526822526	residual bootstrap	2.50645190299803	Stethorus punctillum	juvenile mortality rate
51	rmax	63.5187502547605	82.1202015586596	residual bootstrap	69.7192084214468	Tetranychus urticae	juvenile mortality rate
52	topt	9.622	10.659735875591	residual bootstrap	10.264	Tetranychus urticae	juvenile mortality rate
53	ctmin	4.97010267458617	5.776	residual bootstrap	5.311	Tetranychus urticae	juvenile mortality rate
54	ctmax	46.6460994769444	68.5354583921743	residual bootstrap	55.258	Tetranychus urticae	juvenile mortality rate
55	thermal_safety_margin	36.6532470531872	58.2219139721939	residual bootstrap	44.994	Tetranychus urticae	juvenile mortality rate
56	thermal_tolerance	41.1954254943238	63.9083937035957	residual bootstrap	49.947	Tetranychus urticae	juvenile mortality rate
57	breadth	4.488	5.90866703957096	residual bootstrap	5.432	Tetranychus urticae	juvenile mortality rate
58	r_tref	51432.9846680619	2065749.73064028	residual bootstrap	206366.20058997	Tetranychus urticae	juvenile mortality rate
59	e	6.53939648922189	9.13378552412094	residual bootstrap	7.82489158497331	Tetranychus urticae	juvenile mortality rate
60	eh	7.07851944144163	9.67261037161202	residual bootstrap	8.37173727959963	Tetranychus urticae	juvenile mortality rate
61	rmax	351.716505922264	435.816004453984	residual bootstrap	394.154368541738	Planococcus citri	juvenile mortality rate
62	topt	13.013	13.2943612100038	residual bootstrap	13.212	Planococcus citri	juvenile mortality rate
63	ctmin	10.9477170957645	11.243	residual bootstrap	11.002	Planococcus citri	juvenile mortality rate
64	ctmax	38.423	50.383957131282	residual bootstrap	45.007	Planococcus citri	juvenile mortality rate
65	thermal_safety_margin	25.314	36.8427115660824	residual bootstrap	31.795	Planococcus citri	juvenile mortality rate
66	thermal_tolerance	27.258	39.1126135025488	residual bootstrap	34.005	Planococcus citri	juvenile mortality rate
67	breadth	2.764	3.5711541741678	residual bootstrap	3.375	Planococcus citri	juvenile mortality rate
68	r_tref	2847105.49387977	34124188.1573197	residual bootstrap	1635243.42892872	Planococcus citri	juvenile mortality rate
69	e	21.5382939879538	27.7048480129022	residual bootstrap	19.9446780312368	Planococcus citri	juvenile mortality rate
70	eh	22.1233235892627	28.398065797991	residual bootstrap	20.6958089479108	Planococcus citri	juvenile mortality rate
71	rmax	419.797835678821	502.456853539227	residual bootstrap	467.512479324804	Muscidifurax zaraptor	juvenile mortality rate
72	topt	25.4434007384441	27.072	residual bootstrap	26.397	Muscidifurax zaraptor	juvenile mortality rate
73	ctmin	-7.59589357093655	2.6782984859895	residual bootstrap	-2.512	Muscidifurax zaraptor	juvenile mortality rate
74	ctmax	32.9374076785909	35.2930391150138	residual bootstrap	34.17	Muscidifurax zaraptor	juvenile mortality rate
75	thermal_safety_margin	5.87592721724909	9.46117094835754	residual bootstrap	7.773	Muscidifurax zaraptor	juvenile mortality rate
76	thermal_tolerance	31.7955986332787	41.5069919721689	residual bootstrap	36.682	Muscidifurax zaraptor	juvenile mortality rate
77	breadth	4.949	6.25729924151767	residual bootstrap	5.804	Muscidifurax zaraptor	juvenile mortality rate
78	r_tref	1274449.24070692	767189278.843474	residual bootstrap	9467203.77751111	Muscidifurax zaraptor	juvenile mortality rate
79	e	-7.23930516772691	-4.20441130389319	residual bootstrap	-5.13513404420087	Muscidifurax zaraptor	juvenile mortality rate
80	eh	-8.01681045572531	-4.98429668609813	residual bootstrap	-5.89377174410393	Muscidifurax zaraptor	juvenile mortality rate
81	rmax	100.791547545544	139.093054817677	residual bootstrap	121.671599462607	Aphis nasturtii	juvenile mortality rate
82	topt	12.2583407346527	18.4830429311149	residual bootstrap	14.461	Aphis nasturtii	juvenile mortality rate
83	ctmin	-0.629840698664155	8.91483462640473	residual bootstrap	4.259	Aphis nasturtii	juvenile mortality rate
84	ctmax	20.535	31.4944099015785	residual bootstrap	27.367	Aphis nasturtii	juvenile mortality rate
85	thermal_safety_margin	1.892	17.7548429616072	residual bootstrap	12.906	Aphis nasturtii	juvenile mortality rate
86	thermal_tolerance	13.55	28.2516534204726	residual bootstrap	23.108	Aphis nasturtii	juvenile mortality rate
87	breadth	1.855	5.58000976480145	residual bootstrap	4.296	Aphis nasturtii	juvenile mortality rate
88	r_tref	124.049588674003	33816.7442057822	residual bootstrap	330.181370199032	Aphis nasturtii	juvenile mortality rate
89	e	1.4513021457163	9.37674130989542	residual bootstrap	2.56157711989068	Aphis nasturtii	juvenile mortality rate
90	eh	3.62039125083111	23.5070769910688	residual bootstrap	4.63294001439557	Aphis nasturtii	juvenile mortality rate
91	rmax	107.366913503304	124.693647181663	residual bootstrap	111.781717016254	Rhopalosiphum maidis	juvenile mortality rate
92	topt	22.593	28.07	residual bootstrap	23.906	Rhopalosiphum maidis	juvenile mortality rate
93	ctmin	-43.845	-36.826	residual bootstrap	-Inf	Rhopalosiphum maidis	juvenile mortality rate
94	ctmax	30.591	34.432	residual bootstrap	32.89	Rhopalosiphum maidis	juvenile mortality rate
95	thermal_safety_margin	2.523	11.825	residual bootstrap	8.984	Rhopalosiphum maidis	juvenile mortality rate
96	thermal_tolerance	70.262	77.44	residual bootstrap	Inf	Rhopalosiphum maidis	juvenile mortality rate
97	breadth	9.565	13.782	residual bootstrap	11.707	Rhopalosiphum maidis	juvenile mortality rate
98	r_tref	84.3373594528752	92.1763148310844	residual bootstrap	88.3439761416155	Rhopalosiphum maidis	juvenile mortality rate
99	e	0.171912444295837	0.307798396792731	residual bootstrap	0.229683224859719	Rhopalosiphum maidis	juvenile mortality rate
100	eh	4.20276637011701	25.3182825442676	residual bootstrap	5.59565514694537	Rhopalosiphum maidis	juvenile mortality rate
101	rmax	69.6806615067144	77.4289290751508	residual bootstrap	74.8913958343014	Anopheles gambiae	juvenile mortality rate
102	topt	21.2762962825617	21.9345816815654	residual bootstrap	21.638	Anopheles gambiae	juvenile mortality rate
103	ctmin	10.0866007868269	12.9809738561464	residual bootstrap	11.397	Anopheles gambiae	juvenile mortality rate
104	ctmax	35.8111307821242	39.3709364137574	residual bootstrap	37.601	Anopheles gambiae	juvenile mortality rate
105	thermal_safety_margin	14.064231569707	17.8570754715403	residual bootstrap	15.963	Anopheles gambiae	juvenile mortality rate
106	thermal_tolerance	24.5425407497343	27.9154966146569	residual bootstrap	26.204	Anopheles gambiae	juvenile mortality rate
107	breadth	4.52978945522782	5.17296582868671	residual bootstrap	4.811	Anopheles gambiae	juvenile mortality rate
108	r_tref	11.0686625143256	18.3521068493501	residual bootstrap	15.5505807081048	Anopheles gambiae	juvenile mortality rate
109	e	2.35787449789919	3.50019301884408	residual bootstrap	2.79897109963143	Anopheles gambiae	juvenile mortality rate
110	eh	4.20287173513773	5.11091752573121	residual bootstrap	4.52068584522005	Anopheles gambiae	juvenile mortality rate
111	rmax	32.1768312143334	35.9608956380618	residual bootstrap	33.9480570144656	Thrips hawaiiensis	juvenile mortality rate
112	topt	21.1429386864887	22.1505204743871	residual bootstrap	21.612	Thrips hawaiiensis	juvenile mortality rate
113	ctmin	-1.61692739288647	3.77516186972784	residual bootstrap	1.551	Thrips hawaiiensis	juvenile mortality rate
114	ctmax	36.7659570482086	40.932190691606	residual bootstrap	38.43	Thrips hawaiiensis	juvenile mortality rate
115	thermal_safety_margin	14.7618262855563	19.7646499883418	residual bootstrap	16.818	Thrips hawaiiensis	juvenile mortality rate
116	thermal_tolerance	33.8276737024985	40.273572569922	residual bootstrap	36.879	Thrips hawaiiensis	juvenile mortality rate
117	breadth	6.42626850349884	7.62381080210039	residual bootstrap	6.98	Thrips hawaiiensis	juvenile mortality rate
118	r_tref	17.2908340002872	20.7091440586202	residual bootstrap	18.7413606105159	Thrips hawaiiensis	juvenile mortality rate
119	e	0.996897919496711	1.49503786525761	residual bootstrap	1.21997345676747	Thrips hawaiiensis	juvenile mortality rate
120	eh	2.80539769945937	3.29423880270488	residual bootstrap	3.06414614979862	Thrips hawaiiensis	juvenile mortality rate
121	rmax	1191.53943066782	1482.96130054162	residual bootstrap	1306.80409578767	Anoplophora glabripennis	juvenile mortality rate
122	topt	19.994	22.5260857238834	residual bootstrap	21.507	Anoplophora glabripennis	juvenile mortality rate
123	ctmin	-6.695	5.1020028814934	residual bootstrap	1.268	Anoplophora glabripennis	juvenile mortality rate
124	ctmax	34.3198184175508	47.778	residual bootstrap	37.266	Anoplophora glabripennis	juvenile mortality rate
125	thermal_safety_margin	12.363679517312	27.691	residual bootstrap	15.759	Anoplophora glabripennis	juvenile mortality rate
126	thermal_tolerance	31.5235388761987	43.7522836591039	residual bootstrap	35.998	Anoplophora glabripennis	juvenile mortality rate
127	breadth	5.97586391872978	8.368	residual bootstrap	6.823	Anoplophora glabripennis	juvenile mortality rate
128	r_tref	620.656329694314	984.79420697465	residual bootstrap	722.608428219351	Anoplophora glabripennis	juvenile mortality rate
129	e	0.821550220117125	1.8164288215149	residual bootstrap	1.19547395114579	Anoplophora glabripennis	juvenile mortality rate
130	eh	2.67960751913834	3.89314377886853	residual bootstrap	3.18593855726827	Anoplophora glabripennis	juvenile mortality rate
131	rmax	35.487947432414	39.6781808627746	residual bootstrap	37.3780014752149	Culex annulirostris	juvenile mortality rate
132	topt	18.8364011284856	20.9048554330461	residual bootstrap	19.846	Culex annulirostris	juvenile mortality rate
133	ctmin	-18.9616225866483	-3.26950335510627	residual bootstrap	-9.744	Culex annulirostris	juvenile mortality rate
134	ctmax	44.8427469068626	55.674366635264	residual bootstrap	49.452	Culex annulirostris	juvenile mortality rate
135	thermal_safety_margin	24.1291327642301	36.66250685489	residual bootstrap	29.606	Culex annulirostris	juvenile mortality rate
136	thermal_tolerance	53.2779423878106	65.579006773457	residual bootstrap	59.196	Culex annulirostris	juvenile mortality rate
137	breadth	9.91231986117736	12.4192378247328	residual bootstrap	11.165	Culex annulirostris	juvenile mortality rate
138	r_tref	32.7309843216896	48.1512707433333	residual bootstrap	38.5706507540163	Culex annulirostris	juvenile mortality rate
139	e	0.531447279887184	1.10694584316266	residual bootstrap	0.800420982724243	Culex annulirostris	juvenile mortality rate
140	eh	1.6353768207216	2.01546534761021	residual bootstrap	1.85595304898773	Culex annulirostris	juvenile mortality rate
141	rmax	210902.643841833	17709052.4292814	residual bootstrap	343717.5801924	Laricobius nigrinus	juvenile mortality rate
142	topt	7.46813479400387	8.61662257678917	residual bootstrap	8.264	Laricobius nigrinus	juvenile mortality rate
143	ctmin	7.46713479400387	8.61562257678916	residual bootstrap	8.263	Laricobius nigrinus	juvenile mortality rate
144	ctmax	8.267	9.759	residual bootstrap	Inf	Laricobius nigrinus	juvenile mortality rate
145	thermal_safety_margin	0.279	1.806	residual bootstrap	Inf	Laricobius nigrinus	juvenile mortality rate
146	thermal_tolerance	0.279999999999998	1.807	residual bootstrap	Inf	Laricobius nigrinus	juvenile mortality rate
147	breadth	0.088000000000001	12.4595981423598	residual bootstrap	1.016	Laricobius nigrinus	juvenile mortality rate
148	r_tref	-58622.1560802423	-13799.6151135241	residual bootstrap	-33451.7592874446	Laricobius nigrinus	juvenile mortality rate
149	e	5.19468949179586	5.46637218838521	residual bootstrap	5.43788563418742	Laricobius nigrinus	juvenile mortality rate
150	eh	5.42944815870355	7.0297462066397	residual bootstrap	5.43641125676867	Laricobius nigrinus	juvenile mortality rate
151	rmax	427.497791965475	630.691016218168	residual bootstrap	543.985501818371	Aubeonymus mariaefranciscae	juvenile mortality rate
152	topt	16.1301542296919	16.7750330642887	residual bootstrap	16.353	Aubeonymus mariaefranciscae	juvenile mortality rate
153	ctmin	14.2406362706646	14.7280843826382	residual bootstrap	14.575	Aubeonymus mariaefranciscae	juvenile mortality rate
154	ctmax	32.6350456518703	41.4774001586485	residual bootstrap	37.183	Aubeonymus mariaefranciscae	juvenile mortality rate
155	thermal_safety_margin	16.161450600352	24.8911338680482	residual bootstrap	20.83	Aubeonymus mariaefranciscae	juvenile mortality rate
156	thermal_tolerance	17.9076929032084	26.6480320022959	residual bootstrap	22.608	Aubeonymus mariaefranciscae	juvenile mortality rate
157	breadth	2.29751149522241	3.19847682551158	residual bootstrap	2.699	Aubeonymus mariaefranciscae	juvenile mortality rate
158	r_tref	75.8305366911124	144.768378271269	residual bootstrap	116.483612925939	Aubeonymus mariaefranciscae	juvenile mortality rate
159	e	15.795436574794	31.210160168761	residual bootstrap	24.7537410853288	Aubeonymus mariaefranciscae	juvenile mortality rate
160	eh	17.2133014092183	32.3372288363257	residual bootstrap	25.9033300082195	Aubeonymus mariaefranciscae	juvenile mortality rate
161	rmax	64.6767249406836	99.873680486082	residual bootstrap	70.0420037699064	Helicoverpa armigera	juvenile mortality rate
162	topt	14.0304441331909	21.7442339177775	residual bootstrap	19.788	Helicoverpa armigera	juvenile mortality rate
163	ctmin	-26.5107867407809	7.7842880295736	residual bootstrap	1.801	Helicoverpa armigera	juvenile mortality rate
164	ctmax	42.5207019834863	81.146958180754993	residual bootstrap	51.491	Helicoverpa armigera	juvenile mortality rate
165	thermal_safety_margin	20.8464374419663	61.5873512035047	residual bootstrap	31.703	Helicoverpa armigera	juvenile mortality rate
166	thermal_tolerance	41.081131697164	71.6854203134973	residual bootstrap	49.69	Helicoverpa armigera	juvenile mortality rate
167	breadth	7.27344745556754	13.267	residual bootstrap	8.808	Helicoverpa armigera	juvenile mortality rate
168	r_tref	98.1823035803472	1598.16844253639	residual bootstrap	198.995577778302	Helicoverpa armigera	juvenile mortality rate
169	e	-1.56547715117566	-0.441533250028998	residual bootstrap	-0.892944877770563	Helicoverpa armigera	juvenile mortality rate
170	eh	-3.47226799835877	-1.67613138363573	residual bootstrap	-2.43588896192509	Helicoverpa armigera	juvenile mortality rate
171	rmax	408.38997962681	553.67329818775	residual bootstrap	468.576120952211	Halyomorpha halys	juvenile mortality rate
172	topt	29.215741340185	29.25	residual bootstrap	29.21	Halyomorpha halys	juvenile mortality rate
173	ctmin	-3.81339934139601	8.367	residual bootstrap	2.833	Halyomorpha halys	juvenile mortality rate
174	ctmax	30.229	30.4131987987857	residual bootstrap	30.327	Halyomorpha halys	juvenile mortality rate
175	thermal_safety_margin	1.058	1.12962664583781	residual bootstrap	1.117	Halyomorpha halys	juvenile mortality rate
176	thermal_tolerance	21.93	32.2223534325913	residual bootstrap	27.494	Halyomorpha halys	juvenile mortality rate
177	breadth	2.328	3.71016984051909	residual bootstrap	2.837	Halyomorpha halys	juvenile mortality rate
178	r_tref	62.88142223612	132.008759181936	residual bootstrap	100.158335808755	Halyomorpha halys	juvenile mortality rate
179	e	0.590648610607985	1.17962871439551	residual bootstrap	0.824084232844246	Halyomorpha halys	juvenile mortality rate
180	eh	51.9487254875316	52.3583742251363	residual bootstrap	51.025187620208	Halyomorpha halys	juvenile mortality rate
181	rmax	277.975291630753	288.595521143713	residual bootstrap	282.766363748961	Muscidifurax raptorellus	juvenile mortality rate
182	topt	22.2647392789707	22.5312961394247	residual bootstrap	22.394	Muscidifurax raptorellus	juvenile mortality rate
183	ctmin	6.0188066737832	7.51982654079912	residual bootstrap	6.686	Muscidifurax raptorellus	juvenile mortality rate
184	ctmax	34.9934668908573	35.9832276867879	residual bootstrap	35.483	Muscidifurax raptorellus	juvenile mortality rate
185	thermal_safety_margin	12.561658220338	13.6196539382785	residual bootstrap	13.089	Muscidifurax raptorellus	juvenile mortality rate
186	thermal_tolerance	27.7445225169556	29.5448435352854	residual bootstrap	28.797	Muscidifurax raptorellus	juvenile mortality rate
187	breadth	5.28289333646625	5.60793225937238	residual bootstrap	5.464	Muscidifurax raptorellus	juvenile mortality rate
188	r_tref	6029.77696940316	9138.38495710077	residual bootstrap	7394.91223949536	Muscidifurax raptorellus	juvenile mortality rate
189	e	-2.46786292131336	-2.21910565129678	residual bootstrap	-2.34390225781557	Muscidifurax raptorellus	juvenile mortality rate
190	eh	-4.06516361082653	-3.84095852320211	residual bootstrap	-3.9416597546288	Muscidifurax raptorellus	juvenile mortality rate
191	rmax	85.0472687723511	240.656304023651	residual bootstrap	120.441275993765	Aedes albopictus	juvenile mortality rate
192	topt	12.9571916159055	23.2296116813432	residual bootstrap	17.163	Aedes albopictus	juvenile mortality rate
193	ctmin	-30.956	8.4745262324422	residual bootstrap	4.102	Aedes albopictus	juvenile mortality rate
194	ctmax	26.9187741272969	72.5526191811955	residual bootstrap	40.924	Aedes albopictus	juvenile mortality rate
195	thermal_safety_margin	4.10967744005565	57.8515103046483	residual bootstrap	23.761	Aedes albopictus	juvenile mortality rate
196	thermal_tolerance	15.5865618148146	62.8319248691282	residual bootstrap	36.822	Aedes albopictus	juvenile mortality rate
197	breadth	4.57993135549546	11.343	residual bootstrap	6.504	Aedes albopictus	juvenile mortality rate
198	r_tref	95.1441248386985	18386.1442511692	residual bootstrap	183.403202090522	Aedes albopictus	juvenile mortality rate
199	e	0.837560131085252	8.83850599594775	residual bootstrap	2.15669420903293	Aedes albopictus	juvenile mortality rate
200	eh	2.07562634443486	6.96085152898572	residual bootstrap	3.28722773534798	Aedes albopictus	juvenile mortality rate
201	rmax	211.649159023221	439.325332878639	residual bootstrap	321.548496127736	Scapsipedus icipe	juvenile mortality rate
202	topt	16.3728191542136	20.1095590699764	residual bootstrap	17.064	Scapsipedus icipe	juvenile mortality rate
203	ctmin	7.98997669989152	14.4868235059291	residual bootstrap	13.937	Scapsipedus icipe	juvenile mortality rate
204	ctmax	35.7526619372306	46.7537332962627	residual bootstrap	40.756	Scapsipedus icipe	juvenile mortality rate
205	thermal_safety_margin	18.8159576541712	30.9136180680321	residual bootstrap	23.692	Scapsipedus icipe	juvenile mortality rate
206	thermal_tolerance	19.8648310902882	32.8050692078374	residual bootstrap	26.819	Scapsipedus icipe	juvenile mortality rate
207	breadth	2.575	5.16289691047534	residual bootstrap	3.166	Scapsipedus icipe	juvenile mortality rate
208	r_tref	81.8375446235652	162.376365068785	residual bootstrap	111.61835460679	Scapsipedus icipe	juvenile mortality rate
209	e	2.62899395833396	21.9925034588483	residual bootstrap	12.8021294486919	Scapsipedus icipe	juvenile mortality rate
210	eh	4.01300695768095	23.0557759344925	residual bootstrap	13.8206446264349	Scapsipedus icipe	juvenile mortality rate
211	rmax	94.5785304797224	127.247178661533	residual bootstrap	107.083238010979	Hyperaspis notata	juvenile mortality rate
212	topt	27.2297818052224	29.3619191235977	residual bootstrap	28.338	Hyperaspis notata	juvenile mortality rate
213	ctmin	-34.8317848948754	-12.3928556400401	residual bootstrap	-Inf	Hyperaspis notata	juvenile mortality rate
214	ctmax	34.337078352031	36.380164277176	residual bootstrap	35.317	Hyperaspis notata	juvenile mortality rate
215	thermal_safety_margin	5.08002695880077	9.24381128839458	residual bootstrap	6.979	Hyperaspis notata	juvenile mortality rate
216	thermal_tolerance	48.5581854684142	70.6545889106152	residual bootstrap	Inf	Hyperaspis notata	juvenile mortality rate
217	breadth	7.44326958800774	13.6732502023211	residual bootstrap	9.644	Hyperaspis notata	juvenile mortality rate
218	r_tref	58.4509396470604	73.1056053546882	residual bootstrap	67.2341091612751	Hyperaspis notata	juvenile mortality rate
219	e	0.158625738344159	0.493708848923501	residual bootstrap	0.283107139437721	Hyperaspis notata	juvenile mortality rate
220	eh	5.63547548416315	11.6901159613601	residual bootstrap	7.43654563208438	Hyperaspis notata	juvenile mortality rate
221	rmax	43.8951815475081	55.091785910414	residual bootstrap	49.572684587177	Aedes aegypti	juvenile mortality rate
222	topt	12.8032918548834	15.9973850378617	residual bootstrap	14.802	Aedes aegypti	juvenile mortality rate
223	ctmin	7.67273414561956	10.0213377464342	residual bootstrap	9.199	Aedes aegypti	juvenile mortality rate
224	ctmax	42.8377714391729	62.0201723413026	residual bootstrap	50.046	Aedes aegypti	juvenile mortality rate
225	thermal_safety_margin	26.9806167957324	46.2144278325282	residual bootstrap	35.244	Aedes aegypti	juvenile mortality rate
226	thermal_tolerance	33.8221968641521	52.3261883076833	residual bootstrap	40.847	Aedes aegypti	juvenile mortality rate
227	breadth	3.98356680555954	5.79521356320229	residual bootstrap	5.046	Aedes aegypti	juvenile mortality rate
228	r_tref	170.454356815663	71016.5693105032	residual bootstrap	621.462980306329	Aedes aegypti	juvenile mortality rate
229	e	4.54573843757988	13.7410998898385	residual bootstrap	6.64979436865122	Aedes aegypti	juvenile mortality rate
230	eh	5.37619658977563	14.3612583796218	residual bootstrap	7.35501760623658	Aedes aegypti	juvenile mortality rate
231	rmax	38.8300935724755	45.7748703833378	residual bootstrap	42.9247710467726	Ophraella communa	juvenile mortality rate
232	topt	21.7180451041564	23.9380900509728	residual bootstrap	23.014	Ophraella communa	juvenile mortality rate
233	ctmin	-33.4558722809699	-4.46004589165902	residual bootstrap	-16.814	Ophraella communa	juvenile mortality rate
234	ctmax	39.1597968443177	47.5323605519607	residual bootstrap	42.413	Ophraella communa	juvenile mortality rate
235	thermal_safety_margin	15.3640510067183	25.0779354149576	residual bootstrap	19.399	Ophraella communa	juvenile mortality rate
236	thermal_tolerance	48.0227965241981	71.9143288321917	residual bootstrap	59.227	Ophraella communa	juvenile mortality rate
237	breadth	8.92767830582921	13.1977570017069	residual bootstrap	10.684	Ophraella communa	juvenile mortality rate
238	r_tref	27.2110018366851	34.2504734979348	residual bootstrap	30.8743003849488	Ophraella communa	juvenile mortality rate
239	e	0.310673239971619	0.84329524962575	residual bootstrap	0.533611796107756	Ophraella communa	juvenile mortality rate
240	eh	2.06802148926825	3.16625080114789	residual bootstrap	2.39721353025162	Ophraella communa	juvenile mortality rate
241	rmax	248.404539276453	561.688791560601	residual bootstrap	325.282882041796	Bemisia argentifolii	juvenile mortality rate
242	topt	21.3720079127262	22.0217330581233	residual bootstrap	21.742	Bemisia argentifolii	juvenile mortality rate
243	ctmin	19.1814049512761	19.73	residual bootstrap	19.341	Bemisia argentifolii	juvenile mortality rate
244	ctmax	27.336	31.6566101069393	residual bootstrap	29.482	Bemisia argentifolii	juvenile mortality rate
245	thermal_safety_margin	5.407	10.4421115011824	residual bootstrap	7.74	Bemisia argentifolii	juvenile mortality rate
246	thermal_tolerance	7.806	12.2416066681371	residual bootstrap	10.141	Bemisia argentifolii	juvenile mortality rate
247	breadth	1.311	1.99074602570273	residual bootstrap	1.667	Bemisia argentifolii	juvenile mortality rate
248	r_tref	3.8032194643641e-4	0.00142368742420694	residual bootstrap	0.00256855771960208	Bemisia argentifolii	juvenile mortality rate
249	e	13.8390162142457	17.4522818529339	residual bootstrap	14.6316536649893	Bemisia argentifolii	juvenile mortality rate
250	eh	18.2720363405482	21.0674187113248	residual bootstrap	17.8299463555942	Bemisia argentifolii	juvenile mortality rate
251	rmax	9110.36342873188	11530.963272173	residual bootstrap	10405.8046923923	Dactylopius austrinus	juvenile mortality rate
252	topt	23.344144079042	23.591	residual bootstrap	23.513	Dactylopius austrinus	juvenile mortality rate
253	ctmin	19.4115474421192	20.039	residual bootstrap	19.893	Dactylopius austrinus	juvenile mortality rate
254	ctmax	27.6127902328391	28.9065982001544	residual bootstrap	27.754	Dactylopius austrinus	juvenile mortality rate
255	thermal_safety_margin	4.02615035235029	5.51771199099625	residual bootstrap	4.241	Dactylopius austrinus	juvenile mortality rate
256	thermal_tolerance	7.587	8.9863707909531	residual bootstrap	7.861	Dactylopius austrinus	juvenile mortality rate
257	breadth	1.421	1.60944137995958	residual bootstrap	1.47	Dactylopius austrinus	juvenile mortality rate
258	r_tref	3790948.56743573	79919821.0893001	residual bootstrap	36371463.6789803	Dactylopius austrinus	juvenile mortality rate
259	e	-7.00032448279207	-4.84515893173757	residual bootstrap	-6.53708099961776	Dactylopius austrinus	juvenile mortality rate
260	eh	-14.9326559771393	-13.1009267550067	residual bootstrap	-14.3679658924167	Dactylopius austrinus	juvenile mortality rate
261	rmax	55.1686203213441	66.48697847713	residual bootstrap	61.0147137930858	Aulacorthum solani	juvenile mortality rate
262	topt	5.57161873784157	6.31693716885479	residual bootstrap	5.932	Aulacorthum solani	juvenile mortality rate
263	ctmin	0.53986442523212	2.15693204986725	residual bootstrap	1.37	Aulacorthum solani	juvenile mortality rate
264	ctmax	19.547	26.2965760794931	residual bootstrap	23.455	Aulacorthum solani	juvenile mortality rate
265	thermal_safety_margin	13.406	20.479908306726	residual bootstrap	17.523	Aulacorthum solani	juvenile mortality rate
266	thermal_tolerance	19.06	24.573648221891	residual bootstrap	22.085	Aulacorthum solani	juvenile mortality rate
267	breadth	2.884	3.78662819361969	residual bootstrap	3.4	Aulacorthum solani	juvenile mortality rate
268	r_tref	9.60606034175763	15.1687748751028	residual bootstrap	13.2367032028276	Aulacorthum solani	juvenile mortality rate
269	e	-1.67315411403576	-1.13242015055602	residual bootstrap	-1.29751975137429	Aulacorthum solani	juvenile mortality rate
270	eh	-10.8991149159182	-6.80978750510132	residual bootstrap	-8.33424688202079	Aulacorthum solani	juvenile mortality rate
271	rmax	7.75747066444278	11.3649566064444	residual bootstrap	9.73767013919212	Amblyseius womersleyi	juvenile mortality rate
272	topt	17.6445082278849	24.9116869155905	residual bootstrap	22.987	Amblyseius womersleyi	juvenile mortality rate
273	ctmin	-13.5272681106491	14.3078868957401	residual bootstrap	4.894	Amblyseius womersleyi	juvenile mortality rate
274	ctmax	39.1119751750182	75.9209875925962	residual bootstrap	48.67	Amblyseius womersleyi	juvenile mortality rate
275	thermal_safety_margin	14.6416256607147	57.154443797536	residual bootstrap	25.683	Amblyseius womersleyi	juvenile mortality rate
276	thermal_tolerance	31.23931847526	59.517679351875	residual bootstrap	43.776	Amblyseius womersleyi	juvenile mortality rate
277	breadth	5.48631866269723	11.2425666024388	residual bootstrap	8.021	Amblyseius womersleyi	juvenile mortality rate
278	r_tref	0.46988514502858	6.27484761957955	residual bootstrap	4.41149802294291	Amblyseius womersleyi	juvenile mortality rate
279	e	0.49191999274565	14.6551597792042	residual bootstrap	1.50520780282287	Amblyseius womersleyi	juvenile mortality rate
280	eh	1.78378004614166	4.10597977046335	residual bootstrap	2.64351154278007	Amblyseius womersleyi	juvenile mortality rate
281	rmax	67.3390730603706	74.7130216807032	residual bootstrap	71.4950629716511	Anthonomus grandis	juvenile mortality rate
282	topt	16.1243777637718	17.1945606163586	residual bootstrap	16.633	Anthonomus grandis	juvenile mortality rate
283	ctmin	4.86708380390831	7.95794486516893	residual bootstrap	7.083	Anthonomus grandis	juvenile mortality rate
284	ctmax	49.7895469722864	60.3903873925428	residual bootstrap	55.171	Anthonomus grandis	juvenile mortality rate
285	thermal_safety_margin	32.8730814688398	44.4037684097831	residual bootstrap	38.538	Anthonomus grandis	juvenile mortality rate
286	thermal_tolerance	42.9701819467956	53.0508392207229	residual bootstrap	48.088	Anthonomus grandis	juvenile mortality rate
287	breadth	6.31072119724262	7.59195441433061	residual bootstrap	6.858	Anthonomus grandis	juvenile mortality rate
288	r_tref	152.483206309642	339.220428034849	residual bootstrap	199.802073163728	Anthonomus grandis	juvenile mortality rate
289	e	2.71550875390895	4.48383880253682	residual bootstrap	3.52535718019152	Anthonomus grandis	juvenile mortality rate
290	eh	3.48202980819002	5.16819007395853	residual bootstrap	4.20080379731991	Anthonomus grandis	juvenile mortality rate
291	rmax	78.2183882696982	128.94413379858	residual bootstrap	104.229837469719	Paracoccus marginatus	juvenile mortality rate
292	topt	15.7792156704062	17.1597329363636	residual bootstrap	15.973	Paracoccus marginatus	juvenile mortality rate
293	ctmin	12.7808500597679	14.6315686591876	residual bootstrap	14.441	Paracoccus marginatus	juvenile mortality rate
294	ctmax	53.9744022498882	83.6336885871423	residual bootstrap	Inf	Paracoccus marginatus	juvenile mortality rate
295	thermal_safety_margin	38.1635738143851	67.4878391892476	residual bootstrap	Inf	Paracoccus marginatus	juvenile mortality rate
296	thermal_tolerance	39.4136539967541	71.7827142573848	residual bootstrap	Inf	Paracoccus marginatus	juvenile mortality rate
297	breadth	3.58623758046424	15.9878921647969	residual bootstrap	6.185	Paracoccus marginatus	juvenile mortality rate
298	r_tref	40.3984856128052	332.276014733486	residual bootstrap	91.9168717263472	Paracoccus marginatus	juvenile mortality rate
299	e	6.07984739895888	41.9677578409845	residual bootstrap	36.0760820672862	Paracoccus marginatus	juvenile mortality rate
300	eh	8.17372659021056	42.8857345897737	residual bootstrap	36.3863501376122	Paracoccus marginatus	juvenile mortality rate
301	rmax	465.371926996352	608.463050796924	residual bootstrap	501.315734052538	Acyrthosiphon pisum	juvenile mortality rate
302	topt	11.961	12.3873081933575	residual bootstrap	12.252	Acyrthosiphon pisum	juvenile mortality rate
303	ctmin	8.80921816991734	9.267	residual bootstrap	8.975	Acyrthosiphon pisum	juvenile mortality rate
304	ctmax	21.305	22.9488068795084	residual bootstrap	22.244	Acyrthosiphon pisum	juvenile mortality rate
305	thermal_safety_margin	9.265	10.7911045943986	residual bootstrap	9.992	Acyrthosiphon pisum	juvenile mortality rate
306	thermal_tolerance	12.038	13.7376341377093	residual bootstrap	13.269	Acyrthosiphon pisum	juvenile mortality rate
307	breadth	1.839	2.13288470305567	residual bootstrap	2.173	Acyrthosiphon pisum	juvenile mortality rate
308	r_tref	57120.4343969649	887239.560233127	residual bootstrap	118343.397212894	Acyrthosiphon pisum	juvenile mortality rate
309	e	8.86972057049193	12.734597803138	residual bootstrap	9.84336539284238	Acyrthosiphon pisum	juvenile mortality rate
310	eh	12.7784310725951	14.8910497438898	residual bootstrap	12.1893381370837	Acyrthosiphon pisum	juvenile mortality rate
311	rmax	22.9007128434751	29.7987070444862	residual bootstrap	27.19045159675	Aphis gossypii	juvenile mortality rate
312	topt	18.1309072056751	21.1948158950224	residual bootstrap	19.623	Aphis gossypii	juvenile mortality rate
313	ctmin	-14.6547565107115	3.14308359792309	residual bootstrap	-2.576	Aphis gossypii	juvenile mortality rate
314	ctmax	37.7299933753975	54.2281333642585	residual bootstrap	44.97	Aphis gossypii	juvenile mortality rate
315	thermal_safety_margin	16.889174387951	35.1981236854266	residual bootstrap	25.347	Aphis gossypii	juvenile mortality rate
316	thermal_tolerance	39.0794502292712	58.0914578498783	residual bootstrap	47.546	Aphis gossypii	juvenile mortality rate
317	breadth	7.64577316317778	11.4555382232556	residual bootstrap	8.929	Aphis gossypii	juvenile mortality rate
318	r_tref	19.2754162274438	40.8895925638791	residual bootstrap	26.0103209659212	Aphis gossypii	juvenile mortality rate
319	e	0.593402350302852	1.99648994848567	residual bootstrap	1.12903307517717	Aphis gossypii	juvenile mortality rate
320	eh	1.88189444769632	2.80049180902667	residual bootstrap	2.30418629510382	Aphis gossypii	juvenile mortality rate
321	rmax	186.68396567143	270.504043781746	residual bootstrap	203.856260331879	Harmonia axyridis	juvenile mortality rate
322	topt	18.9791892919659	22.1033950698944	residual bootstrap	20.812	Harmonia axyridis	juvenile mortality rate
323	ctmin	-14.394262619992	6.20483674335703	residual bootstrap	-0.338000000000001	Harmonia axyridis	juvenile mortality rate
324	ctmax	36.2790339054072	44.9220592638383	residual bootstrap	38.977	Harmonia axyridis	juvenile mortality rate
325	thermal_safety_margin	14.4268233902268	25.8311097797046	residual bootstrap	18.165	Harmonia axyridis	juvenile mortality rate
326	thermal_tolerance	34.2551571002228	52.8529498009769	residual bootstrap	39.315	Harmonia axyridis	juvenile mortality rate
327	breadth	6.36725175037453	9.08013509159476	residual bootstrap	7.41	Harmonia axyridis	juvenile mortality rate
328	r_tref	118.015407484423	425.891190191867	residual bootstrap	136.967403281449	Harmonia axyridis	juvenile mortality rate
329	e	0.703380018401875	8.2612817971523	residual bootstrap	1.14810941447758	Harmonia axyridis	juvenile mortality rate
330	eh	2.40129999990024	3.13101670284668	residual bootstrap	2.84733218082261	Harmonia axyridis	juvenile mortality rate
331	rmax	279.387544802958	467.904645119315	residual bootstrap	361.666351338538	Tribolium castaneum	juvenile mortality rate
332	topt	21.937492712376	24.7664688889749	residual bootstrap	23.163	Tribolium castaneum	juvenile mortality rate
333	ctmin	7.42892584060101	18.063	residual bootstrap	11.018	Tribolium castaneum	juvenile mortality rate
334	ctmax	35.1752828509127	43.8923645632426	residual bootstrap	38.936	Tribolium castaneum	juvenile mortality rate
335	thermal_safety_margin	11.5322364130661	21.9069244839041	residual bootstrap	15.773	Tribolium castaneum	juvenile mortality rate
336	thermal_tolerance	18.0206483204721	33.1037033647327	residual bootstrap	27.918	Tribolium castaneum	juvenile mortality rate
337	breadth	2.8518779666853	6.08070693385972	residual bootstrap	5.219	Tribolium castaneum	juvenile mortality rate
338	r_tref	0.436438711843655	90.6427043341858	residual bootstrap	65.2166798627677	Tribolium castaneum	juvenile mortality rate
339	e	1.70761077925646	9.63873308964746	residual bootstrap	2.27879317777874	Tribolium castaneum	juvenile mortality rate
340	eh	3.56710484319962	11.3264237269593	residual bootstrap	4.09044705297899	Tribolium castaneum	juvenile mortality rate
1	rmax	128.723305151816	213.633752077982	residual bootstrap	177.351968636628	Culex pipiens	adult mortality rate
2	topt	16.711	16.850969468464	residual bootstrap	16.817	Culex pipiens	adult mortality rate
3	ctmin	15.3340917268884	15.468	residual bootstrap	15.338	Culex pipiens	adult mortality rate
4	ctmax	31.018	41.7554871422073	residual bootstrap	35.657	Culex pipiens	adult mortality rate
5	thermal_safety_margin	13.2929663982189	26.0263178070634	residual bootstrap	18.84	Culex pipiens	adult mortality rate
6	thermal_tolerance	16.339	26.7030410440543	residual bootstrap	20.319	Culex pipiens	adult mortality rate
7	breadth	1.847	2.44394232279442	residual bootstrap	2.139	Culex pipiens	adult mortality rate
8	r_tref	179.28097978811	771.857757934436	residual bootstrap	253.010570784209	Culex pipiens	adult mortality rate
9	e	-2.45969970789632	-0.941227484475747	residual bootstrap	-1.24782894546249	Culex pipiens	adult mortality rate
10	eh	-32.5951460440673	-31.0134552422438	residual bootstrap	-31.4577177618212	Culex pipiens	adult mortality rate
11	rmax	9.73818098999793	10.4452888204971	residual bootstrap	9.9801786811426	Plutella xylostella	adult mortality rate
12	topt	13.487	14.7530283084991	residual bootstrap	14.09	Plutella xylostella	adult mortality rate
13	ctmin	-20.2433221534082	-0.301358904220658	residual bootstrap	-10.254	Plutella xylostella	adult mortality rate
14	ctmax	53.9144595968969	71.7925171826352	residual bootstrap	60.644	Plutella xylostella	adult mortality rate
15	thermal_safety_margin	39.0361981281909	57.8086064822039	residual bootstrap	46.554	Plutella xylostella	adult mortality rate
16	thermal_tolerance	65.5870703327837	76.4368476068843	residual bootstrap	70.898	Plutella xylostella	adult mortality rate
17	breadth	9.50382697154273	11.6512160758372	residual bootstrap	10.741	Plutella xylostella	adult mortality rate
18	r_tref	17.8467769134873	76.070728121008	residual bootstrap	31.4515747129874	Plutella xylostella	adult mortality rate
19	e	0.51320865507753	1.77395241775733	residual bootstrap	1.070622191178	Plutella xylostella	adult mortality rate
20	eh	1.34944749015298	2.34208314337282	residual bootstrap	1.68273316054642	Plutella xylostella	adult mortality rate
21	rmax	11.5820736427964	16.9497333161816	residual bootstrap	15.6069535624455	Muscidifurax zaraptor	adult mortality rate
22	topt	15.9289746626622	16.831285003141	residual bootstrap	16.185	Muscidifurax zaraptor	adult mortality rate
23	ctmin	12.95	14.327870532121599	residual bootstrap	14.11	Muscidifurax zaraptor	adult mortality rate
24	ctmax	46.958	66.0352439646841	residual bootstrap	54.68	Muscidifurax zaraptor	adult mortality rate
25	thermal_safety_margin	30.608	49.6084952200755	residual bootstrap	38.495	Muscidifurax zaraptor	adult mortality rate
26	thermal_tolerance	32.781	52.4484602461166	residual bootstrap	40.57	Muscidifurax zaraptor	adult mortality rate
27	breadth	3.052	4.77323341689528	residual bootstrap	3.72	Muscidifurax zaraptor	adult mortality rate
28	r_tref	9.99140628100951	16.0583340494509	residual bootstrap	13.5424126024011	Muscidifurax zaraptor	adult mortality rate
29	e	2.20069154103197	28.9303869346189	residual bootstrap	22.6127850272186	Muscidifurax zaraptor	adult mortality rate
30	eh	3.12841478471016	29.6922233051806	residual bootstrap	23.2562870008549	Muscidifurax zaraptor	adult mortality rate
31	rmax	29.1823395685619	32.1033406755448	residual bootstrap	31.2574578400681	Aphis nasturtii	adult mortality rate
32	topt	15.6840743371049	16.9129183549902	residual bootstrap	16.351	Aphis nasturtii	adult mortality rate
33	ctmin	1.21175439127294	4.7229166876447	residual bootstrap	3.285	Aphis nasturtii	adult mortality rate
34	ctmax	44.8230339382623	53.1509458129221	residual bootstrap	49.95	Aphis nasturtii	adult mortality rate
35	thermal_safety_margin	28.4430043415801	37.5511985558862	residual bootstrap	33.599	Aphis nasturtii	adult mortality rate
36	thermal_tolerance	42.6214055215276	49.7243691695469	residual bootstrap	46.665	Aphis nasturtii	adult mortality rate
37	breadth	7.1602581971095	8.23271051418161	residual bootstrap	7.611	Aphis nasturtii	adult mortality rate
38	r_tref	57.3498234445093	125.259988977579	residual bootstrap	79.302700136633	Aphis nasturtii	adult mortality rate
39	e	1.88044587018943	2.92853059498347	residual bootstrap	2.29808317562078	Aphis nasturtii	adult mortality rate
40	eh	2.77321413331788	3.72974921290297	residual bootstrap	3.08847139923532	Aphis nasturtii	adult mortality rate
41	rmax	24.6639229526947	27.5508139326521	residual bootstrap	26.5213640091147	Rhopalosiphum maidis	adult mortality rate
42	topt	14.5138530796828	16.4406582900369	residual bootstrap	15.557	Rhopalosiphum maidis	adult mortality rate
43	ctmin	-21.6664033390191	-7.00595328112477	residual bootstrap	-12.452	Rhopalosiphum maidis	adult mortality rate
44	ctmax	38.7124521197955	47.1575716591013	residual bootstrap	43.121	Rhopalosiphum maidis	adult mortality rate
45	thermal_safety_margin	22.9309551009232	32.4013398483289	residual bootstrap	27.564	Rhopalosiphum maidis	adult mortality rate
46	thermal_tolerance	51.1826721095336	61.8258334994346	residual bootstrap	55.573	Rhopalosiphum maidis	adult mortality rate
47	breadth	9.61697645358803	11.6957289473749	residual bootstrap	10.519	Rhopalosiphum maidis	adult mortality rate
48	r_tref	48.5637967000422	139.893650661586	residual bootstrap	67.3283533239943	Rhopalosiphum maidis	adult mortality rate
49	e	-1.53159845800542	-0.908618824881283	residual bootstrap	-1.09718668745249	Rhopalosiphum maidis	adult mortality rate
50	eh	-2.13935029431996	-1.76811384709625	residual bootstrap	-1.92126672135106	Rhopalosiphum maidis	adult mortality rate
51	rmax	27.8170638540484	35.1210136472069	residual bootstrap	31.0461483032678	Anopheles gambiae	adult mortality rate
52	topt	17.4300645618866	20.8952009180728	residual bootstrap	19.005	Anopheles gambiae	adult mortality rate
53	ctmin	-4.62411511920791	5.83172799151842	residual bootstrap	1.744	Anopheles gambiae	adult mortality rate
54	ctmax	44.8337203409325	77.1530374161304	residual bootstrap	52.526	Anopheles gambiae	adult mortality rate
55	thermal_safety_margin	25.4537293188065	59.1032491725414	residual bootstrap	33.521	Anopheles gambiae	adult mortality rate
56	thermal_tolerance	41.8794105455517	69.2516096692295	residual bootstrap	50.782	Anopheles gambiae	adult mortality rate
57	breadth	7.39159356807483	10.7792009240834	residual bootstrap	8.806	Anopheles gambiae	adult mortality rate
58	r_tref	46.3945514220662	221.380617830066	residual bootstrap	74.2713783042208	Anopheles gambiae	adult mortality rate
59	e	-1.32912660575169	-0.54020252681559	residual bootstrap	-0.833812314538819	Anopheles gambiae	adult mortality rate
60	eh	-3.18609842258636	-1.99596738779118	residual bootstrap	-2.46906616725616	Anopheles gambiae	adult mortality rate
61	rmax	119.895262028054	165.927712159216	residual bootstrap	143.239763020535	Anoplophora glabripennis	adult mortality rate
62	topt	6.39909083455423	13.6423335789266	residual bootstrap	12.132	Anoplophora glabripennis	adult mortality rate
63	ctmin	-4.32471260465499	4.4660542306168	residual bootstrap	-0.549999999999997	Anoplophora glabripennis	adult mortality rate
64	ctmax	45.6208938823884	83.4488515038128	residual bootstrap	60.282	Anoplophora glabripennis	adult mortality rate
65	thermal_safety_margin	32.0709752047858	73.5727732265464	residual bootstrap	48.15	Anoplophora glabripennis	adult mortality rate
66	thermal_tolerance	46.6932847729716	82.1729804443498	residual bootstrap	60.832	Anoplophora glabripennis	adult mortality rate
67	breadth	5.88566666859053	10.6291822168551	residual bootstrap	8.708	Anoplophora glabripennis	adult mortality rate
68	r_tref	101.698562111828	195.954312084137	residual bootstrap	140.114973553435	Anoplophora glabripennis	adult mortality rate
69	e	-0.865855755065067	-0.33380658366593	residual bootstrap	-0.543926285129004	Anoplophora glabripennis	adult mortality rate
70	eh	-19.0836847804149	-2.19078779703517	residual bootstrap	-3.02716596434939	Anoplophora glabripennis	adult mortality rate
71	rmax	17.9526320288637	21.3207019536638	residual bootstrap	19.4836673022998	Helicoverpa armigera	adult mortality rate
72	topt	17.5	28.0948407715667	residual bootstrap	26.131	Helicoverpa armigera	adult mortality rate
73	ctmin	-30.088	-15.002	residual bootstrap	-Inf	Helicoverpa armigera	adult mortality rate
74	ctmax	33.7774557752418	40.6135517013536	residual bootstrap	35.549	Helicoverpa armigera	adult mortality rate
75	thermal_safety_margin	6.25754593984534	18.7896057154738	residual bootstrap	9.418	Helicoverpa armigera	adult mortality rate
76	thermal_tolerance	55.652	67.683	residual bootstrap	Inf	Helicoverpa armigera	adult mortality rate
77	breadth	10.6590539176015	13.8564608239845	residual bootstrap	12.712	Helicoverpa armigera	adult mortality rate
78	r_tref	14.6572579701172	19.5830777059099	residual bootstrap	17.7129177854436	Helicoverpa armigera	adult mortality rate
79	e	2.63806517621401e-5	0.284091901345031	residual bootstrap	0.0711353966796295	Helicoverpa armigera	adult mortality rate
80	eh	3.41465920261111	12.3907062952193	residual bootstrap	6.36628254545903	Helicoverpa armigera	adult mortality rate
81	rmax	61.1577255787944	74.579007724599	residual bootstrap	68.179421692454	Aedes albopictus	adult mortality rate
82	topt	25.3865440685729	27.7480009546426	residual bootstrap	26.538	Aedes albopictus	adult mortality rate
83	ctmin	-7.681	5.26577940462651	residual bootstrap	0.801000000000002	Aedes albopictus	adult mortality rate
84	ctmax	37.8009350194737	47.0848084095209	residual bootstrap	40.722	Aedes albopictus	adult mortality rate
85	thermal_safety_margin	10.7308126416445	22.4363534802584	residual bootstrap	14.184	Aedes albopictus	adult mortality rate
86	thermal_tolerance	35.2449901024856	46.3953211433283	residual bootstrap	39.921	Aedes albopictus	adult mortality rate
87	breadth	6.45637416651188	8.60094236837588	residual bootstrap	7.315	Aedes albopictus	adult mortality rate
88	r_tref	1299.74540970599	211113.133674963	residual bootstrap	11383.2006011906	Aedes albopictus	adult mortality rate
89	e	-3.64705969209086	-1.44413878471942	residual bootstrap	-2.45820986122118	Aedes albopictus	adult mortality rate
90	eh	-4.4960200786919	-2.67770446007033	residual bootstrap	-3.36980982602575	Aedes albopictus	adult mortality rate
91	rmax	10.8407424157105	12.3626119636152	residual bootstrap	11.7502409372122	Trichogramma bruni	adult mortality rate
92	topt	16.3057246108515	18.1181530939096	residual bootstrap	17.176	Trichogramma bruni	adult mortality rate
93	ctmin	-36.6285715316052	-9.12964386782127	residual bootstrap	-18.454	Trichogramma bruni	adult mortality rate
94	ctmax	33.846225288595	39.5811606978991	residual bootstrap	36.892	Trichogramma bruni	adult mortality rate
95	thermal_safety_margin	15.9394503407415	23.1335882519993	residual bootstrap	19.716	Trichogramma bruni	adult mortality rate
96	thermal_tolerance	46.496988718302	71.634366716503	residual bootstrap	55.346	Trichogramma bruni	adult mortality rate
97	breadth	8.78107251002082	12.4738294592254	residual bootstrap	10.149	Trichogramma bruni	adult mortality rate
98	r_tref	11.1384613023367	16.0496776245225	residual bootstrap	13.2209034252277	Trichogramma bruni	adult mortality rate
99	e	0.362800775864904	0.960824800760219	residual bootstrap	0.588867254820642	Trichogramma bruni	adult mortality rate
100	eh	2.06413599760157	2.69302677918183	residual bootstrap	2.30104214978281	Trichogramma bruni	adult mortality rate
101	rmax	19.3902985503479	23.9501104109033	residual bootstrap	22.1098803266209	Trichogramma sp. nr. Lutea	adult mortality rate
102	topt	16.3291995593401	20.2073804702175	residual bootstrap	17.833	Trichogramma sp. nr. Lutea	adult mortality rate
103	ctmin	-39.542	-9.08218194717727	residual bootstrap	-25.379	Trichogramma sp. nr. Lutea	adult mortality rate
104	ctmax	28.2585621831625	37.273450928773	residual bootstrap	32.6	Trichogramma sp. nr. Lutea	adult mortality rate
105	thermal_safety_margin	8.44573013668867	20.928418816041	residual bootstrap	14.767	Trichogramma sp. nr. Lutea	adult mortality rate
106	thermal_tolerance	43.3060766886272	75.2340710490379	residual bootstrap	57.979	Trichogramma sp. nr. Lutea	adult mortality rate
107	breadth	7.59247344167788	12.4865773130109	residual bootstrap	9.816	Trichogramma sp. nr. Lutea	adult mortality rate
108	r_tref	98.5126843458808	26264.6339607961	residual bootstrap	389.115563668709	Trichogramma sp. nr. Lutea	adult mortality rate
109	e	-5.62798100539229	-1.65089464769566	residual bootstrap	-2.52266776922778	Trichogramma sp. nr. Lutea	adult mortality rate
110	eh	-5.77587423222137	-2.31277887207847	residual bootstrap	-2.97739941776969	Trichogramma sp. nr. Lutea	adult mortality rate
111	rmax	37.9525179312264	51.1437485835889	residual bootstrap	46.3815806049089	Paracoccus marginatus	adult mortality rate
112	topt	15.5599179145861	18.1183369815151	residual bootstrap	15.835	Paracoccus marginatus	adult mortality rate
113	ctmin	-7.61035295990838	14.3945382827074	residual bootstrap	14.033	Paracoccus marginatus	adult mortality rate
114	ctmax	45.9533832465638	72.4300752863434	residual bootstrap	62.059	Paracoccus marginatus	adult mortality rate
115	thermal_safety_margin	31.0621532614218	56.8268839026202	residual bootstrap	46.224	Paracoccus marginatus	adult mortality rate
116	thermal_tolerance	37.718	56.1606393222186	residual bootstrap	48.026	Paracoccus marginatus	adult mortality rate
117	breadth	3.381	6.31547514710885	residual bootstrap	4.024	Paracoccus marginatus	adult mortality rate
118	r_tref	43.0364562580958	56.8639968258624	residual bootstrap	50.4044112757526	Paracoccus marginatus	adult mortality rate
119	e	-0.857243353227172	-0.446135691193226	residual bootstrap	-0.545317493131124	Paracoccus marginatus	adult mortality rate
120	eh	-43.2588069368783	-2.47050898671443	residual bootstrap	-27.9039970943574	Paracoccus marginatus	adult mortality rate
121	rmax	156.582699212011	241.098052790137	residual bootstrap	164.651644878766	Thrips hawaiiensis	adult mortality rate
122	topt	13.0541058452981	16.0791547088121	residual bootstrap	15.314	Thrips hawaiiensis	adult mortality rate
123	ctmin	3.45301536891596	11.1031744099714	residual bootstrap	6.491	Thrips hawaiiensis	adult mortality rate
124	ctmax	37.4598946639642	44.8961433743911	residual bootstrap	40.529	Thrips hawaiiensis	adult mortality rate
125	thermal_safety_margin	21.6781335848076	29.7741092481177	residual bootstrap	25.215	Thrips hawaiiensis	adult mortality rate
126	thermal_tolerance	29.8347767228648	37.7487431829648	residual bootstrap	34.038	Thrips hawaiiensis	adult mortality rate
127	breadth	2.76384771733828	6.19738043425526	residual bootstrap	5.447	Thrips hawaiiensis	adult mortality rate
128	r_tref	189.759560832158	315.429928208622	residual bootstrap	220.84172020852	Thrips hawaiiensis	adult mortality rate
129	e	-1.2219214519514	-0.810059302858375	residual bootstrap	-1.00498673007065	Thrips hawaiiensis	adult mortality rate
130	eh	-24.3138796684081	-3.43824900043494	residual bootstrap	-4.5506403733383	Thrips hawaiiensis	adult mortality rate
131	rmax	29.4488005947621	41.1581047157949	residual bootstrap	34.3875332968002	Aedes aegypti	adult mortality rate
132	topt	22.603404850679	28.576804310995	residual bootstrap	26.572	Aedes aegypti	adult mortality rate
133	ctmin	-38.55	-7.87321601024205	residual bootstrap	-21.505	Aedes aegypti	adult mortality rate
134	ctmax	37.9022824044927	80.3566686720555	residual bootstrap	43.804	Aedes aegypti	adult mortality rate
135	thermal_safety_margin	9.83280484258816	57.1744787536775	residual bootstrap	17.232	Aedes aegypti	adult mortality rate
136	thermal_tolerance	51.5022438260519	95.1124709401374	residual bootstrap	65.309	Aedes aegypti	adult mortality rate
137	breadth	8.08223982869395	17.9192162838849	residual bootstrap	11.214	Aedes aegypti	adult mortality rate
138	r_tref	86.9547723970093	1350737.5679641601	residual bootstrap	7735.07879012217	Aedes aegypti	adult mortality rate
139	e	-4.37707795225415	-0.415200937106485	residual bootstrap	-2.2943564913543	Aedes aegypti	adult mortality rate
140	eh	-4.7154557607938	-1.25615083552692	residual bootstrap	-2.72262199993147	Aedes aegypti	adult mortality rate
141	rmax	67.1431817385144	95.2055735454311	residual bootstrap	82.7047201433821	Phenacoccus solenopsis	adult mortality rate
142	topt	16.034323750899	17.0322575008509	residual bootstrap	16.28	Phenacoccus solenopsis	adult mortality rate
143	ctmin	12.7603416776146	14.2388816153788	residual bootstrap	14.017	Phenacoccus solenopsis	adult mortality rate
144	ctmax	76.9408137210586	84.874	residual bootstrap	81.849	Phenacoccus solenopsis	adult mortality rate
145	thermal_safety_margin	59.6761620505619	68.67	residual bootstrap	65.569	Phenacoccus solenopsis	adult mortality rate
146	thermal_tolerance	61.8672097165188	71.315	residual bootstrap	67.832	Phenacoccus solenopsis	adult mortality rate
147	breadth	4.0346308954506	7.51425126569089	residual bootstrap	5.447	Phenacoccus solenopsis	adult mortality rate
148	r_tref	53.9795482917972	146.240569402445	residual bootstrap	89.4176395394008	Phenacoccus solenopsis	adult mortality rate
149	e	10.7850628830538	28.8711369383026	residual bootstrap	22.0662228787474	Phenacoccus solenopsis	adult mortality rate
150	eh	11.2364734001241	29.3277894894586	residual bootstrap	22.4745948254311	Phenacoccus solenopsis	adult mortality rate
151	rmax	64.0501314704195	99.1068643704421	residual bootstrap	76.9735560144403	Scapsipedus icipe	adult mortality rate
152	topt	16.6310678695779	23.8946473251806	residual bootstrap	20.873	Scapsipedus icipe	adult mortality rate
153	ctmin	9.50244760989983	19.1295453149924	residual bootstrap	13.746	Scapsipedus icipe	adult mortality rate
154	ctmax	56.299051849344	86.485273826985	residual bootstrap	Inf	Scapsipedus icipe	adult mortality rate
155	thermal_safety_margin	33.4296816112417	66.9214486831856	residual bootstrap	Inf	Scapsipedus icipe	adult mortality rate
156	thermal_tolerance	40.8777211299178	74.2519692686259	residual bootstrap	Inf	Scapsipedus icipe	adult mortality rate
157	breadth	4.82080541310052	13.021018866954	residual bootstrap	8.282	Scapsipedus icipe	adult mortality rate
158	r_tref	77.3969487424731	172.702502541037	residual bootstrap	110.073399055853	Scapsipedus icipe	adult mortality rate
159	e	-0.750903888121259	-0.208821333050689	residual bootstrap	-0.369411527028052	Scapsipedus icipe	adult mortality rate
160	eh	-40.1063158818179	-3.31674828443091	residual bootstrap	-6.28370420222328	Scapsipedus icipe	adult mortality rate
161	rmax	69.7702735117755	95.1789012752227	residual bootstrap	76.9143461436333	Hyperaspis notata	adult mortality rate
162	topt	18.4770787242052	23.3069535774894	residual bootstrap	21.484	Hyperaspis notata	adult mortality rate
163	ctmin	-30.2879579128601	10.3702144802048	residual bootstrap	0.344000000000001	Hyperaspis notata	adult mortality rate
164	ctmax	36.0621407099713	46.579	residual bootstrap	38.721	Hyperaspis notata	adult mortality rate
165	thermal_safety_margin	13.2348690873598	25.94	residual bootstrap	17.237	Hyperaspis notata	adult mortality rate
166	thermal_tolerance	28.7953258848389	69.7167253130156	residual bootstrap	38.377	Hyperaspis notata	adult mortality rate
167	breadth	5.35711243784837	9.471	residual bootstrap	6.978	Hyperaspis notata	adult mortality rate
168	r_tref	293.819973004305	28336.6140555407	residual bootstrap	989.85274357629	Hyperaspis notata	adult mortality rate
169	e	-2.98330135973428	-1.04642644254186	residual bootstrap	-1.81326417469666	Hyperaspis notata	adult mortality rate
170	eh	-3.60192822606171	-1.95123971109423	residual bootstrap	-2.96002468696202	Hyperaspis notata	adult mortality rate
171	rmax	56.634319099337	83.3101023061611	residual bootstrap	59.9773143033041	Toxoptera citricida	adult mortality rate
172	topt	6.51326845092906	10.8406838537975	residual bootstrap	9.915	Toxoptera citricida	adult mortality rate
173	ctmin	2.17403413737577	4.66007623776621	residual bootstrap	3.436	Toxoptera citricida	adult mortality rate
174	ctmax	42.7729111528072	51.899314655027	residual bootstrap	47.422	Toxoptera citricida	adult mortality rate
175	thermal_safety_margin	32.472722011146	42.8762422242235	residual bootstrap	37.507	Toxoptera citricida	adult mortality rate
176	thermal_tolerance	39.1261369082281	48.6441261619185	residual bootstrap	43.986	Toxoptera citricida	adult mortality rate
177	breadth	3.62664049327707	6.12711391070425	residual bootstrap	5.544	Toxoptera citricida	adult mortality rate
178	r_tref	39.0922164713487	46.4071998945503	residual bootstrap	42.0090418691374	Toxoptera citricida	adult mortality rate
179	e	-0.749952246745861	-0.557387406026142	residual bootstrap	-0.648349216136644	Toxoptera citricida	adult mortality rate
180	eh	-25.6262855355776	-4.80253930651856	residual bootstrap	-6.07518756885498	Toxoptera citricida	adult mortality rate
181	rmax	102.016889420358	150.371995819199	residual bootstrap	119.349315224656	Ophraella communa	adult mortality rate
182	topt	16.2793469533973	20.314148744064	residual bootstrap	18.5	Ophraella communa	adult mortality rate
183	ctmin	-28.9541753675227	13.6019242011449	residual bootstrap	2.061	Ophraella communa	adult mortality rate
184	ctmax	39.4787336209215	67.6391756022772	residual bootstrap	55.579	Ophraella communa	adult mortality rate
185	thermal_safety_margin	21.1826782403665	49.3457359006978	residual bootstrap	37.079	Ophraella communa	adult mortality rate
186	thermal_tolerance	43.4791075804375	73.5321568129479	residual bootstrap	53.518	Ophraella communa	adult mortality rate
187	breadth	4.5286372042167	11.4680548512678	residual bootstrap	8.53	Ophraella communa	adult mortality rate
188	r_tref	102.852660219262	302.851052124261	residual bootstrap	170.994641439317	Ophraella communa	adult mortality rate
189	e	0.139273637982353	17.6854666949356	residual bootstrap	1.77108437241435	Ophraella communa	adult mortality rate
190	eh	1.59569602640501	18.2571915361223	residual bootstrap	2.51788455038186	Ophraella communa	adult mortality rate
191	rmax	65.171827658772	83.148335153441	residual bootstrap	77.5359013216563	Antestiopsis thunbergii	adult mortality rate
192	topt	19.049924253762	21.1639345242006	residual bootstrap	20.141	Antestiopsis thunbergii	adult mortality rate
193	ctmin	-12.283	16.7579429564037	residual bootstrap	14.768	Antestiopsis thunbergii	adult mortality rate
194	ctmax	38.4213276088424	56.6279499018774	residual bootstrap	46.634	Antestiopsis thunbergii	adult mortality rate
195	thermal_safety_margin	17.2413449568354	36.8163409689763	residual bootstrap	26.493	Antestiopsis thunbergii	adult mortality rate
196	thermal_tolerance	24.934732049578	47.4612048091256	residual bootstrap	31.866	Antestiopsis thunbergii	adult mortality rate
197	breadth	3.2185548522047	7.38808501596159	residual bootstrap	4.303	Antestiopsis thunbergii	adult mortality rate
198	r_tref	0.0266464626649711	33.1156430302867	residual bootstrap	4.94497958927303	Antestiopsis thunbergii	adult mortality rate
199	e	2.37524177913774	20.3911722929649	residual bootstrap	6.88484568692132	Antestiopsis thunbergii	adult mortality rate
200	eh	3.67211523434676	21.3030530067088	residual bootstrap	7.83903456412474	Antestiopsis thunbergii	adult mortality rate
201	rmax	62.7935992193566	77.3794746704525	residual bootstrap	66.8985024827037	Bemisia argentifolii	adult mortality rate
202	topt	16.0214894534955	16.5739223875951	residual bootstrap	16.257	Bemisia argentifolii	adult mortality rate
203	ctmin	13.8054044222185	14.4450656889271	residual bootstrap	14.237	Bemisia argentifolii	adult mortality rate
204	ctmax	40.0716332984262	46.1270000934191	residual bootstrap	43.01	Bemisia argentifolii	adult mortality rate
205	thermal_safety_margin	23.9420516748182	29.8960226172449	residual bootstrap	26.753	Bemisia argentifolii	adult mortality rate
206	thermal_tolerance	25.7112489358915	31.9951252973854	residual bootstrap	28.773	Bemisia argentifolii	adult mortality rate
207	breadth	2.45688145731997	3.41975437506635	residual bootstrap	3.015	Bemisia argentifolii	adult mortality rate
208	r_tref	33.1773086278712	43.8855505046153	residual bootstrap	36.0629041184021	Bemisia argentifolii	adult mortality rate
209	e	15.6961745612782	28.9456606174711	residual bootstrap	22.052990034332	Bemisia argentifolii	adult mortality rate
210	eh	16.5599205888115	29.8938725342477	residual bootstrap	22.9528162722892	Bemisia argentifolii	adult mortality rate
211	rmax	45.6134709010852	59.9438209044377	residual bootstrap	50.6501768161479	Dactylopius austrinus	adult mortality rate
212	topt	18.3510585800159	22.9027546728116	residual bootstrap	20.38	Dactylopius austrinus	adult mortality rate
213	ctmin	-26.5045589026708	15.6951149017566	residual bootstrap	8.313	Dactylopius austrinus	adult mortality rate
214	ctmax	47.2454711094303	82.279	residual bootstrap	62.517	Dactylopius austrinus	adult mortality rate
215	thermal_safety_margin	26.2840831076444	62.2951790089144	residual bootstrap	42.137	Dactylopius austrinus	adult mortality rate
216	thermal_tolerance	41.9206315483704	75.6941439849564	residual bootstrap	54.204	Dactylopius austrinus	adult mortality rate
217	breadth	4.90826873458306	11.583204673491	residual bootstrap	7.64	Dactylopius austrinus	adult mortality rate
218	r_tref	1.99609456071255	168.044848690406	residual bootstrap	35.1748517748148	Dactylopius austrinus	adult mortality rate
219	e	0.191047532755755	16.080773826119	residual bootstrap	2.73690811469613	Dactylopius austrinus	adult mortality rate
220	eh	1.66082684371169	16.5992796064756	residual bootstrap	3.38352527967725	Dactylopius austrinus	adult mortality rate
221	rmax	29.4262208897788	30.8043737821399	residual bootstrap	30.4849205488762	Aphis gossypii	adult mortality rate
222	topt	11.0387171842273	11.4856098819943	residual bootstrap	11.278	Aphis gossypii	adult mortality rate
223	ctmin	1.30584047319849	2.89363077378033	residual bootstrap	2.315	Aphis gossypii	adult mortality rate
224	ctmax	47.5498589364055	51.6159508576436	residual bootstrap	50.102	Aphis gossypii	adult mortality rate
225	thermal_safety_margin	35.952	40.4316436946963	residual bootstrap	38.824	Aphis gossypii	adult mortality rate
226	thermal_tolerance	45.4306764842075	49.373617367675	residual bootstrap	47.787	Aphis gossypii	adult mortality rate
227	breadth	6.3623042175423	7.07215433152215	residual bootstrap	6.667	Aphis gossypii	adult mortality rate
228	r_tref	803.463258974044	2430.46664925998	residual bootstrap	1421.15068552679	Aphis gossypii	adult mortality rate
229	e	3.04131009137869	4.14715968917882	residual bootstrap	3.68054981605536	Aphis gossypii	adult mortality rate
230	eh	3.75935769413412	4.79766814165071	residual bootstrap	4.32582156161067	Aphis gossypii	adult mortality rate
231	rmax	63.5526751310898	74.6220946037231	residual bootstrap	67.7616340780721	Aulacorthum solani	adult mortality rate
232	topt	6.20262985571419	7.26522250583485	residual bootstrap	6.767	Aulacorthum solani	adult mortality rate
233	ctmin	0.0989581645029461	2.43724919811967	residual bootstrap	1.382	Aulacorthum solani	adult mortality rate
234	ctmax	39.3852126369018	53.349	residual bootstrap	43.306	Aulacorthum solani	adult mortality rate
235	thermal_safety_margin	32.2886262511561	46.536	residual bootstrap	36.539	Aulacorthum solani	adult mortality rate
236	thermal_tolerance	38.1098155227788	51.744	residual bootstrap	41.924	Aulacorthum solani	adult mortality rate
237	breadth	4.40251811945817	5.83358972698789	residual bootstrap	5.063	Aulacorthum solani	adult mortality rate
238	r_tref	32.376889729641	38.364717170641	residual bootstrap	34.5950842131093	Aulacorthum solani	adult mortality rate
239	e	-0.737306745886381	-0.53708449172542	residual bootstrap	-0.646226430257097	Aulacorthum solani	adult mortality rate
240	eh	-9.85068292360384	-5.26084320664108	residual bootstrap	-7.28186139086825	Aulacorthum solani	adult mortality rate
241	rmax	71.0934859700932	117.191914770282	residual bootstrap	96.0900492969343	Culex quinquefasciatus	adult mortality rate
242	topt	16	16.8126341331725	residual bootstrap	16.741	Culex quinquefasciatus	adult mortality rate
243	ctmin	15.162831843038	15.308	residual bootstrap	15.243	Culex quinquefasciatus	adult mortality rate
244	ctmax	33.7167803402836	45.7760938799462	residual bootstrap	37.721	Culex quinquefasciatus	adult mortality rate
245	thermal_safety_margin	17.1457567209997	30.009	residual bootstrap	20.98	Culex quinquefasciatus	adult mortality rate
246	thermal_tolerance	17.802	34.6502348104772	residual bootstrap	22.478	Culex quinquefasciatus	adult mortality rate
247	breadth	1.984	3.25692874283194	residual bootstrap	2.346	Culex quinquefasciatus	adult mortality rate
248	r_tref	92.5743752640438	196.252082075117	residual bootstrap	130.947443705851	Culex quinquefasciatus	adult mortality rate
249	e	-1.53343994763178	-0.797497037413484	residual bootstrap	-1.12862675286018	Culex quinquefasciatus	adult mortality rate
250	eh	-32.3301332913302	-31.6875264442009	residual bootstrap	-31.438657831108	Culex quinquefasciatus	adult mortality rate
251	rmax	212.396285350838	359.286428723504	residual bootstrap	242.802632521344	Halyomorpha halys	adult mortality rate
252	topt	16.332174757224	19.7302856601916	residual bootstrap	18.451	Halyomorpha halys	adult mortality rate
253	ctmin	-3.28622682576346	13.9070543953713	residual bootstrap	7.478	Halyomorpha halys	adult mortality rate
254	ctmax	38.3378105148581	49.6156205738817	residual bootstrap	44.204	Halyomorpha halys	adult mortality rate
255	thermal_safety_margin	18.1295947321267	31.5689603223141	residual bootstrap	25.753	Halyomorpha halys	adult mortality rate
256	thermal_tolerance	29.8921181679028	46.3822367524918	residual bootstrap	36.726	Halyomorpha halys	adult mortality rate
257	breadth	3.19800210983964	8.19793031369704	residual bootstrap	6.206	Halyomorpha halys	adult mortality rate
258	r_tref	181.230142973922	332.255336127685	residual bootstrap	240.046357248394	Halyomorpha halys	adult mortality rate
259	e	0.94390812214067	17.8958686896596	residual bootstrap	2.76410555003912	Halyomorpha halys	adult mortality rate
260	eh	2.53928653770311	18.814651533132	residual bootstrap	3.79168318218853	Halyomorpha halys	adult mortality rate
261	rmax	156.508730389155	170.598503404696	residual bootstrap	162.25183414834	Monochamus leuconotus	adult mortality rate
262	topt	18.1277543400487	19.8108096261947	residual bootstrap	18.992	Monochamus leuconotus	adult mortality rate
263	ctmin	-5.33724089357074	8.31603474115095	residual bootstrap	4.442	Monochamus leuconotus	adult mortality rate
264	ctmax	47.6361349346586	71.3843407880235	residual bootstrap	56.508	Monochamus leuconotus	adult mortality rate
265	thermal_safety_margin	28.0470580105586	53.2431933059643	residual bootstrap	37.516	Monochamus leuconotus	adult mortality rate
266	thermal_tolerance	47.0839532397489	63.3135783376448	residual bootstrap	52.066	Monochamus leuconotus	adult mortality rate
267	breadth	7.34730266729554	9.52624667994982	residual bootstrap	8.425	Monochamus leuconotus	adult mortality rate
268	r_tref	163.325842432697	268.942327232282	residual bootstrap	198.881350948773	Monochamus leuconotus	adult mortality rate
269	e	1.19562589521177	3.6360176944346	residual bootstrap	2.08407717917425	Monochamus leuconotus	adult mortality rate
270	eh	2.15257659698167	4.09429306576947	residual bootstrap	2.81338221294639	Monochamus leuconotus	adult mortality rate
271	rmax	54.2068166320624	72.2008095128546	residual bootstrap	63.910732284287	Anthonomus grandis	adult mortality rate
272	topt	12.735	12.7573079484614	residual bootstrap	12.794	Anthonomus grandis	adult mortality rate
273	ctmin	11.3329969589375	11.583	residual bootstrap	11.477	Anthonomus grandis	adult mortality rate
274	ctmax	56.3527486722466	84.9103310504083	residual bootstrap	72.022	Anthonomus grandis	adult mortality rate
275	thermal_safety_margin	44.2343356007836	71.849	residual bootstrap	59.228	Anthonomus grandis	adult mortality rate
276	thermal_tolerance	43.1130532560311	73.6915855955639	residual bootstrap	60.545	Anthonomus grandis	adult mortality rate
277	breadth	3.57	5.75353916056068	residual bootstrap	4.537	Anthonomus grandis	adult mortality rate
278	r_tref	49.9542500677322	63.3605432356663	residual bootstrap	56.4799903968338	Anthonomus grandis	adult mortality rate
279	e	-0.598045666662358	-0.308538281684111	residual bootstrap	-0.432621499854291	Anthonomus grandis	adult mortality rate
280	eh	-42.9723203355037	-39.6113726378556	residual bootstrap	-40.3659929371812	Anthonomus grandis	adult mortality rate
281	rmax	464.984667686907	605.808461078653	residual bootstrap	531.249309431607	Tribolium castaneum	adult mortality rate
282	topt	25.6432653272835	27.0226389824574	residual bootstrap	26.472	Tribolium castaneum	adult mortality rate
283	ctmin	12.2274419732266	15.982177031908	residual bootstrap	14.907	Tribolium castaneum	adult mortality rate
284	ctmax	33.2966780543815	36.9784524589389	residual bootstrap	34.088	Tribolium castaneum	adult mortality rate
285	thermal_safety_margin	6.36307021485829	11.2383113204228	residual bootstrap	7.616	Tribolium castaneum	adult mortality rate
286	thermal_tolerance	17.6859991159232	21.6564740797641	residual bootstrap	19.181	Tribolium castaneum	adult mortality rate
287	breadth	3.2655558428451	4.10230674389303	residual bootstrap	3.532	Tribolium castaneum	adult mortality rate
288	r_tref	18.2848390180436	50.0325626709309	residual bootstrap	27.3232086806771	Tribolium castaneum	adult mortality rate
289	e	1.80747551133771	2.87907050649607	residual bootstrap	2.19594680166096	Tribolium castaneum	adult mortality rate
290	eh	5.17408850169744	7.49769483513502	residual bootstrap	6.43336879097239	Tribolium castaneum	adult mortality rate
291	rmax	33.2918573830824	38.3770317527006	residual bootstrap	35.8171305008854	Tetranychus mcdanieli	adult mortality rate
292	topt	14.1638294725811	16.6844335524857	residual bootstrap	15.794	Tetranychus mcdanieli	adult mortality rate
293	ctmin	-17.11812326607	2.679	residual bootstrap	-6.2	Tetranychus mcdanieli	adult mortality rate
294	ctmax	42.0155988031227	54.5923916644966	residual bootstrap	47.295	Tetranychus mcdanieli	adult mortality rate
295	thermal_safety_margin	25.6544053578943	40.3632240041833	residual bootstrap	31.501	Tetranychus mcdanieli	adult mortality rate
296	thermal_tolerance	45.7269195218189	63.6312575629495	residual bootstrap	53.495	Tetranychus mcdanieli	adult mortality rate
297	breadth	7.61193846112006	11.7004478795411	residual bootstrap	9.787	Tetranychus mcdanieli	adult mortality rate
298	r_tref	45.3983303323043	176.112670978193	residual bootstrap	71.6774174874762	Tetranychus mcdanieli	adult mortality rate
299	e	0.56449779446888	2.16387301412026	residual bootstrap	1.15369171918949	Tetranychus mcdanieli	adult mortality rate
300	eh	1.71879186674021	2.8449473095629	residual bootstrap	2.05959765884633	Tetranychus mcdanieli	adult mortality rate
301	rmax	23.798097016551	27.4583802195672	residual bootstrap	25.3523467980633	Bemisia tabaci	adult mortality rate
302	topt	19.7071885600283	22.242402858699	residual bootstrap	21.213	Bemisia tabaci	adult mortality rate
303	ctmin	-0.353254708662689	11.1282199955077	residual bootstrap	7.227	Bemisia tabaci	adult mortality rate
304	ctmax	52.6757067858785	77.8560508294869	residual bootstrap	61.24	Bemisia tabaci	adult mortality rate
305	thermal_safety_margin	30.7322514041878	57.8143650808009	residual bootstrap	40.027	Bemisia tabaci	adult mortality rate
306	thermal_tolerance	46.4541770107482	67.9344427043304	residual bootstrap	54.013	Bemisia tabaci	adult mortality rate
307	breadth	7.17898646147818	10.0433865061087	residual bootstrap	8.493	Bemisia tabaci	adult mortality rate
308	r_tref	12.7320528028046	21.0219834847963	residual bootstrap	15.8773151507855	Bemisia tabaci	adult mortality rate
309	e	1.23918359053282	4.45604911705618	residual bootstrap	2.25657122498979	Bemisia tabaci	adult mortality rate
310	eh	2.12545051181622	4.80448076998809	residual bootstrap	2.94843661185017	Bemisia tabaci	adult mortality rate
311	rmax	25.8295998080195	30.2864475084771	residual bootstrap	27.7329155845947	Tetraneura nigriabdominalis	adult mortality rate
312	topt	11.087	11.1087761107906	residual bootstrap	11.134	Tetraneura nigriabdominalis	adult mortality rate
313	ctmin	9.11933840952685	9.176	residual bootstrap	9.118	Tetraneura nigriabdominalis	adult mortality rate
314	ctmax	70.5601831357616	84.5129071630437	residual bootstrap	81.169	Tetraneura nigriabdominalis	adult mortality rate
315	thermal_safety_margin	60.61087207159	73.4925758960639	residual bootstrap	70.035	Tetraneura nigriabdominalis	adult mortality rate
316	thermal_tolerance	60.6619222386844	75.9351233190508	residual bootstrap	72.051	Tetraneura nigriabdominalis	adult mortality rate
317	breadth	4.815	5.51147980714628	residual bootstrap	5.41	Tetraneura nigriabdominalis	adult mortality rate
318	r_tref	21.7034805908739	24.1939837940895	residual bootstrap	22.9476350504221	Tetraneura nigriabdominalis	adult mortality rate
319	e	-0.442774961243841	-0.328909545737185	residual bootstrap	-0.373520381390367	Tetraneura nigriabdominalis	adult mortality rate
320	eh	-25.2613991870768	-25.1875952652538	residual bootstrap	-24.9282697651465	Tetraneura nigriabdominalis	adult mortality rate
321	rmax	100.752564699358	161.29275692459	residual bootstrap	111.975008211497	Stethorus punctillum	adult mortality rate
322	topt	13.0911027394599	17.3799367636766	residual bootstrap	15.723	Stethorus punctillum	adult mortality rate
323	ctmin	3.94150803374638	11.4951437255104	residual bootstrap	8.418	Stethorus punctillum	adult mortality rate
324	ctmax	41.5907796232322	62.42	residual bootstrap	49.848	Stethorus punctillum	adult mortality rate
325	thermal_safety_margin	24.3189512883351	46.9129516848607	residual bootstrap	34.125	Stethorus punctillum	adult mortality rate
326	thermal_tolerance	33.9408519150462	53.875	residual bootstrap	41.43	Stethorus punctillum	adult mortality rate
327	breadth	3.03222627695319	7.15268965104519	residual bootstrap	5.657	Stethorus punctillum	adult mortality rate
328	r_tref	112.075737762288	254.923219622222	residual bootstrap	139.309520655732	Stethorus punctillum	adult mortality rate
329	e	-1.06957055379726	-0.529409807912949	residual bootstrap	-0.74055947141367	Stethorus punctillum	adult mortality rate
330	eh	-31.2360322141486	-3.13530204807138	residual bootstrap	-5.52894840157885	Stethorus punctillum	adult mortality rate
331	rmax	72.7390008516813	86.7049394214051	residual bootstrap	81.4547913714152	Aedes krombeini	adult mortality rate
332	topt	23.9111044754199	24.6691639615388	residual bootstrap	24.31	Aedes krombeini	adult mortality rate
333	ctmin	10.3543576729671	14.2781858549728	residual bootstrap	12.589	Aedes krombeini	adult mortality rate
334	ctmax	34.4885533795317	37.9419979943108	residual bootstrap	35.833	Aedes krombeini	adult mortality rate
335	thermal_safety_margin	10.0629911124271	13.632251834648	residual bootstrap	11.523	Aedes krombeini	adult mortality rate
336	thermal_tolerance	21.331107399933	26.808	residual bootstrap	23.244	Aedes krombeini	adult mortality rate
337	breadth	4.02869318938839	5.087	residual bootstrap	4.415	Aedes krombeini	adult mortality rate
338	r_tref	2123.30698881465	13650.1305094462	residual bootstrap	4528.55593599191	Aedes krombeini	adult mortality rate
339	e	-3.11432449570977	-2.07038377565314	residual bootstrap	-2.58534741318217	Aedes krombeini	adult mortality rate
340	eh	-5.33213441827918	-4.41767412638227	residual bootstrap	-4.85474836776079	Aedes krombeini	adult mortality rate
